# Supplementary material for: The Cytochalasins and Polyketides from a Mangrove Endophytic Fungus Xylaria arbuscula QYF
Source: Mar Drugs. 2024 Sep 5;22(9):407. doi: 10.3390/md22090407 (PMC11433540; doi:10.3390/md22090407)
Supplement: Supplementary file 1 [file marinedrugs-22-00407-s001.zip]

Archive with 5 entries (5 files):
- compound 10.cif
- compound 10_cifreport.pdf
- compound 11 cifreport.pdf
- compound 11.cif
- supporting information-revised.pdf
