# Supplementary material for: The Cytochalasins and Polyketides from a Mangrove Endophytic Fungus Xylaria arbuscula QYF
Source: Mar Drugs. 2024 Sep 5;22(9):407. doi: 10.3390/md22090407 (PMC11433540; doi:10.3390/md22090407)
Supplement: Supplementary file 1 [file marinedrugs-22-00407-s001.zip › compound 10.cif]

data_a24081203qy-1
_audit_creation_date               2024-08-21
_audit_creation_method
;
Olex2 1.5
(compiled 2024.02.16 svn.r378c4104 for OlexSys, GUI svn.r6928)
;
_shelx_SHELXL_version_number       '2014/7'
_audit_contact_author_address      ?
_audit_contact_author_email        ?
_audit_contact_author_name         ''
_audit_contact_author_phone        ?
_publ_contact_author_id_orcid      ?
_publ_section_references
;
Dolomanov, O.V., Bourhis, L.J., Gildea, R.J, Howard, J.A.K. & Puschmann, H.
 (2009), J. Appl. Cryst. 42, 339-341.

Sheldrick, G.M. (2015). Acta Cryst. A71, 3-8.

Sheldrick, G.M. (2015). Acta Cryst. C71, 3-8.
;
_chemical_name_common              ?
_chemical_name_systematic          ?
_chemical_formula_moiety           'C30 H37 N O6'
_chemical_formula_sum              'C30 H37 N O6'
_chemical_formula_weight           507.60
_chemical_absolute_configuration   ad
_chemical_melting_point            ?
_chemical_oxdiff_formula           CHONS
_chemical_oxdiff_usercomment       QY-1
loop_
  _atom_type_symbol
  _atom_type_description
  _atom_type_scat_dispersion_real
  _atom_type_scat_dispersion_imag
  _atom_type_scat_source
 'C' 'C' 0.0181 0.0091 'International Tables Vol C Tables 4.2.6.8 and 6.1.1.4'
 'H' 'H' 0.0000 0.0000 'International Tables Vol C Tables 4.2.6.8 and 6.1.1.4'
 'N' 'N' 0.0311 0.0180 'International Tables Vol C Tables 4.2.6.8 and 6.1.1.4'
 'O' 'O' 0.0492 0.0322 'International Tables Vol C Tables 4.2.6.8 and 6.1.1.4'

_shelx_space_group_comment
;
The symmetry employed for this shelxl refinement is uniquely defined
by the following loop, which should always be used as a source of
symmetry information in preference to the above space-group names.
They are only intended as comments.
;
_space_group_crystal_system        'monoclinic'
_space_group_IT_number             5
_space_group_name_H-M_alt          'C 1 2 1'
_space_group_name_Hall             'C 2y'
loop_
  _space_group_symop_operation_xyz
 'x, y, z'
 '-x, y, -z'
 'x+1/2, y+1/2, z'
 '-x+1/2, y+1/2, -z'

_cell_length_a                     28.9239(5)
_cell_length_b                     7.38262(13)
_cell_length_c                     13.1203(3)
_cell_angle_alpha                  90
_cell_angle_beta                   98.9524(17)
_cell_angle_gamma                  90
_cell_volume                       2767.50(9)
_cell_formula_units_Z              4
_cell_measurement_reflns_used      10712
_cell_measurement_temperature      150.01(10)
_cell_measurement_theta_max        75.8690
_cell_measurement_theta_min        3.3770
_shelx_estimated_absorpt_T_max     ?
_shelx_estimated_absorpt_T_min     ?
_exptl_absorpt_coefficient_mu      0.682
_exptl_absorpt_correction_T_max    1.00000
_exptl_absorpt_correction_T_min    0.70898
_exptl_absorpt_correction_type     multi-scan
_exptl_absorpt_process_details
;
CrysAlisPro 1.171.42.92a (Rigaku Oxford Diffraction, 2023)
Empirical absorption correction using spherical harmonics,
implemented in SCALE3 ABSPACK scaling algorithm.
;
_exptl_absorpt_special_details     ?
_exptl_crystal_colour              colourless
_exptl_crystal_colour_primary      colourless
_exptl_crystal_density_diffrn      1.218
_exptl_crystal_density_meas        ?
_exptl_crystal_density_method      ?
_exptl_crystal_description         needle
_exptl_crystal_F_000               1088
_exptl_crystal_size_max            0.076
_exptl_crystal_size_mid            0.006
_exptl_crystal_size_min            0.005
_exptl_transmission_factor_max     ?
_exptl_transmission_factor_min     ?
_diffrn_reflns_av_R_equivalents    0.0655
_diffrn_reflns_av_unetI/netI       0.0416
_diffrn_reflns_Laue_measured_fraction_full  0.999
_diffrn_reflns_Laue_measured_fraction_max  0.975
_diffrn_reflns_limit_h_max         30
_diffrn_reflns_limit_h_min         -35
_diffrn_reflns_limit_k_max         9
_diffrn_reflns_limit_k_min         -9
_diffrn_reflns_limit_l_max         16
_diffrn_reflns_limit_l_min         -16
_diffrn_reflns_number              26584
_diffrn_reflns_point_group_measured_fraction_full  0.998
_diffrn_reflns_point_group_measured_fraction_max  0.964
_diffrn_reflns_theta_full          67.684
_diffrn_reflns_theta_max           76.136
_diffrn_reflns_theta_min           3.093
_diffrn_ambient_environment        N~2~
_diffrn_ambient_temperature        150.01(10)
_diffrn_detector                   'CCD plate'
_diffrn_detector_area_resol_mean   5.2913
_diffrn_detector_type              AtlasS2
_diffrn_measured_fraction_theta_full  0.999
_diffrn_measured_fraction_theta_max  0.975
_diffrn_measurement_details
;
List of Runs (angles in degrees, time in seconds):

  # Type    Start    End  Width  t~exp~   \w     \q     \k     \f   Frames
--------------------------------------------------------------------------
  1  \w   -111.00 -80.00   1.00    7.50    --  -41.94-140.00-148.00   31
  2  \w    -52.00  31.00   1.00    7.50    --  -41.94  38.00 -90.00   83
  3  \w   -112.00  -5.00   1.00    7.50    --  -41.94 -19.00 120.00  107
  4  \w     44.00  96.00   1.00    7.50    --   41.94-130.00  25.00   52
  5  \w    -18.00  33.00   1.00    7.50    --   41.94 -57.00  30.00   51
  6  \w     42.00  73.00   1.00    7.50    --   41.94-125.00-180.00   31
  7  \w    110.00 178.00   1.00   30.00    --  104.75  77.00-150.00   68
  8  \w     36.00 147.00   1.00   30.00    --  104.75 -15.00-180.00  111
  9  \w     82.00 124.00   1.00   30.00    --  104.75-140.00-148.00   42
 10  \w     69.00  97.00   1.00   30.00    --  104.75-125.00 120.00   28
 11  \w     38.00 107.00   1.00   30.00    --  104.75-125.00-120.00   69
 12  \w     31.00 116.00   1.00   30.00    --  104.75 -77.00-120.00   85
 13  \w     39.00 123.00   1.00   30.00    --  104.75 -45.00  60.00   84
 14  \w     61.00 113.00   1.00   30.00    --  104.75-125.00  60.00   52
 15  \w    105.00 153.00   1.00   30.00    --  104.75 125.00 120.00   48
 16  \w    142.00 175.00   1.00   30.00    --  104.75  77.00-180.00   33
 17  \w    134.00 173.00   1.00   30.00    --  104.75  61.00   0.00   39
 18  \w     54.00 110.00   1.00   30.00    --  104.75-125.00 -30.00   56
 19  \w    102.00 164.00   1.00   30.00    --  104.75  45.00-180.00   62
 20  \w     82.00 109.00   1.00   30.00    --  104.75  61.00   0.00   27
 21  \w      0.00  26.00   1.00    7.50    --  -42.19  38.00 -60.00   26
 22  \w     21.00  47.00   1.00    7.50    --   42.19  38.00 -90.00   26
 23  \w     87.00 113.00   1.00   30.00    --  104.75-125.00-120.00   26
 24  \w    115.00 141.00   1.00   30.00    --  104.75  45.00-150.00   26
 25  \w     88.00 113.00   1.00   30.00    --  104.75-125.00 -60.00   25
 26  \w     88.00 113.00   1.00   30.00    --  104.75-125.00  30.00   25
 27  \w     55.00 104.00   1.00   30.00    --  104.75 -94.00  60.00   49
 28  \w     83.00 109.00   1.00   30.00    --  104.75 -45.00 -90.00   26
 29  \w     85.00 110.00   1.00   50.00    --  104.75-115.00-115.74   25
 30  \w   -112.00 -16.00   1.00   12.50    --  -42.19 -57.00  60.00   96
 31  \w   -112.00 -16.00   1.00   12.50    --  -42.19 -57.00 -60.00   96
 32  \w    -65.00  30.00   1.00   12.50    --  -42.19  38.00-180.00   95
 33  \w     16.00 112.00   1.00   12.50    --   42.19  57.00 -90.00   96
 34  \w    140.00 169.00   1.00   75.00    --  111.00  61.00 -60.00   29
 35  \w     48.00  91.00   1.00   75.00    --  111.00-130.00  25.00   43
 36  \w     40.00  82.00   1.00   75.00    --  111.00-111.00 150.00   42
 37  \w    107.00 133.00   1.00   75.00    --  111.00 -45.00 150.00   26
 38  \w     42.00  86.00   1.00   75.00    --  111.00-111.00-120.00   44
 39  \w     75.00 122.00   1.00   75.00    --  111.00 178.00 -90.00   47
 40  \w     43.00  69.00   1.00   75.00    --  111.00-111.00 -30.00   26
 41  \w     84.00 109.00   1.00   75.00    --  111.00-111.00 -30.00   25
 42  \w    119.00 151.00   1.00   75.00    --  111.00 111.00-180.00   32
 43  \w     80.00 109.00   1.00   75.00    --  111.00-111.00  60.00   29
 44  \w     83.00 109.00   1.00   75.00    --  111.00-111.00  90.00   26
 45  \w     88.00 114.00   1.00   75.00    --  111.00  61.00 -60.00   26
 46  \w   -112.00 -16.00   1.00   10.00    --  -42.19 -57.00 120.00   96
 47  \w   -112.00 -16.00   1.00   10.00    --  -42.19 -57.00-150.00   96
 48  \w   -115.00 -20.00   1.00   10.00    --  -42.19 -38.00 120.00   95
 49  \w     11.00  42.00   1.00   10.00    --   42.19  78.00 -52.06   31
 50  \w     10.00  42.00   1.00   10.00    --   42.19  79.00-124.94   32
 51  \w      9.00  42.00   1.00   10.00    --   42.19  82.00  50.19   33
 52  \w     11.00  42.00   1.00   10.00    --   42.19  78.00  27.27   31
 53  \w     16.00 112.00   1.00   10.00    --   42.19  57.00 -60.00   96
 54  \w      5.00 121.00   1.00   10.00    --   42.19  19.00 -30.00  116
 55  \w     16.00 112.00   1.00   10.00    --   42.19  57.00  30.00   96
 56  \w     10.00  42.00   1.00   10.00    --   42.19  81.00  99.90   32
 57  \w     11.00  42.00   1.00   10.00    --   42.19  78.00-175.51   31
 58  \w     66.00 178.00   1.00   80.00    --  111.00  15.00 150.00  112
 59  \w     87.00 178.00   1.00   80.00    --  111.00  30.00  60.00   91
 60  \w     66.00 178.00   1.00   80.00    --  111.00  15.00 -30.00  112
;
_diffrn_measurement_device         'four-circle diffractometer'
_diffrn_measurement_device_type    'SuperNova, Dual, Cu at home/near, AtlasS2'
_diffrn_measurement_method         '\w scans'
_diffrn_orient_matrix_type        
 'CrysAlisPro convention (1999,Acta A55,543-557)'
_diffrn_orient_matrix_UB_11        0.0167402000
_diffrn_orient_matrix_UB_12        -0.0990393000
_diffrn_orient_matrix_UB_13        -0.0910181000
_diffrn_orient_matrix_UB_21        -0.0110242000
_diffrn_orient_matrix_UB_22        -0.1835778000
_diffrn_orient_matrix_UB_23        0.0466388000
_diffrn_orient_matrix_UB_31        -0.0500224000
_diffrn_orient_matrix_UB_32        0.0073501000
_diffrn_orient_matrix_UB_33        -0.0606537000
_diffrn_radiation_monochromator    mirror
_diffrn_radiation_probe            x-ray
_diffrn_radiation_type             'Cu K\a'
_diffrn_radiation_wavelength       1.54184
_diffrn_source                     'micro-focus sealed X-ray tube'
_diffrn_source_type                'SuperNova (Cu) X-ray Source'
_reflns_Friedel_coverage           0.830
_reflns_Friedel_fraction_full      0.997
_reflns_Friedel_fraction_max       0.951
_reflns_number_gt                  5107
_reflns_number_total               5591
_reflns_odcompleteness_completeness  99.93
_reflns_odcompleteness_iscentric   1
_reflns_odcompleteness_theta       66.97
_reflns_special_details
;
 Reflections were merged by SHELXL according to the crystal
 class for the calculation of statistics and refinement.
 
 _reflns_Friedel_fraction is defined as the number of unique
 Friedel pairs measured divided by the number that would be
 possible theoretically, ignoring centric projections and
 systematic absences.
;
_reflns_threshold_expression       'I > 2\s(I)'
_computing_cell_refinement         'CrysAlisPro 1.171.42.92a (Rigaku OD, 2023)'
_computing_data_collection         'CrysAlisPro 1.171.42.92a (Rigaku OD, 2023)'
_computing_data_reduction          'CrysAlisPro 1.171.42.92a (Rigaku OD, 2023)'
_computing_molecular_graphics      'Olex2 1.5 (Dolomanov et al., 2009)'
_computing_publication_material    'Olex2 1.5 (Dolomanov et al., 2009)'
_computing_structure_refinement    'SHELXL 2014/7 (Sheldrick, 2015)'
_computing_structure_solution      'SHELXT  (Sheldrick, 2015)'
_refine_diff_density_max           0.210
_refine_diff_density_min           -0.197
_refine_diff_density_rms           0.044
_refine_ls_abs_structure_details
;
 Flack x determined using 2085 quotients [(I+)-(I-)]/[(I+)+(I-)]
 (Parsons, Flack and Wagner, Acta Cryst. B69 (2013) 249-259).
;
_refine_ls_abs_structure_Flack     0.14(15)
_refine_ls_extinction_coef         .
_refine_ls_extinction_method       none
_refine_ls_goodness_of_fit_ref     1.032
_refine_ls_hydrogen_treatment      constr
_refine_ls_matrix_type             full
_refine_ls_number_parameters       340
_refine_ls_number_reflns           5591
_refine_ls_number_restraints       1
_refine_ls_R_factor_all            0.0529
_refine_ls_R_factor_gt             0.0475
_refine_ls_restrained_S_all        1.032
_refine_ls_shift/su_max            0.001
_refine_ls_shift/su_mean           0.000
_refine_ls_structure_factor_coef   Fsqd
_refine_ls_weighting_details      
 'w=1/[\s^2^(Fo^2^)+(0.0773P)^2^+0.5220P] where P=(Fo^2^+2Fc^2^)/3'
_refine_ls_weighting_scheme        calc
_refine_ls_wR_factor_gt            0.1216
_refine_ls_wR_factor_ref           0.1264
_refine_special_details            ?
_olex2_refinement_description
;
1. Fixed Uiso
 At 1.2 times of:
  All C(H) groups, All C(H,H) groups, All N(H) groups
 At 1.5 times of:
  All C(H,H,H) groups, All O(H) groups
2.a Ternary CH refined with riding coordinates:
 C3(H3), C4(H4A), C5(H5), C7(H7), C8(H8), C12(H12), C17(H17)
2.b Secondary CH2 refined with riding coordinates:
 C11(H11A,H11B), C18(H18A,H18B)
2.c Aromatic/amide H refined with riding coordinates:
 N1(H1), C9(H9), C10(H10), C15(H15), C16(H16), C20(H20), C21(H21), C22(H22),
 C23(H23), C24(H24)
2.d X=CH2 refined with riding coordinates:
 C26(H26A,H26B)
2.e Idealised Me refined as rotating group:
 C25(H25A,H25B,H25C), C27(H27A,H27B,H27C), C28(H28A,H28B,H28C), C30(H30A,H30B,
 H30C)
2.f Idealised tetrahedral OH refined as rotating group:
 O2(H2), O4(H4)
;
_atom_sites_solution_hydrogens     geom
_atom_sites_solution_primary       dual
_atom_sites_solution_secondary     ?
loop_
  _atom_site_label
  _atom_site_type_symbol
  _atom_site_fract_x
  _atom_site_fract_y
  _atom_site_fract_z
  _atom_site_U_iso_or_equiv
  _atom_site_adp_type
  _atom_site_occupancy
  _atom_site_site_symmetry_order
  _atom_site_calc_flag
  _atom_site_refinement_flags_posn
  _atom_site_refinement_flags_adp
  _atom_site_refinement_flags_occupancy
  _atom_site_disorder_assembly
  _atom_site_disorder_group
 O1 O 0.26555(7) 0.6819(3) 0.60713(17) 0.0316(5) Uani 1 1 d . . . . .
 O2 O 0.32326(7) 0.1401(3) 0.49543(15) 0.0283(4) Uani 1 1 d . . . . .
 H2 H 0.2960 0.1455 0.4622 0.042 Uiso 1 1 calc R U . . .
 O3 O 0.16199(8) 0.4184(3) 0.72335(18) 0.0393(5) Uani 1 1 d . . . . .
 O4 O 0.19004(8) 0.6395(3) 0.8708(2) 0.0406(5) Uani 1 1 d . . . . .
 H4 H 0.1737 0.6458 0.8121 0.061 Uiso 1 1 calc R U . . .
 O5 O 0.35391(7) 0.4048(3) 0.86461(15) 0.0310(4) Uani 1 1 d . . . . .
 O6 O 0.40118(9) 0.6048(4) 0.95862(19) 0.0479(6) Uani 1 1 d . . . . .
 N1 N 0.33788(8) 0.7745(3) 0.5836(2) 0.0295(5) Uani 1 1 d . . . . .
 H1 H 0.3280 0.8577 0.5372 0.035 Uiso 1 1 calc R U . . .
 C1 C 0.30837(10) 0.6680(4) 0.6229(2) 0.0245(5) Uani 1 1 d . . . . .
 C2 C 0.33648(9) 0.5222(4) 0.6914(2) 0.0234(5) Uani 1 1 d . . . . .
 C3 C 0.38846(10) 0.5690(4) 0.6836(2) 0.0248(6) Uani 1 1 d . . . . .
 H3 H 0.4048 0.5952 0.7550 0.030 Uiso 1 1 calc R U . . .
 C4 C 0.38743(10) 0.7468(4) 0.6208(2) 0.0273(6) Uani 1 1 d . . . . .
 H4A H 0.4048 0.7303 0.5612 0.033 Uiso 1 1 calc R U . . .
 C5 C 0.41487(10) 0.4134(4) 0.6404(2) 0.0292(6) Uani 1 1 d . . . . .
 H5 H 0.4155 0.3115 0.6908 0.035 Uiso 1 1 calc R U . . .
 C6 C 0.38768(10) 0.3442(4) 0.5397(2) 0.0288(6) Uani 1 1 d . . . . .
 C7 C 0.33590(10) 0.3122(4) 0.5410(2) 0.0250(5) Uani 1 1 d . . . . .
 H7 H 0.3180 0.4072 0.4969 0.030 Uiso 1 1 calc R U . . .
 C8 C 0.32292(10) 0.3277(4) 0.6499(2) 0.0235(5) Uani 1 1 d . . . . .
 H8 H 0.3428 0.2396 0.6950 0.028 Uiso 1 1 calc R U . . .
 C9 C 0.27268(10) 0.2741(4) 0.6488(2) 0.0251(5) Uani 1 1 d . . . . .
 H9 H 0.2490 0.3454 0.6095 0.030 Uiso 1 1 calc R U . . .
 C10 C 0.25960(10) 0.1329(4) 0.6998(2) 0.0292(6) Uani 1 1 d . . . . .
 H10 H 0.2835 0.0616 0.7383 0.035 Uiso 1 1 calc R U . . .
 C11 C 0.20985(11) 0.0772(4) 0.7013(3) 0.0329(6) Uani 1 1 d . . . . .
 H11A H 0.2077 -0.0565 0.6965 0.040 Uiso 1 1 calc R U . . .
 H11B H 0.1900 0.1280 0.6397 0.040 Uiso 1 1 calc R U . . .
 C12 C 0.19049(11) 0.1393(4) 0.7982(2) 0.0325(6) Uani 1 1 d . . . . .
 H12 H 0.2127 0.1030 0.8611 0.039 Uiso 1 1 calc R U . . .
 C13 C 0.18439(10) 0.3432(4) 0.7970(2) 0.0294(6) Uani 1 1 d . . . . .
 C14 C 0.20680(11) 0.4597(4) 0.8888(2) 0.0324(6) Uani 1 1 d . . . . .
 C15 C 0.25888(11) 0.4480(4) 0.8869(2) 0.0305(6) Uani 1 1 d . . . . .
 H15 H 0.2775 0.3674 0.9325 0.037 Uiso 1 1 calc R U . . .
 C16 C 0.27873(10) 0.5489(4) 0.8223(2) 0.0292(6) Uani 1 1 d . . . . .
 H16 H 0.2587 0.6325 0.7819 0.035 Uiso 1 1 calc R U . . .
 C17 C 0.32829(10) 0.5483(4) 0.8047(2) 0.0267(6) Uani 1 1 d . . . . .
 H17 H 0.3426 0.6665 0.8299 0.032 Uiso 1 1 calc R U . . .
 C18 C 0.40597(10) 0.9135(4) 0.6835(3) 0.0344(7) Uani 1 1 d . . . . .
 H18A H 0.3986 1.0225 0.6401 0.041 Uiso 1 1 calc R U . . .
 H18B H 0.3891 0.9245 0.7433 0.041 Uiso 1 1 calc R U . . .
 C19 C 0.45801(10) 0.9121(4) 0.7230(3) 0.0334(6) Uani 1 1 d . . . . .
 C20 C 0.48966(13) 0.9490(5) 0.6569(3) 0.0446(8) Uani 1 1 d . . . . .
 H20 H 0.4787 0.9743 0.5863 0.053 Uiso 1 1 calc R U . . .
 C21 C 0.53741(13) 0.9494(6) 0.6930(4) 0.0538(10) Uani 1 1 d . . . . .
 H21 H 0.5590 0.9756 0.6473 0.065 Uiso 1 1 calc R U . . .
 C22 C 0.55339(12) 0.9119(7) 0.7950(4) 0.0582(11) Uani 1 1 d . . . . .
 H22 H 0.5860 0.9143 0.8200 0.070 Uiso 1 1 calc R U . . .
 C23 C 0.52238(14) 0.8708(7) 0.8610(3) 0.0578(11) Uani 1 1 d . . . . .
 H23 H 0.5335 0.8416 0.9311 0.069 Uiso 1 1 calc R U . . .
 C24 C 0.47472(13) 0.8721(6) 0.8250(3) 0.0454(8) Uani 1 1 d . . . . .
 H24 H 0.4533 0.8451 0.8709 0.055 Uiso 1 1 calc R U . . .
 C25 C 0.46611(11) 0.4600(5) 0.6360(3) 0.0399(8) Uani 1 1 d . . . . .
 H25A H 0.4676 0.5556 0.5848 0.060 Uiso 1 1 calc R U . . .
 H25B H 0.4824 0.3519 0.6165 0.060 Uiso 1 1 calc R U . . .
 H25C H 0.4812 0.5023 0.7039 0.060 Uiso 1 1 calc R U . . .
 C26 C 0.40586(13) 0.3096(6) 0.4556(3) 0.0459(9) Uani 1 1 d . . . . .
 H26A H 0.4383 0.3278 0.4552 0.055 Uiso 1 1 calc R U . . .
 H26B H 0.3865 0.2664 0.3954 0.055 Uiso 1 1 calc R U . . .
 C27 C 0.14233(13) 0.0545(5) 0.8018(3) 0.0452(8) Uani 1 1 d . . . . .
 H27A H 0.1208 0.0882 0.7395 0.068 Uiso 1 1 calc R U . . .
 H27B H 0.1301 0.0988 0.8628 0.068 Uiso 1 1 calc R U . . .
 H27C H 0.1453 -0.0776 0.8054 0.068 Uiso 1 1 calc R U . . .
 C28 C 0.19353(12) 0.3962(5) 0.9912(3) 0.0409(7) Uani 1 1 d . . . . .
 H28A H 0.2051 0.4835 1.0455 0.061 Uiso 1 1 calc R U . . .
 H28B H 0.2076 0.2774 1.0091 0.061 Uiso 1 1 calc R U . . .
 H28C H 0.1594 0.3870 0.9848 0.061 Uiso 1 1 calc R U . . .
 C29 C 0.38903(11) 0.4520(5) 0.9393(2) 0.0363(7) Uani 1 1 d . . . . .
 C30 C 0.41058(15) 0.2858(7) 0.9936(3) 0.0549(10) Uani 1 1 d . . . . .
 H30A H 0.3864 0.2167 1.0213 0.082 Uiso 1 1 calc R U . . .
 H30B H 0.4350 0.3220 1.0503 0.082 Uiso 1 1 calc R U . . .
 H30C H 0.4244 0.2105 0.9447 0.082 Uiso 1 1 calc R U . . .

loop_
  _atom_site_aniso_label
  _atom_site_aniso_U_11
  _atom_site_aniso_U_22
  _atom_site_aniso_U_33
  _atom_site_aniso_U_23
  _atom_site_aniso_U_13
  _atom_site_aniso_U_12
 O1 0.0249(10) 0.0292(11) 0.0389(11) 0.0014(8) -0.0006(8) 0.0033(8)
 O2 0.0284(9) 0.0216(9) 0.0334(10) -0.0029(8) 0.0003(8) 0.0023(8)
 O3 0.0368(11) 0.0359(12) 0.0442(12) 0.0115(10) 0.0027(9) 0.0034(10)
 O4 0.0404(12) 0.0261(11) 0.0579(14) 0.0007(10) 0.0156(10) 0.0071(10)
 O5 0.0321(10) 0.0311(11) 0.0281(9) 0.0020(8) -0.0003(8) 0.0038(9)
 O6 0.0468(14) 0.0577(17) 0.0355(12) -0.0045(11) -0.0048(10) -0.0111(13)
 N1 0.0270(12) 0.0220(11) 0.0375(13) 0.0056(10) -0.0009(10) 0.0004(10)
 C1 0.0270(13) 0.0183(12) 0.0268(12) -0.0010(10) 0.0003(10) 0.0041(11)
 C2 0.0229(13) 0.0199(12) 0.0273(13) 0.0004(10) 0.0034(10) 0.0033(11)
 C3 0.0240(13) 0.0196(12) 0.0295(13) -0.0021(10) 0.0004(10) 0.0018(10)
 C4 0.0240(13) 0.0196(13) 0.0376(14) 0.0011(11) 0.0029(11) 0.0032(11)
 C5 0.0242(12) 0.0211(13) 0.0428(15) -0.0002(12) 0.0071(11) 0.0023(12)
 C6 0.0308(15) 0.0202(12) 0.0368(15) -0.0005(11) 0.0101(12) 0.0025(11)
 C7 0.0291(14) 0.0184(12) 0.0276(13) 0.0010(10) 0.0051(10) 0.0029(10)
 C8 0.0227(13) 0.0206(12) 0.0268(13) 0.0008(10) 0.0029(10) 0.0029(10)
 C9 0.0241(13) 0.0221(12) 0.0293(13) -0.0038(10) 0.0044(10) 0.0004(10)
 C10 0.0313(14) 0.0230(13) 0.0349(14) -0.0029(11) 0.0095(11) 0.0006(12)
 C11 0.0340(15) 0.0270(15) 0.0399(16) -0.0048(12) 0.0127(12) -0.0048(12)
 C12 0.0344(15) 0.0272(15) 0.0376(15) 0.0044(12) 0.0114(12) 0.0012(13)
 C13 0.0236(13) 0.0300(14) 0.0368(15) 0.0061(12) 0.0113(11) 0.0006(12)
 C14 0.0377(16) 0.0235(14) 0.0384(16) 0.0002(12) 0.0135(13) 0.0033(13)
 C15 0.0332(14) 0.0267(14) 0.0311(14) -0.0009(11) 0.0038(11) 0.0033(12)
 C16 0.0288(14) 0.0292(14) 0.0294(14) -0.0032(11) 0.0038(11) 0.0043(12)
 C17 0.0282(14) 0.0233(12) 0.0276(13) -0.0029(11) 0.0013(11) 0.0019(12)
 C18 0.0278(14) 0.0185(13) 0.0560(19) -0.0028(13) 0.0035(13) 0.0020(12)
 C19 0.0283(14) 0.0189(12) 0.0522(17) -0.0031(12) 0.0040(12) 0.0004(12)
 C20 0.0406(17) 0.0350(18) 0.058(2) 0.0079(16) 0.0077(15) -0.0048(15)
 C21 0.0348(17) 0.046(2) 0.083(3) 0.003(2) 0.0180(18) -0.0093(16)
 C22 0.0266(15) 0.056(2) 0.088(3) -0.011(2) -0.0029(17) -0.0004(18)
 C23 0.042(2) 0.068(3) 0.056(2) -0.006(2) -0.0115(17) 0.005(2)
 C24 0.0378(17) 0.050(2) 0.0476(18) -0.0087(16) 0.0023(14) -0.0009(16)
 C25 0.0257(14) 0.0294(16) 0.065(2) -0.0058(15) 0.0093(14) 0.0037(13)
 C26 0.0395(18) 0.053(2) 0.049(2) -0.0092(16) 0.0165(15) -0.0037(16)
 C27 0.0465(19) 0.0301(16) 0.065(2) 0.0030(15) 0.0281(17) -0.0012(15)
 C28 0.0450(17) 0.0410(18) 0.0395(16) -0.0025(14) 0.0152(14) 0.0001(16)
 C29 0.0329(15) 0.049(2) 0.0269(14) -0.0010(14) 0.0036(11) 0.0011(15)
 C30 0.048(2) 0.068(3) 0.045(2) 0.0134(19) -0.0054(16) 0.014(2)

_geom_special_details
;
 All esds (except the esd in the dihedral angle between two l.s. planes)
 are estimated using the full covariance matrix.  The cell esds are taken
 into account individually in the estimation of esds in distances, angles
 and torsion angles; correlations between esds in cell parameters are only
 used when they are defined by crystal symmetry.  An approximate (isotropic)
 treatment of cell esds is used for estimating esds involving l.s. planes.
;
loop_
  _geom_bond_atom_site_label_1
  _geom_bond_atom_site_label_2
  _geom_bond_distance
  _geom_bond_site_symmetry_2
  _geom_bond_publ_flag
 O1 C1 1.228(3) . ?
 O2 H2 0.8400 . ?
 O2 C7 1.428(3) . ?
 O3 C13 1.212(4) . ?
 O4 H4 0.8400 . ?
 O4 C14 1.420(4) . ?
 O5 C17 1.452(3) . ?
 O5 C29 1.343(4) . ?
 O6 C29 1.196(5) . ?
 N1 H1 0.8800 . ?
 N1 C1 1.322(4) . ?
 N1 C4 1.455(4) . ?
 C1 C2 1.550(4) . ?
 C2 C3 1.561(4) . ?
 C2 C8 1.564(4) . ?
 C2 C17 1.553(4) . ?
 C3 H3 1.0000 . ?
 C3 C4 1.548(4) . ?
 C3 C5 1.536(4) . ?
 C4 H4A 1.0000 . ?
 C4 C18 1.530(4) . ?
 C5 H5 1.0000 . ?
 C5 C6 1.517(4) . ?
 C5 C25 1.531(4) . ?
 C6 C7 1.519(4) . ?
 C6 C26 1.320(5) . ?
 C7 H7 1.0000 . ?
 C7 C8 1.536(4) . ?
 C8 H8 1.0000 . ?
 C8 C9 1.504(4) . ?
 C9 H9 0.9500 . ?
 C9 C10 1.325(4) . ?
 C10 H10 0.9500 . ?
 C10 C11 1.499(4) . ?
 C11 H11A 0.9900 . ?
 C11 H11B 0.9900 . ?
 C11 C12 1.538(4) . ?
 C12 H12 1.0000 . ?
 C12 C13 1.515(4) . ?
 C12 C27 1.534(5) . ?
 C13 C14 1.539(4) . ?
 C14 C15 1.513(4) . ?
 C14 C28 1.528(4) . ?
 C15 H15 0.9500 . ?
 C15 C16 1.324(4) . ?
 C16 H16 0.9500 . ?
 C16 C17 1.487(4) . ?
 C17 H17 1.0000 . ?
 C18 H18A 0.9900 . ?
 C18 H18B 0.9900 . ?
 C18 C19 1.513(4) . ?
 C19 C20 1.382(5) . ?
 C19 C24 1.382(5) . ?
 C20 H20 0.9500 . ?
 C20 C21 1.389(5) . ?
 C21 H21 0.9500 . ?
 C21 C22 1.374(7) . ?
 C22 H22 0.9500 . ?
 C22 C23 1.374(7) . ?
 C23 H23 0.9500 . ?
 C23 C24 1.386(5) . ?
 C24 H24 0.9500 . ?
 C25 H25A 0.9800 . ?
 C25 H25B 0.9800 . ?
 C25 H25C 0.9800 . ?
 C26 H26A 0.9500 . ?
 C26 H26B 0.9500 . ?
 C27 H27A 0.9800 . ?
 C27 H27B 0.9800 . ?
 C27 H27C 0.9800 . ?
 C28 H28A 0.9800 . ?
 C28 H28B 0.9800 . ?
 C28 H28C 0.9800 . ?
 C29 C30 1.505(5) . ?
 C30 H30A 0.9800 . ?
 C30 H30B 0.9800 . ?
 C30 H30C 0.9800 . ?

loop_
  _geom_angle_atom_site_label_1
  _geom_angle_atom_site_label_2
  _geom_angle_atom_site_label_3
  _geom_angle
  _geom_angle_site_symmetry_1
  _geom_angle_site_symmetry_3
  _geom_angle_publ_flag
 C7 O2 H2 109.5 . . ?
 C14 O4 H4 109.5 . . ?
 C29 O5 C17 118.0(3) . . ?
 C1 N1 H1 121.7 . . ?
 C1 N1 C4 116.6(2) . . ?
 C4 N1 H1 121.7 . . ?
 O1 C1 N1 125.5(3) . . ?
 O1 C1 C2 125.5(3) . . ?
 N1 C1 C2 109.1(2) . . ?
 C1 C2 C3 103.4(2) . . ?
 C1 C2 C8 110.8(2) . . ?
 C1 C2 C17 109.0(2) . . ?
 C3 C2 C8 111.8(2) . . ?
 C17 C2 C3 109.1(2) . . ?
 C17 C2 C8 112.3(2) . . ?
 C2 C3 H3 107.5 . . ?
 C4 C3 C2 106.5(2) . . ?
 C4 C3 H3 107.5 . . ?
 C5 C3 C2 113.5(2) . . ?
 C5 C3 H3 107.5 . . ?
 C5 C3 C4 114.0(2) . . ?
 N1 C4 C3 103.5(2) . . ?
 N1 C4 H4A 110.0 . . ?
 N1 C4 C18 108.2(2) . . ?
 C3 C4 H4A 110.0 . . ?
 C18 C4 C3 114.8(2) . . ?
 C18 C4 H4A 110.0 . . ?
 C3 C5 H5 106.0 . . ?
 C6 C5 C3 110.7(2) . . ?
 C6 C5 H5 106.0 . . ?
 C6 C5 C25 114.6(3) . . ?
 C25 C5 C3 112.7(2) . . ?
 C25 C5 H5 106.0 . . ?
 C5 C6 C7 114.9(2) . . ?
 C26 C6 C5 125.0(3) . . ?
 C26 C6 C7 120.1(3) . . ?
 O2 C7 C6 108.8(2) . . ?
 O2 C7 H7 107.8 . . ?
 O2 C7 C8 111.8(2) . . ?
 C6 C7 H7 107.8 . . ?
 C6 C7 C8 112.5(2) . . ?
 C8 C7 H7 107.8 . . ?
 C2 C8 H8 107.5 . . ?
 C7 C8 C2 107.9(2) . . ?
 C7 C8 H8 107.5 . . ?
 C9 C8 C2 115.7(2) . . ?
 C9 C8 C7 110.3(2) . . ?
 C9 C8 H8 107.5 . . ?
 C8 C9 H9 118.2 . . ?
 C10 C9 C8 123.6(3) . . ?
 C10 C9 H9 118.2 . . ?
 C9 C10 H10 117.6 . . ?
 C9 C10 C11 124.9(3) . . ?
 C11 C10 H10 117.6 . . ?
 C10 C11 H11A 108.8 . . ?
 C10 C11 H11B 108.8 . . ?
 C10 C11 C12 113.7(3) . . ?
 H11A C11 H11B 107.7 . . ?
 C12 C11 H11A 108.8 . . ?
 C12 C11 H11B 108.8 . . ?
 C11 C12 H12 109.5 . . ?
 C13 C12 C11 110.2(2) . . ?
 C13 C12 H12 109.5 . . ?
 C13 C12 C27 107.5(3) . . ?
 C27 C12 C11 110.7(3) . . ?
 C27 C12 H12 109.5 . . ?
 O3 C13 C12 120.7(3) . . ?
 O3 C13 C14 118.4(3) . . ?
 C12 C13 C14 120.9(3) . . ?
 O4 C14 C13 107.5(3) . . ?
 O4 C14 C15 111.4(2) . . ?
 O4 C14 C28 107.9(2) . . ?
 C15 C14 C13 104.7(2) . . ?
 C15 C14 C28 112.6(3) . . ?
 C28 C14 C13 112.6(3) . . ?
 C14 C15 H15 119.7 . . ?
 C16 C15 C14 120.7(3) . . ?
 C16 C15 H15 119.7 . . ?
 C15 C16 H16 115.8 . . ?
 C15 C16 C17 128.5(3) . . ?
 C17 C16 H16 115.8 . . ?
 O5 C17 C2 106.6(2) . . ?
 O5 C17 C16 110.0(2) . . ?
 O5 C17 H17 107.9 . . ?
 C2 C17 H17 107.9 . . ?
 C16 C17 C2 116.3(2) . . ?
 C16 C17 H17 107.9 . . ?
 C4 C18 H18A 108.5 . . ?
 C4 C18 H18B 108.5 . . ?
 H18A C18 H18B 107.5 . . ?
 C19 C18 C4 115.2(2) . . ?
 C19 C18 H18A 108.5 . . ?
 C19 C18 H18B 108.5 . . ?
 C20 C19 C18 120.3(3) . . ?
 C20 C19 C24 118.9(3) . . ?
 C24 C19 C18 120.8(3) . . ?
 C19 C20 H20 119.8 . . ?
 C19 C20 C21 120.5(4) . . ?
 C21 C20 H20 119.8 . . ?
 C20 C21 H21 120.1 . . ?
 C22 C21 C20 119.8(4) . . ?
 C22 C21 H21 120.1 . . ?
 C21 C22 H22 119.8 . . ?
 C21 C22 C23 120.3(3) . . ?
 C23 C22 H22 119.8 . . ?
 C22 C23 H23 120.2 . . ?
 C22 C23 C24 119.7(4) . . ?
 C24 C23 H23 120.2 . . ?
 C19 C24 C23 120.8(4) . . ?
 C19 C24 H24 119.6 . . ?
 C23 C24 H24 119.6 . . ?
 C5 C25 H25A 109.5 . . ?
 C5 C25 H25B 109.5 . . ?
 C5 C25 H25C 109.5 . . ?
 H25A C25 H25B 109.5 . . ?
 H25A C25 H25C 109.5 . . ?
 H25B C25 H25C 109.5 . . ?
 C6 C26 H26A 120.0 . . ?
 C6 C26 H26B 120.0 . . ?
 H26A C26 H26B 120.0 . . ?
 C12 C27 H27A 109.5 . . ?
 C12 C27 H27B 109.5 . . ?
 C12 C27 H27C 109.5 . . ?
 H27A C27 H27B 109.5 . . ?
 H27A C27 H27C 109.5 . . ?
 H27B C27 H27C 109.5 . . ?
 C14 C28 H28A 109.5 . . ?
 C14 C28 H28B 109.5 . . ?
 C14 C28 H28C 109.5 . . ?
 H28A C28 H28B 109.5 . . ?
 H28A C28 H28C 109.5 . . ?
 H28B C28 H28C 109.5 . . ?
 O5 C29 C30 110.2(3) . . ?
 O6 C29 O5 124.2(3) . . ?
 O6 C29 C30 125.6(3) . . ?
 C29 C30 H30A 109.5 . . ?
 C29 C30 H30B 109.5 . . ?
 C29 C30 H30C 109.5 . . ?
 H30A C30 H30B 109.5 . . ?
 H30A C30 H30C 109.5 . . ?
 H30B C30 H30C 109.5 . . ?

loop_
  _geom_hbond_atom_site_label_D
  _geom_hbond_atom_site_label_H
  _geom_hbond_atom_site_label_A
  _geom_hbond_distance_DH
  _geom_hbond_distance_HA
  _geom_hbond_distance_DA
  _geom_hbond_angle_DHA
  _geom_hbond_site_symmetry_A
 O2 H2 O1 0.84 1.89 2.726(3) 174.1 4_546
 N1 H1 O2 0.88 2.15 2.941(3) 148.5 1_565
 C16 H16 O1 0.95 2.36 2.957(4) 120.4 .
 C22 H22 O3 0.95 2.70 3.416(4) 132.5 3
 C27 H27C O4 0.98 2.53 3.424(4) 150.9 1_545

loop_
  _geom_torsion_atom_site_label_1
  _geom_torsion_atom_site_label_2
  _geom_torsion_atom_site_label_3
  _geom_torsion_atom_site_label_4
  _geom_torsion
  _geom_torsion_site_symmetry_1
  _geom_torsion_site_symmetry_2
  _geom_torsion_site_symmetry_3
  _geom_torsion_site_symmetry_4
  _geom_torsion_publ_flag
 O1 C1 C2 C3 -179.9(3) . . . . ?
 O1 C1 C2 C8 60.1(3) . . . . ?
 O1 C1 C2 C17 -64.0(3) . . . . ?
 O2 C7 C8 C2 -178.1(2) . . . . ?
 O2 C7 C8 C9 -50.7(3) . . . . ?
 O3 C13 C14 O4 7.9(4) . . . . ?
 O3 C13 C14 C15 -110.8(3) . . . . ?
 O3 C13 C14 C28 126.6(3) . . . . ?
 O4 C14 C15 C16 -35.9(4) . . . . ?
 N1 C1 C2 C3 0.4(3) . . . . ?
 N1 C1 C2 C8 -119.5(2) . . . . ?
 N1 C1 C2 C17 116.4(3) . . . . ?
 N1 C4 C18 C19 -176.5(3) . . . . ?
 C1 N1 C4 C3 10.0(3) . . . . ?
 C1 N1 C4 C18 -112.2(3) . . . . ?
 C1 C2 C3 C4 5.3(3) . . . . ?
 C1 C2 C3 C5 -120.9(2) . . . . ?
 C1 C2 C8 C7 62.2(3) . . . . ?
 C1 C2 C8 C9 -62.0(3) . . . . ?
 C1 C2 C17 O5 177.9(2) . . . . ?
 C1 C2 C17 C16 54.9(3) . . . . ?
 C2 C3 C4 N1 -8.7(3) . . . . ?
 C2 C3 C4 C18 109.1(3) . . . . ?
 C2 C3 C5 C6 51.7(3) . . . . ?
 C2 C3 C5 C25 -178.5(3) . . . . ?
 C2 C8 C9 C10 -120.6(3) . . . . ?
 C3 C2 C8 C7 -52.6(3) . . . . ?
 C3 C2 C8 C9 -176.8(2) . . . . ?
 C3 C2 C17 O5 -69.8(3) . . . . ?
 C3 C2 C17 C16 167.2(2) . . . . ?
 C3 C4 C18 C19 68.5(4) . . . . ?
 C3 C5 C6 C7 -46.5(3) . . . . ?
 C3 C5 C6 C26 134.5(3) . . . . ?
 C4 N1 C1 O1 173.5(3) . . . . ?
 C4 N1 C1 C2 -6.8(3) . . . . ?
 C4 C3 C5 C6 -70.4(3) . . . . ?
 C4 C3 C5 C25 59.4(3) . . . . ?
 C4 C18 C19 C20 76.5(4) . . . . ?
 C4 C18 C19 C24 -102.8(4) . . . . ?
 C5 C3 C4 N1 117.2(3) . . . . ?
 C5 C3 C4 C18 -125.1(3) . . . . ?
 C5 C6 C7 O2 -133.7(2) . . . . ?
 C5 C6 C7 C8 -9.2(3) . . . . ?
 C6 C7 C8 C2 59.1(3) . . . . ?
 C6 C7 C8 C9 -173.5(2) . . . . ?
 C7 C8 C9 C10 116.5(3) . . . . ?
 C8 C2 C3 C4 124.5(2) . . . . ?
 C8 C2 C3 C5 -1.7(3) . . . . ?
 C8 C2 C17 O5 54.8(3) . . . . ?
 C8 C2 C17 C16 -68.2(3) . . . . ?
 C8 C9 C10 C11 179.3(2) . . . . ?
 C9 C10 C11 C12 -99.3(4) . . . . ?
 C10 C11 C12 C13 69.5(3) . . . . ?
 C10 C11 C12 C27 -171.7(3) . . . . ?
 C11 C12 C13 O3 53.4(4) . . . . ?
 C11 C12 C13 C14 -126.0(3) . . . . ?
 C12 C13 C14 O4 -172.7(2) . . . . ?
 C12 C13 C14 C15 68.7(3) . . . . ?
 C12 C13 C14 C28 -54.0(4) . . . . ?
 C13 C14 C15 C16 80.0(3) . . . . ?
 C14 C15 C16 C17 -176.0(3) . . . . ?
 C15 C16 C17 O5 4.7(4) . . . . ?
 C15 C16 C17 C2 126.0(3) . . . . ?
 C17 O5 C29 O6 -1.4(4) . . . . ?
 C17 O5 C29 C30 179.0(3) . . . . ?
 C17 C2 C3 C4 -110.6(2) . . . . ?
 C17 C2 C3 C5 123.2(3) . . . . ?
 C17 C2 C8 C7 -175.7(2) . . . . ?
 C17 C2 C8 C9 60.1(3) . . . . ?
 C18 C19 C20 C21 179.4(3) . . . . ?
 C18 C19 C24 C23 180.0(4) . . . . ?
 C19 C20 C21 C22 0.4(6) . . . . ?
 C20 C19 C24 C23 0.7(6) . . . . ?
 C20 C21 C22 C23 1.2(7) . . . . ?
 C21 C22 C23 C24 -1.7(7) . . . . ?
 C22 C23 C24 C19 0.8(7) . . . . ?
 C24 C19 C20 C21 -1.3(5) . . . . ?
 C25 C5 C6 C7 -175.3(2) . . . . ?
 C25 C5 C6 C26 5.7(5) . . . . ?
 C26 C6 C7 O2 45.4(4) . . . . ?
 C26 C6 C7 C8 169.9(3) . . . . ?
 C27 C12 C13 O3 -67.2(4) . . . . ?
 C27 C12 C13 C14 113.3(3) . . . . ?
 C28 C14 C15 C16 -157.3(3) . . . . ?
 C29 O5 C17 C2 117.1(3) . . . . ?
 C29 O5 C17 C16 -116.0(3) . . . . ?

_shelx_res_file
;
    a24081203qy-1.res created by SHELXL-2014/7

TITL a24081203qy-1_a.res in C2
REM Old TITL A24081203QY-1 in C2
REM SHELXT solution in C2
REM R1 0.119, Rweak 0.033, Alpha 0.004, Orientation as input
REM Flack x = 0.195 ( 0.177 ) from Parsons' quotients
REM Formula found by SHELXT: C29 N O7
CELL 1.54184 28.923904 7.382624 13.120276 90 98.9524 90
ZERR 4 0.000497 0.000126 0.000261 0 0.0017 0
LATT -7
SYMM -X,+Y,-Z
SFAC C H N O
UNIT 120 148 4 24
EQIV $1 0.5-X,-0.5+Y,1-Z
EQIV $2 +X,1+Y,+Z
EQIV $3 0.5+X,0.5+Y,+Z
EQIV $4 +X,-1+Y,+Z

L.S. 4
PLAN  5
TEMP -123
HTAB O2 O1_$1
HTAB N1 O2_$2
HTAB C16 O1
CONF
HTAB C22 O3_$3
HTAB C27 O4_$4
BOND $H
list 4
fmap 2
acta
MORE -1
OMIT -10 -2 3
OMIT -4 0 6
OMIT -2 -4 4
OMIT 4 0 6
OMIT 7 5 7
OMIT 13 1 9
OMIT 17 -1 6
OMIT 22 -2 7
OMIT 27 1 8
OMIT 29 1 6
REM <olex2.extras>
REM <HklSrc "%.\\A24081203QY-1.hkl">
REM </olex2.extras>

WGHT    0.077300    0.522000
FVAR       4.79162
O1    4    0.265555    0.681913    0.607132    11.00000    0.02486    0.02921 =
         0.03890    0.00140   -0.00057    0.00334
O2    4    0.323259    0.140077    0.495433    11.00000    0.02844    0.02162 =
         0.03340   -0.00293    0.00025    0.00230
AFIX 147
H2    2    0.296012    0.145489    0.462230    11.00000   -1.50000
AFIX   0
O3    4    0.161987    0.418415    0.723348    11.00000    0.03676    0.03587 =
         0.04415    0.01154    0.00267    0.00339
O4    4    0.190041    0.639508    0.870790    11.00000    0.04039    0.02610 =
         0.05789    0.00072    0.01558    0.00705
AFIX 147
H4    2    0.173686    0.645820    0.812096    11.00000   -1.50000
AFIX   0
O5    4    0.353911    0.404845    0.864614    11.00000    0.03205    0.03114 =
         0.02814    0.00203   -0.00026    0.00380
O6    4    0.401175    0.604759    0.958616    11.00000    0.04683    0.05772 =
         0.03549   -0.00447   -0.00479   -0.01114
N1    3    0.337877    0.774452    0.583557    11.00000    0.02699    0.02202 =
         0.03750    0.00561   -0.00095    0.00041
AFIX  43
H1    2    0.328045    0.857713    0.537228    11.00000   -1.20000
AFIX   0
C1    1    0.308367    0.668031    0.622863    11.00000    0.02701    0.01832 =
         0.02680   -0.00096    0.00032    0.00406
C2    1    0.336485    0.522237    0.691425    11.00000    0.02293    0.01992 =
         0.02728    0.00041    0.00338    0.00330
C3    1    0.388458    0.568956    0.683647    11.00000    0.02403    0.01964 =
         0.02951   -0.00206    0.00038    0.00176
AFIX  13
H3    2    0.404797    0.595213    0.755016    11.00000   -1.20000
AFIX   0
C4    1    0.387429    0.746843    0.620825    11.00000    0.02401    0.01958 =
         0.03762    0.00106    0.00294    0.00322
AFIX  13
H4A   2    0.404774    0.730295    0.561233    11.00000   -1.20000
AFIX   0
C5    1    0.414870    0.413351    0.640384    11.00000    0.02422    0.02113 =
         0.04284   -0.00019    0.00708    0.00233
AFIX  13
H5    2    0.415477    0.311493    0.690817    11.00000   -1.20000
AFIX   0
C6    1    0.387677    0.344192    0.539732    11.00000    0.03080    0.02023 =
         0.03682   -0.00048    0.01005    0.00253
C7    1    0.335898    0.312209    0.541016    11.00000    0.02913    0.01839 =
         0.02760    0.00096    0.00513    0.00285
AFIX  13
H7    2    0.318033    0.407182    0.496945    11.00000   -1.20000
AFIX   0
C8    1    0.322918    0.327697    0.649873    11.00000    0.02272    0.02065 =
         0.02681    0.00078    0.00291    0.00286
AFIX  13
H8    2    0.342835    0.239563    0.695029    11.00000   -1.20000
AFIX   0
C9    1    0.272684    0.274072    0.648831    11.00000    0.02406    0.02207 =
         0.02934   -0.00380    0.00437    0.00041
AFIX  43
H9    2    0.249021    0.345383    0.609451    11.00000   -1.20000
AFIX   0
C10   1    0.259602    0.132874    0.699796    11.00000    0.03126    0.02298 =
         0.03487   -0.00286    0.00946    0.00060
AFIX  43
H10   2    0.283534    0.061572    0.738290    11.00000   -1.20000
AFIX   0
C11   1    0.209854    0.077197    0.701266    11.00000    0.03404    0.02703 =
         0.03991   -0.00478    0.01270   -0.00483
AFIX  23
H11A  2    0.207739   -0.056461    0.696525    11.00000   -1.20000
H11B  2    0.189968    0.127970    0.639652    11.00000   -1.20000
AFIX   0
C12   1    0.190487    0.139332    0.798222    11.00000    0.03437    0.02720 =
         0.03763    0.00438    0.01135    0.00125
AFIX  13
H12   2    0.212653    0.102979    0.861150    11.00000   -1.20000
AFIX   0
C13   1    0.184388    0.343165    0.797043    11.00000    0.02357    0.03001 =
         0.03676    0.00608    0.01133    0.00058
C14   1    0.206799    0.459736    0.888799    11.00000    0.03770    0.02348 =
         0.03844    0.00023    0.01352    0.00335
C15   1    0.258877    0.448011    0.886875    11.00000    0.03320    0.02674 =
         0.03106   -0.00089    0.00381    0.00333
AFIX  43
H15   2    0.277532    0.367428    0.932472    11.00000   -1.20000
AFIX   0
C16   1    0.278725    0.548866    0.822318    11.00000    0.02884    0.02920 =
         0.02938   -0.00323    0.00379    0.00427
AFIX  43
H16   2    0.258682    0.632517    0.781942    11.00000   -1.20000
AFIX   0
C17   1    0.328290    0.548333    0.804741    11.00000    0.02825    0.02328 =
         0.02760   -0.00291    0.00126    0.00185
AFIX  13
H17   2    0.342643    0.666508    0.829926    11.00000   -1.20000
AFIX   0
C18   1    0.405975    0.913523    0.683547    11.00000    0.02785    0.01847 =
         0.05604   -0.00276    0.00350    0.00195
AFIX  23
H18A  2    0.398565    1.022461    0.640069    11.00000   -1.20000
H18B  2    0.389079    0.924508    0.743338    11.00000   -1.20000
AFIX   0
C19   1    0.458009    0.912120    0.722965    11.00000    0.02834    0.01887 =
         0.05217   -0.00315    0.00398    0.00041
C20   1    0.489658    0.948996    0.656942    11.00000    0.04064    0.03498 =
         0.05806    0.00790    0.00775   -0.00482
AFIX  43
H20   2    0.478667    0.974260    0.586330    11.00000   -1.20000
AFIX   0
C21   1    0.537407    0.949401    0.693034    11.00000    0.03477    0.04612 =
         0.08339    0.00256    0.01797   -0.00933
AFIX  43
H21   2    0.558976    0.975577    0.647332    11.00000   -1.20000
AFIX   0
C22   1    0.553387    0.911851    0.795006    11.00000    0.02662    0.05605 =
         0.08814   -0.01144   -0.00295   -0.00036
AFIX  43
H22   2    0.586023    0.914305    0.819982    11.00000   -1.20000
AFIX   0
C23   1    0.522376    0.870754    0.861046    11.00000    0.04248    0.06827 =
         0.05639   -0.00642   -0.01146    0.00514
AFIX  43
H23   2    0.533549    0.841589    0.931071    11.00000   -1.20000
AFIX   0
C24   1    0.474725    0.872077    0.824960    11.00000    0.03783    0.04956 =
         0.04756   -0.00867    0.00235   -0.00085
AFIX  43
H24   2    0.453298    0.845147    0.870864    11.00000   -1.20000
AFIX   0
C25   1    0.466106    0.459975    0.636023    11.00000    0.02569    0.02941 =
         0.06530   -0.00576    0.00925    0.00368
AFIX 137
H25A  2    0.467586    0.555582    0.584814    11.00000   -1.50000
H25B  2    0.482365    0.351923    0.616521    11.00000   -1.50000
H25C  2    0.481161    0.502260    0.703942    11.00000   -1.50000
AFIX   0
C26   1    0.405857    0.309571    0.455569    11.00000    0.03948    0.05257 =
         0.04881   -0.00916    0.01650   -0.00370
AFIX  93
H26A  2    0.438344    0.327801    0.455200    11.00000   -1.20000
H26B  2    0.386456    0.266421    0.395357    11.00000   -1.20000
AFIX   0
C27   1    0.142334    0.054526    0.801786    11.00000    0.04651    0.03010 =
         0.06509    0.00300    0.02812   -0.00122
AFIX 137
H27A  2    0.120789    0.088228    0.739458    11.00000   -1.50000
H27B  2    0.130110    0.098808    0.862781    11.00000   -1.50000
H27C  2    0.145349   -0.077625    0.805396    11.00000   -1.50000
AFIX   0
C28   1    0.193533    0.396224    0.991250    11.00000    0.04497    0.04103 =
         0.03949   -0.00248    0.01517    0.00010
AFIX 137
H28A  2    0.205102    0.483534    1.045526    11.00000   -1.50000
H28B  2    0.207586    0.277364    1.009092    11.00000   -1.50000
H28C  2    0.159402    0.387037    0.984844    11.00000   -1.50000
AFIX   0
C29   1    0.389030    0.452026    0.939310    11.00000    0.03289    0.04887 =
         0.02694   -0.00100    0.00357    0.00111
C30   1    0.410577    0.285808    0.993606    11.00000    0.04772    0.06815 =
         0.04471    0.01342   -0.00536    0.01378
AFIX 137
H30A  2    0.386397    0.216651    1.021260    11.00000   -1.50000
H30B  2    0.435015    0.322039    1.050275    11.00000   -1.50000
H30C  2    0.424354    0.210463    0.944652    11.00000   -1.50000
AFIX   0
HKLF 4

REM  a24081203qy-1_a.res in C2
REM R1 =  0.0475 for    5107 Fo > 4sig(Fo)  and  0.0529 for all    5591 data
REM    340 parameters refined using      1 restraints

END

WGHT      0.0773      0.5218

REM Highest difference peak  0.210,  deepest hole -0.197,  1-sigma level  0.044
Q1    1   0.3281  0.8950  0.5835  11.00000  0.05    0.21
Q2    1   0.3179  0.5955  0.6638  11.00000  0.05    0.20
Q3    1   0.3296  0.5331  0.7430  11.00000  0.05    0.18
Q4    1   0.4003  0.4320  0.5842  11.00000  0.05    0.17
Q5    1   0.4303  0.9044  0.7000  11.00000  0.05    0.17
;
_shelx_res_checksum                72839
_shelx_hkl_file
;
   0  -8   0 33513.5 1947.16   7
   0  -8   1 2476.84 672.010   7
   0  -8  -1 3435.18 779.293   7
   0  -8  -2 5545.51 763.570  16
   0  -8   2 4989.66 775.375   7
   0  -8  -2 5263.43 832.407   7
   0  -8  -3 2316.86 563.169  16
   0  -8  -3 2438.08 597.691   7
   0  -8   3 2503.37 537.614   7
   0  -8  -4 1092.05 466.425  16
   0  -8   4 875.312 354.128   7
   0  -8  -4 908.297 449.854   7
   0  -8  -5 510.470 308.905  16
   0  -8  -5 742.690 313.414   7
   0  -8   5 462.508 321.438  60
   0  -8  -6 3226.09 602.298  16
   0  -8   6 2471.04 408.337  60
   0  -8  -6 2584.41 333.250  42
   0  -8  -7 2773.85 494.271  16
   0  -8   7 2152.94 350.368  60
   0  -8  -7 2212.82 267.434  42
   0  -8   8 1943.35 275.641  60
   0  -6   0 40898.8 2723.99  24
   0  -6   0 35693.9 2487.55  19
   0  -6   0 37559.0 4582.21  54
   0  -6   0 38571.6 3959.74  33
   0  -6   1 11283.8 1454.71  24
   0  -6  -1 13212.1 1547.28  24
   0  -6  -1 11309.7 1436.69  19
   0  -6  -1 9001.27 2533.16   5
   0  -6   1 11939.9 2694.81  54
   0  -6  -1 12472.5 2686.20  54
   0  -6   1 9321.08 2122.73  33
   0  -6   2 33125.4 2436.17  24
   0  -6  -2 37273.4 2567.69  24
   0  -6  -2 33247.9 2511.82  19
   0  -6  -2 36104.0 5278.52   5
   0  -6  -2 32821.8 4736.99   3
   0  -6   2 37504.2 4656.19  54
   0  -6  -2 31906.4 4264.35  54
   0  -6   2 33904.6 3829.27  33
   0  -6  -3 28628.0 2322.39  24
   0  -6  -3 26950.8 2315.95  19
   0  -6  -3 26211.2 3996.36   3
   0  -6  -3 28969.7 4993.12   5
   0  -6   3 24847.6 3772.43  54
   0  -6  -3 27493.7 4029.47  54
   0  -6   3 27281.6 3532.88  33
   0  -6  -4 1311.70 658.129  24
   0  -6  -4 1711.76 801.978  19
   0  -6  -4 489.257 853.351   3
   0  -6   4 1275.59 595.138   7
   0  -6  -4 2306.84 1492.83   5
   0  -6  -4 1452.50 1220.36  54
   0  -6   4 1979.75 1204.83  33
   0  -6  -5 22744.8 2150.65  24
   0  -6  -5 20035.2 2063.80  19
   0  -6  -6 1374.39 600.160  24
   0  -6  -6 1946.31 824.996  19
   0  -6  -6 871.714 452.782   7
   0  -6  -7 8095.16 1249.14  24
   0  -6  -7 11082.2 1545.54  19
   0  -6   7 9155.98 977.188  60
   0  -6  -8 7587.61 1247.95  19
   0  -6  -8 6405.28 1045.25  24
   0  -6   8 7643.96 863.426  60
   0  -6  -9 3836.50 884.800  19
   0  -6   9 4334.25 664.446  60
   0  -6  -9 3182.70 406.667  42
   0  -6 -10 1590.03 547.178  19
   0  -6  10 1880.07 450.879  60
   0  -6 -11 1337.30 501.447  16
   0  -6 -11 972.325 379.734  19
   0  -6  11 660.975 279.125  60
   0  -6  11 1616.55 380.822  45
   0  -6  12 730.866 223.407  45
   0  -4   0 244586. 9860.05   5
   0  -4   0 239987. 8777.32  54
   0  -4   0 247516. 7661.17  33
   0  -4   0 224022. 8282.28  47
   0  -4  -1 19753.4 3055.35   5
   0  -4   1 17434.3 2493.12   5
   0  -4  -1 14742.6 1902.04  53
   0  -4   1 12732.6 1892.30  53
   0  -4   1 18836.7 2520.05  54
   0  -4  -1 17314.4 2383.67  54
   0  -4  -1 15663.8 2208.58  47
   0  -4   1 15529.6 2192.65  47
   0  -4   1 17306.4 2159.76  33
   0  -4  -1 13944.5 1752.29  33
   0  -4  -2 8180.33 1964.19   5
   0  -4   2 8883.48 1682.77   5
   0  -4   2 8347.50 1481.83  49
   0  -4   2 9209.56 1914.79  54
   0  -4   2 8064.46 1646.58  53
   0  -4  -2 8645.88 1408.30  53
   0  -4   2 6876.80 1584.59  47
   0  -4  -2 7577.79 1573.74  47
   0  -4   2 8573.53 1616.41  33
   0  -4  -2 6779.55 1223.20  33
   0  -4   3 65405.6 4367.25  31
   0  -4  -3 81359.4 6608.17   5
   0  -4   3 66269.5 4703.66  53
   0  -4   3 58559.8 4121.66  49
   0  -4   3 73349.6 4998.91  54
   0  -4   3 62221.1 4658.87  47
   0  -4   3 71017.7 4482.90  33
   0  -4  -3 73449.8 4723.52  47
   0  -4   4 61368.6 4497.82  31
   0  -4  -4 68459.6 5179.09   3
   0  -4  -4 70879.9 6455.49   5
   0  -4   4 66471.2 4946.27  54
   0  -4   4 61023.2 4784.85  53
   0  -4   4 41836.2 3729.85  49
   0  -4   4 51662.0 4482.37  47
   0  -4   4 57118.1 4178.76  33
   0  -4  -4 63988.5 4652.94  47
   0  -4   5 29832.1 3343.94  31
   0  -4  -5 27489.4 3407.81   3
   0  -4  -5 34215.8 4851.51   5
   0  -4   5 31921.5 3668.70  54
   0  -4   5 26604.9 3357.67  53
   0  -4   5 31418.4 3210.79  33
   0  -4  -5 33438.8 3535.27  47
   0  -4   5 22544.0 3134.07  47
   0  -4  -6 31479.1 2464.25  28
   0  -4   6 28758.2 3475.09  31
   0  -4  -6 29256.6 2394.58  19
   0  -4  -6 34139.1 5006.75   5
   0  -4  -6 25902.9 3407.43   3
   0  -4   6 33767.2 3953.00  54
   0  -4   6 30834.2 3841.62  53
   0  -4  -6 33696.7 3816.76  47
   0  -4   6 23618.6 3399.12  47
   0  -4   6 33447.3 3498.74  33
   0  -4  -7 3070.00 1013.40  28
   0  -4  -7 2776.71 791.846  19
   0  -4   7 1968.37 1088.04  31
   0  -4  -7 1207.32 1104.51   5
   0  -4   7 2055.85 546.096  60
   0  -4   7 2463.18 1360.64  54
   0  -4   7 1578.60 1420.41  53
   0  -4  -7 2172.60 520.891  58
   0  -4   7-315.680 970.115  47
   0  -4   7 1476.59 997.053  33
   0  -4  -8 54116.5 3110.14  15
   0  -4  -8 64046.4 3771.50  19
   0  -4   8 49457.0 5111.84  31
   0  -4  -8 58315.9 3645.94  28
   0  -4  -8 63617.7 7704.40   5
   0  -4   8 51566.1 5375.89  54
   0  -4   8 50500.7 5332.22  53
   0  -4  -8 59113.3 2247.23  58
   0  -4   8 58639.6 2230.64  60
   0  -4   8 38869.8 4901.83  47
   0  -4   8 57226.3 5046.86  33
   0  -4  -9 10939.6 1476.05  15
   0  -4  -9 14405.0 1930.49  28
   0  -4  -9 12514.2 1705.24  19
   0  -4  -9 13210.0 1150.88  58
   0  -4   9 13121.8 1122.87  60
   0  -4 -10 384.989 470.269  19
   0  -4 -10 1064.57 642.436  15
   0  -4 -10 2320.38 1010.23  28
   0  -4  10 574.635 478.108  60
   0  -4 -10 851.464 454.072  58
   0  -4 -11 3642.18 859.670  19
   0  -4 -11 4111.84 920.812  15
   0  -4 -11 2786.87 951.914  28
   0  -4  11 3544.57 614.588  60
   0  -4 -12 5861.54 986.703  15
   0  -4 -12 6051.83 1184.76  28
   0  -4  12 3979.02 586.254  60
   0  -4  12 6599.06 825.443  45
   0  -4 -13 725.965 514.783  28
   0  -4 -13 842.361 448.576  15
   0  -4  13 556.162 267.006  60
   0  -4  13 1390.98 451.432  45
   0  -4 -14 2397.54 564.803  28
   0  -4 -14 2910.71 546.929  15
   0  -4  14 2469.50 349.322  45
   0  -2   0 436009. 7522.94  47
   0  -2   0 448527. 6722.27  33
   0  -2   1 197623. 4793.85  31
   0  -2  -1 197357. 6202.75  22
   0  -2   1 188520. 5130.01   5
   0  -2   1 196307. 5148.90  53
   0  -2   1 181250. 4842.83  47
   0  -2   1 209037. 4665.56  32
   0  -2   1 195050. 4659.21  33
   0  -2  -1 197385. 4261.75  33
   0  -2  -1 212393. 5274.92  47
   0  -2  -2 436951. 9134.12  22
   0  -2   2 401109. 6767.99   5
   0  -2  -2 409413. 6671.76   1
   0  -2   2 423977. 8108.44  53
   0  -2   2 412351. 7798.55  54
   0  -2   2 428533. 7707.23  49
   0  -2  -2 428609. 7697.05  47
   0  -2   2 422785. 7433.02  31
   0  -2  -2 426539. 6043.27  33
   0  -2   2 433061. 6659.04  32
   0  -2   2 402591. 6997.67  33
   0  -2  -3 15717.3 1854.99  22
   0  -2  -3 14620.3 1660.85   1
   0  -2  -3 15717.1 1710.01   3
   0  -2   3 15322.9 1763.96  53
   0  -2   3 14267.8 1776.12  49
   0  -2   3 15226.5 1685.61  54
   0  -2   3 15110.7 1307.87  32
   0  -2   3 14862.4 1539.87  33
   0  -2  -3 11067.4 968.970  33
   0  -2   3 15783.9 1637.82  31
   0  -2  -3 14259.2 1556.68  47
   0  -2  -4 7665.38 1358.47  22
   0  -2   4 9595.59 1441.51  31
   0  -2  -4 9503.48 1574.14   1
   0  -2  -4 10116.2 1462.64   3
   0  -2   4 10395.4 1547.00  54
   0  -2   4 11770.3 1783.00  49
   0  -2   4 8942.18 1460.18  53
   0  -2   4 10144.5 1335.02  33
   0  -2  -4 11312.2 1498.63  47
   0  -2   4 8560.09 1024.49  32
   0  -2  -4 7129.03 725.422  33
   0  -2  -5 145369. 6866.50   1
   0  -2  -5 153970. 5788.80   3
   0  -2   5 134100. 5812.04  53
   0  -2   5 140696. 5636.83  54
   0  -2  -5 132198. 4122.56  48
   0  -2   5 132372. 5906.52  49
   0  -2  -5 142376. 5695.81  47
   0  -2   5 132120. 5399.13  31
   0  -2   5 139261. 5023.63  33
   0  -2   5 118940. 3826.45  32
   0  -2  -6 12117.7 1810.81   3
   0  -2  -6 14704.5 2474.84   1
   0  -2   6 15544.4 2202.59  54
   0  -2   6 15558.6 2309.05  53
   0  -2   6 13737.3 2004.88  31
   0  -2   6 15020.9 1862.37  33
   0  -2  -7 24286.7 3554.58   1
   0  -2  -7 17539.7 2329.74   3
   0  -2   7 26231.1 3052.98  54
   0  -2   7 23094.3 2919.82  53
   0  -2   7 24041.1 2447.38  33
   0  -2   7 20778.5 2653.32  31
   0  -2  -8 31244.9 4510.28   1
   0  -2   8 25066.8 3224.68  53
   0  -2   8 25926.0 3297.25  54
   0  -2   8 22563.7 2923.88  31
   0  -2   8 24733.3 2553.54  33
   0  -2  -9 31004.0 2222.32   8
   0  -2  -9 35746.5 5304.74   1
   0  -2  -9 29352.7 2168.51  12
   0  -2   9 34507.6 4084.84  53
   0  -2   9 27443.9 3621.74  54
   0  -2   9 30208.5 3651.94  31
   0  -2   9 31888.4 3067.39  33
   0  -2 -10 35375.2 2608.70  15
   0  -2 -10 30021.8 2291.81  12
   0  -2 -10 23987.8 2025.91   8
   0  -2 -10 39003.1 5856.23   1
   0  -2  10 30908.3 4155.66  53
   0  -2  10 32604.7 1633.02  60
   0  -2  10 31815.2 4161.93  54
   0  -2 -10 36896.0 1811.97  58
   0  -2  10 27357.4 3796.53  31
   0  -2 -11 28516.1 2440.24  15
   0  -2 -11 28910.1 2285.69  12
   0  -2  11 28287.5 1536.66  60
   0  -2 -12 43.2637 529.974  15
   0  -2  12 47.0570 357.322  60
   0  -2 -12 516.072 404.363  58
   0  -2  12 1193.22 522.199  45
   0  -2 -13 3322.10 871.853  15
   0  -2  13 3581.49 591.093  45
   0  -2 -13 3065.04 480.025  35
   0  -2 -14 4158.39 843.413  15
   0  -2  14 3842.16 487.541  45
   0  -2 -14 4187.35 507.726  35
   0  -2 -15 7007.29 851.369  15
   0  -2 -15 7945.74 1036.01  28
   0  -2 -15 7162.67 529.903  35
   0   0  -1 86932.9 1578.91   3
   0   0   1 91212.0 1679.30  53
   0   0   1 91843.7 1615.30  54
   0   0  -1 92918.1 1401.68  48
   0   0   1 91738.9 1260.73  33
   0   0  -1 91218.7 1358.39  46
   0   0  -2 178298. 3184.90   3
   0   0   2 181969. 3314.07  53
   0   0  -2 183127. 2839.80  48
   0   0   2 179429. 3226.06  54
   0   0  -2 181817. 2746.11  46
   0   0   2 180406. 2486.11  33
   0   0   2 181676. 3123.63  31
   0   0  -3 104753. 3101.95   3
   0   0   3 107790. 3134.09  54
   0   0   3 104664. 3140.47  53
   0   0  -3 105405. 2774.90  48
   0   0   3 103775. 2314.23  33
   0   0   3 101965. 2975.88  31
   0   0  -3 100153. 2652.66  46
   0   0  -4 109018. 3732.94   3
   0   0   4 104189. 3554.84  54
   0   0  -4 100373. 3222.14  48
   0   0   4 97673.9 3525.84  53
   0   0   4 104274. 3464.86  31
   0   0  -4 98194.8 3037.98  46
   0   0   4 99529.0 2611.73  33
   0   0   5 37.6594 561.124  31
   0   0  -5 192.031 469.035   3
   0   0   5 615.611 582.154  54
   0   0   5 466.600 542.422  53
   0   0  -5 111.241 423.219  48
   0   0   5 95.1729 355.660  33
   0   0  -5 493.449 411.514  46
   0   0  -6 253948. 7621.43   3
   0   0  -6 279386. 10390.5   1
   0   0   6 243086. 7018.39  53
   0   0  -6 231802. 6436.32  48
   0   0   6 247635. 7051.55  54
   0   0   6 245755. 6793.74  31
   0   0   6 220128. 5928.52  32
   0   0  -6 225610. 5859.40  46
   0   0   7 1990.84 844.247  31
   0   0  -7 3213.03 1083.45   3
   0   0  -7 4023.48 1732.94   1
   0   0   7 2165.53 889.620  53
   0   0   7 3237.72 1042.47  54
   0   0   7 2468.00 1148.27  55
   0   0   7 1948.12 671.054  32
   0   0  -7 2556.86 792.500  48
   0   0   8 54.7904 581.739  31
   0   0   8 459.169 681.211  54
   0   0   8 137.281 918.143  55
   0   0   8 519.839 805.426  52
   0   0   8 533.142 701.135  53
   0   0  -8 267.751 784.371   1
   0   0  -8 262.921 560.546   3
   0   0   9 445.762 741.707  31
   0   0  -9 1050.02 1077.68   1
   0   0  -9-299.713 522.061  12
   0   0   9 440.842 677.741  54
   0   0   9-1.44674 633.467  53
   0   0   9 776.658 1085.47  55
   0   0   9 663.072 800.640  52
   0   0 -10 16178.7 1856.13  15
   0   0 -10 16411.5 3560.86   1
   0   0 -10 16773.4 1680.91   8
   0   0 -10 15383.8 1605.47  12
   0   0  10 14711.9 2901.54  52
   0   0  10 13873.6 2382.07  53
   0   0  10 15149.0 3243.49  55
   0   0  10 14159.4 2629.25  54
   0   0  10 14561.4 2612.53  31
   0   0  11 990.590 911.486  31
   0   0 -11 2266.29 772.098  15
   0   0  11 383.260 1051.93  55
   0   0 -11 904.802 582.192   8
   0   0 -11 1796.65 836.807  12
   0   0 -12 38083.1 2557.43  12
   0   0 -12 29857.9 2244.93   8
   0   0 -12 31861.5 2544.74  15
   0   0 -13 1707.57 757.097  12
   0   0 -13 1938.37 692.534  15
   0   0 -14 29.5551 320.273  15
   0   0 -14 659.571 400.653  35
   0   0 -15 2164.82 472.229  15
   0   0 -15 1977.81 391.018  35
   0   0  16 4018.62 607.492  20
   0   0 -16 4842.62 401.684  35
   0   2   0 448471. 7697.90  30
   0   2   0 425188. 9001.41   2
   0   2   0 442606. 7182.90  56
   0   2  -1 202541. 6336.69  21
   0   2   1 215014. 5275.93  30
   0   2  -1 209360. 5018.81  30
   0   2   1 194786. 5778.80   2
   0   2  -1 213100. 5918.02  55
   0   2  -1 211442. 5598.73  46
   0   2  -2 422434. 9787.85  21
   0   2  -2 411712. 6867.95  30
   0   2   2 448704. 7779.90  30
   0   2  -2 396929. 6605.96   1
   0   2   2 408906. 8356.02   2
   0   2   2 443429. 9056.97  55
   0   2   2 444609. 9243.58  51
   0   2  -2 425488. 8554.98  46
   0   2  -3 15669.6 1366.12  30
   0   2   3 16171.9 1593.64  30
   0   2  -3 16814.2 2227.94  21
   0   2  -3 15998.2 1783.02   1
   0   2   3 17326.0 1726.27   2
   0   2  -3 13952.0 1851.45  48
   0   2   3 13977.7 1766.75  55
   0   2   3 15663.2 1869.75  51
   0   2  -3 16300.4 1924.78  46
   0   2  -4 9548.57 1015.09  30
   0   2   4 9984.04 1298.58  30
   0   2  -4 10954.4 2031.73  21
   0   2  -4 8939.89 1586.62   1
   0   2   4 8559.82 1229.72   2
   0   2   4 9973.92 1635.31  55
   0   2   4 10054.5 1583.21  51
   0   2  -4 10168.5 1614.14  48
   0   2  -4 10230.2 1674.09  46
   0   2   5 136717. 4812.65  30
   0   2  -5 142712. 6898.18   1
   0   2   5 134405. 6111.39  55
   0   2   5 139283. 6219.76  52
   0   2   5 133971. 5943.84  51
   0   2  -5 138729. 6003.53  48
   0   2  -5 130583. 6038.63  46
   0   2   6 15098.8 1647.62  30
   0   2  -6 15510.8 2664.58   1
   0   2   6 14741.6 2278.02  55
   0   2   6 15869.9 2372.91  51
   0   2  -6 14133.2 2179.23  48
   0   2   6 14844.3 2307.04  52
   0   2  -6 14430.2 2308.37  46
   0   2  -7 20535.7 3519.50  21
   0   2  -7 20968.4 3357.90   1
   0   2   7 24314.9 3175.46  55
   0   2  -7 18376.7 2666.51  48
   0   2   7 22650.9 2972.32  52
   0   2   7 16496.7 2510.19  51
   0   2   7 22691.6 2467.29  31
   0   2  -8 25064.0 4238.42  21
   0   2  -8 25121.2 4075.09   1
   0   2   8 25626.7 3467.13  52
   0   2   8 24718.5 3336.25  51
   0   2   8 25782.9 3619.76  55
   0   2   8 25954.8 2883.37  31
   0   2  -9 24920.3 4505.73  21
   0   2  -9 28979.5 2144.61   8
   0   2  -9 27049.1 1932.15  12
   0   2  -9 33548.0 4908.35   1
   0   2   9 30646.8 3925.01  51
   0   2   9 31246.0 4264.77  55
   0   2   9 32439.3 3635.66  31
   0   2 -10 31273.6 5309.77  21
   0   2 -10 36387.5 5586.69   1
   0   2 -10 22024.0 1990.16   8
   0   2 -10 31335.6 2246.59  12
   0   2  10 29970.2 4532.12  55
   0   2 -10 31348.5 1470.46  37
   0   2  10 32011.7 3885.77  31
   0   2 -11 17876.6 1767.69   8
   0   2 -11 25187.9 2032.97  12
   0   2 -12-28.9430 476.110  12
   0   2 -12 1079.12 586.905   8
   0   2 -13 3023.64 718.861   8
   0   2 -13 2893.88 466.786  40
   0   2 -13 3202.38 538.426  35
   0   2  14 3711.78 848.109  20
   0   2 -14 3867.03 446.356  40
   0   2 -14 3961.56 542.997  35
   0   2  15 6374.42 858.664  20
   0   2 -15 4514.82 352.334  40
   0   2 -15 6255.55 513.200  35
   0   4   0 240390. 8520.69  30
   0   4   0 260037. 10116.2  55
   0   4   0 242000. 10195.2   2
   0   4   1 18847.9 2344.77  30
   0   4  -1 18755.5 2383.39  30
   0   4   1 18864.1 2780.68  55
   0   4  -1 19519.2 3070.10   2
   0   4   1 16523.9 2630.89   2
   0   4  -2 9277.75 1804.21  30
   0   4   2 8565.64 1798.94  30
   0   4   2 10532.7 2310.12  55
   0   4  -2 8238.98 2209.00   2
   0   4   2 9317.15 1957.09   2
   0   4   3 72089.0 4606.14  30
   0   4  -3 54994.5 3905.64  30
   0   4   3 77111.5 5677.77  55
   0   4   3 77218.4 5315.38   2
   0   4  -3 62576.0 5636.07   2
   0   4   4 64222.9 4453.21  30
   0   4  -4 57259.8 3890.89  30
   0   4  -4 63117.2 5989.48  21
   0   4   4 62943.1 5304.69  55
   0   4  -4 57517.0 5771.08   2
   0   4   4 59992.6 4668.75   2
   0   4   5 32566.8 3313.37  30
   0   4  -5 29577.7 4360.52  21
   0   4   5 30159.5 3838.70  55
   0   4  -5 30811.8 4597.68   2
   0   4   6 30460.0 3259.78  30
   0   4  -6 29023.5 4506.44  21
   0   4   6 26975.0 2082.99  20
   0   4   6 33660.6 4311.82  55
   0   4  -6 30043.0 4784.81   2
   0   4  -6 27624.5 1976.38   8
   0   4  -7 3321.57 1934.50  21
   0   4   7 1707.09 590.854  20
   0   4  -7 1439.42 1639.90   2
   0   4  -7 1867.82 617.341   8
   0   4  -7 1787.35 459.777  59
   0   4   7 2299.42 1390.41  55
   0   4   8 50464.1 3080.57  20
   0   4  -8 57022.5 7294.16  21
   0   4  -8 54544.4 2991.28   8
   0   4  -8 54932.2 6989.90   2
   0   4  -8 56161.9 2117.85  59
   0   4   8 54232.7 6004.43  55
   0   4   8 58708.5 5017.61  31
   0   4  -8 56243.6 2005.97  37
   0   4   9 11122.8 1550.89  20
   0   4  -9 11619.0 1488.19   8
   0   4  -9 12559.1 1111.07  59
   0   4  -9 12008.6 1012.90  37
   0   4  10 781.131 549.488  20
   0   4 -10 1116.36 635.153   8
   0   4 -10 1192.15 502.105  59
   0   4 -10 736.641 392.922  37
   0   4 -11 2618.17 826.447   8
   0   4  11 3403.18 874.368  20
   0   4 -11 3927.66 615.222  37
   0   4 -12 4524.88 853.564   8
   0   4  12 3833.93 869.115  20
   0   4 -13 963.227 466.243   8
   0   4  13 789.052 476.081  20
   0   4 -13 1099.39 464.673  18
   0   4 -13 732.390 309.001  40
   0   4  14 3071.24 582.186  20
   0   4 -14 2932.11 335.047  40
   0   6   0 35475.2 2333.37  17
   0   6   0 35616.4 4460.91  30
   0   6   0 36417.9 1788.16  59
   0   6   0 37539.9 5412.85   2
   0   6   1 10912.0 1291.81  17
   0   6  -1 11473.8 1390.17  17
   0   6   1 11019.5 2418.14  30
   0   6  -1 10717.7 2424.92  30
   0   6   1 12402.5 1014.51  59
   0   6  -1 12303.3 1029.45  59
   0   6  -1 12909.4 3137.49   2
   0   6   1 13742.0 3237.73   2
   0   6  -2 31931.8 3986.19  30
   0   6  -2 35295.6 2318.41  17
   0   6   2 35183.8 4157.23  30
   0   6  -2 38391.4 1785.87  59
   0   6   2 36094.3 1700.57  59
   0   6   2 41425.4 5385.96  55
   0   6   2 33219.5 4690.24   2
   0   6  -2 35941.6 5297.85   2
   0   6  -3 27241.8 2109.55  17
   0   6   3 25281.1 3618.28  30
   0   6   3 28700.4 4557.37  55
   0   6  -3 28974.4 1590.12  59
   0   6   3 27794.9 1507.40  59
   0   6  -3 26655.5 4750.75   2
   0   6   4 865.500 688.403  30
   0   6  -4 534.013 589.437   8
   0   6  -4 30.4107 1428.93   2
   0   6   4 1166.73 380.314  59
   0   6  -4 1553.31 508.525  59
   0   6  -5 21597.4 1973.05   8
   0   6   5 19178.6 1229.22  59
   0   6  -5 19370.6 1321.97  59
   0   6  -6 767.032 626.179   8
   0   6   6 1433.65 443.434  59
   0   6  -6 1777.82 482.145  59
   0   6  -7 10482.9 1395.03   8
   0   6  -7 8271.45 929.304  59
   0   6   7 8457.33 835.605  59
   0   6  -8 6526.62 1107.85   8
   0   6  -8 5680.71 740.372  59
   0   6   8 6792.01 757.994  59
   0   6  -8 7735.15 794.548  37
   0   6  -9 4228.14 906.667   8
   0   6  -9 3067.02 578.754  59
   0   6   9 4287.66 611.014  59
   0   6  -9 4320.33 635.114  37
   0   6 -10 1211.13 531.629   8
   0   6  10 2338.82 462.017  59
   0   6 -10 2394.52 461.928  37
   0   6 -11 456.402 371.163   8
   0   6  11 751.999 288.960  59
   0   6 -11 785.040 315.539  37
   0   6 -12 325.928 221.603  18
   0   6  12 500.910 226.541  59
   0   6 -12 511.614 171.503  40
   0   8   0 30630.7 2033.94   8
   0   8   0 30486.5 1407.56  59
   0   8  -1 3035.91 736.579   8
   0   8  -1 2669.61 490.424  59
   0   8   1 2918.88 527.788  59
   0   8  -2 6188.51 920.535   8
   0   8  -2 4649.33 583.400  59
   0   8   2 5036.72 594.945  59
   0   8  -3 2064.05 624.650   8
   0   8  -3 1446.61 367.916  58
   0   8   3 2029.19 396.069  59
   0   8  -3 2468.40 453.068  59
   0   8  -3 1802.49 326.673  37
   0   8  -4 1633.29 592.802   8
   0   8   4 788.429 300.823  59
   0   8  -4 1718.28 414.260  59
   0   8  -4 480.706 227.909  37
   0   8  -5 656.667 484.875   8
   0   8  -5 1054.22 375.144  59
   0   8   5 205.661 253.234  59
   0   8  -5 410.940 227.971  37
   0   8  -6 1904.90 505.476   8
   0   8   6 2009.24 346.620  59
   0   8  -6 2113.48 361.401  59
   0   8  -6 2176.00 331.985  37
   0   8  -7 1877.76 442.965   8
   0   8  -7 1605.72 304.753  59
   0   8   7 1537.35 270.253  59
   0   8  -7 2031.35 278.762  37
   0   8   8 1435.83 219.256  59
  -1  -9   3 1221.17 234.071  60
   1  -9  -3 1253.72 190.302  42
   1  -9  -2 397.460 231.881   7
  -1  -9   2 609.196 216.866  60
   1  -9  -2 845.130 177.300  42
   1  -9  -1 2136.39 382.656   7
  -1  -9   1 2044.37 288.664  60
   1  -9  -1 1587.23 192.606  42
  -1  -9   0 2218.35 404.204   7
   1  -9   0 2492.49 425.880   7
  -1  -9  -1 10657.7 776.185   7
   1  -9   1 11100.6 772.805   7
  -1  -9  -2 333.844 215.763   7
   1  -9   2 359.518 208.397  60
  -1  -9  -2 483.665 154.011  42
   1  -9   3 3341.26 338.563  60
  -1  -9  -3 4057.63 284.824  42
   1  -9   4 2341.63 261.584  60
   1  -7 -10 718.191 255.890  16
  -1  -7  10-39.3991 183.699  60
  -1  -7  10 507.831 185.969  45
   1  -7  -9-193.508 374.314  19
  -1  -7   9 236.739 287.509  60
  -1  -7   9 699.964 275.393  45
   1  -7  -9 325.307 168.087  42
   1  -7  -8 6343.25 869.647  24
   1  -7  -8 6730.76 1025.54  19
  -1  -7   8 6311.70 668.214  60
   1  -7  -8 5889.26 509.409  42
   1  -7  -7 224.216 367.565  24
   1  -7  -7 712.588 542.537  19
  -1  -7   7 685.743 429.634  60
   1  -7  -6 11034.4 1423.81  19
   1  -7  -6 10893.7 1385.12  24
  -1  -7   6 10202.6 949.422  60
   1  -7  -6 7799.73 901.685   7
   1  -7  -5 4816.42 966.520  19
   1  -7  -5 6728.86 1142.59  24
   1  -7  -5 4630.23 812.833   7
   1  -7  -4 1358.29 674.128  24
   1  -7  -4 1981.67 760.933  19
   1  -7  -4 2068.35 700.604   7
  -1  -7   4 2181.88 593.279   7
   1  -7  -3 12696.1 1561.43  19
   1  -7  -3 11442.7 1473.78  24
  -1  -7   3 11521.1 1203.37   7
   1  -7  -2 8458.37 1261.10  19
   1  -7  -2 9426.06 1397.08  24
  -1  -7   2 9411.25 1125.41   7
   1  -7  -1 10081.9 1536.23  24
  -1  -7   1 8763.78 1239.47   7
   1  -7   0 5413.28 1085.64  24
  -1  -7   0 4395.11 955.912  24
  -1  -7   0 5873.65 1014.26   7
   1  -7   1 427.084 540.965  24
  -1  -7  -1 528.182 615.903  24
  -1  -7  -1 41.6561 538.210   7
  -1  -7  -2 555.275 488.061  19
  -1  -7  -2 634.672 636.293  24
  -1  -7  -2 1286.00 704.982   7
   1  -7   2 983.588 582.777   7
  -1  -7  -3 2323.52 764.779  24
  -1  -7  -3 1721.30 700.913  19
  -1  -7  -3 2463.13 796.505   7
   1  -7   3 2277.82 637.747   7
  -1  -7  -4 6346.75 1185.94  19
  -1  -7  -4 5201.19 1065.87  24
   1  -7   4 4873.10 826.981   7
  -1  -7  -4 5762.41 979.422   7
  -1  -7  -5 3608.20 865.669  24
  -1  -7  -5 2756.32 775.062  19
  -1  -7  -5 2927.04 709.119   7
  -1  -7  -6 1306.24 633.023  24
  -1  -7  -6 1307.72 670.847  19
   1  -7   6 1118.27 438.057  60
  -1  -7  -6 622.120 355.549   7
  -1  -7  -7 1654.64 551.906  24
  -1  -7  -7 1198.76 550.059  19
   1  -7   7 1879.63 491.643  60
  -1  -7  -8 6147.04 916.651  19
   1  -7   8 5165.33 611.229  60
  -1  -7  -8 5126.03 468.720  42
  -1  -7  -9 2874.28 570.267  16
   1  -7   9 1379.55 341.944  60
   1  -7   9 2500.31 365.377  45
  -1  -7  -9 1844.59 245.097  42
   1  -7  10 3091.03 347.181  60
   1  -7  10 2823.80 307.806  45
  -1  -5  13 559.252 195.958  60
  -1  -5  13 1600.77 321.540  45
   1  -5 -12 37.1247 422.422  28
   1  -5 -12-199.018 298.512  19
   1  -5 -12 47.3894 316.146  15
  -1  -5  12 721.134 313.000  60
  -1  -5  12 950.434 419.517  45
   1  -5 -11 12090.0 1493.94  28
   1  -5 -11 12395.1 1379.12  19
   1  -5 -11 10613.1 1158.94  15
  -1  -5  11 11723.8 965.165  60
   1  -5 -10 1831.74 626.601  15
   1  -5 -10 2010.16 713.808  19
   1  -5 -10 2678.73 908.557  28
  -1  -5  10 1810.74 479.177  60
   1  -5  -9 7682.59 1125.81  15
   1  -5  -9 7450.70 1303.04  19
   1  -5  -9 8003.02 1440.37  28
  -1  -5   9 8284.49 940.341  60
   1  -5  -8 8391.09 1480.53  28
   1  -5  -8 6572.72 1145.67  24
   1  -5  -8 8288.96 1490.80  19
  -1  -5   8 8660.45 961.348  60
   1  -5  -7 46193.2 3164.82  19
   1  -5  -7 43277.8 3070.02  28
  -1  -5   7 34704.2 4380.98  31
   1  -5  -7 47744.5 6793.72   5
  -1  -5   7 36358.8 4721.40  53
  -1  -5   7 49613.1 2071.17  60
  -1  -5   7 39372.5 4872.78  54
  -1  -5   7 24440.1 3971.96  47
  -1  -5   7 40996.9 4366.24  33
   1  -5  -6 11306.5 1538.16  19
  -1  -5   6 8777.39 2136.53  31
   1  -5  -6 11189.9 1562.96  28
   1  -5  -6 14519.6 3859.20   5
   1  -5  -6 10795.1 2535.80   3
  -1  -5   6 11939.4 2584.46  54
  -1  -5   6 9548.38 2349.12  53
  -1  -5   6 8450.50 2319.55  47
   1  -5  -6 12611.5 2670.03  47
  -1  -5   6 10088.6 2168.26  33
  -1  -5   5 7500.45 1935.83  31
   1  -5  -5 8165.57 1273.79  19
   1  -5  -5 7391.49 1217.65  28
   1  -5  -5 5624.95 1829.70   3
   1  -5  -5 12369.6 3273.69   5
  -1  -5   5 7780.07 2183.86  53
  -1  -5   5 6379.50 1937.15  54
  -1  -5   5 4273.35 1563.87  47
   1  -5  -5 5423.84 1675.69  47
  -1  -5   5 7639.31 1903.88  33
   1  -5  -4 11549.1 1502.94  28
   1  -5  -4 10948.3 1450.07  19
   1  -5  -4 14141.9 2751.96   3
   1  -5  -4 16591.6 3689.28   5
  -1  -5   4 16371.5 2926.52  54
  -1  -5   4 11821.4 2501.77  53
  -1  -5   4 8328.65 2080.66  47
   1  -5  -4 9261.16 2061.71  47
  -1  -5   4 13478.8 2477.55  33
   1  -5  -3 10288.8 1381.36  19
  -1  -5   3 9362.12 1179.23  24
   1  -5  -3 10706.0 2770.70   5
   1  -5  -3 12377.6 2617.15   3
  -1  -5   3 9823.31 2108.44  53
  -1  -5   3 9348.84 2225.72  54
   1  -5  -3 9660.10 2171.47  54
  -1  -5   3 10208.1 2033.95  33
   1  -5  -3 8455.77 2024.06  47
  -1  -5   3 6173.94 1707.04  47
   1  -5  -2 57030.3 3063.90  19
  -1  -5   2 57029.8 2833.28  24
   1  -5  -2 70093.7 6659.49   5
   1  -5  -2 66088.2 5413.92  54
  -1  -5   2 65680.0 5315.93  54
  -1  -5   2 57794.9 4741.73  53
   1  -5  -2 47454.5 4398.52  47
  -1  -5   2 42220.8 4242.84  47
  -1  -5   2 65189.8 4781.14  33
   1  -5  -1 24829.3 3759.06   5
  -1  -5   1 22971.8 3355.75   5
  -1  -5   1 20866.6 2732.20  53
   1  -5  -1 19743.0 3012.59  54
  -1  -5   1 20798.3 3115.51  54
   1  -5  -1 21586.0 2575.90  33
   1  -5  -1 14466.7 2459.71  47
  -1  -5   1 21349.8 2673.56  33
  -1  -5   1 15335.5 2550.70  47
  -1  -5   0 49834.5 2730.76  24
  -1  -5   0 55654.5 5416.64   5
   1  -5   0 63166.0 5687.84   5
   1  -5   0 59746.8 4693.16  53
   1  -5   0 60703.6 5133.44  54
  -1  -5   0 54621.5 4766.28  54
   1  -5   0 63431.5 4475.22  33
   1  -5   0 41173.3 4161.24  47
  -1  -5   0 54748.1 4198.68  33
  -1  -5   0 36351.4 3791.41  47
  -1  -5  -1 43419.2 2567.64  24
  -1  -5  -1 49266.0 5387.65   5
  -1  -5  -1 49463.8 4557.90  54
   1  -5   1 46088.2 4311.81  53
   1  -5   1 49407.7 4713.07  54
   1  -5   1 35711.6 3985.65  47
  -1  -5  -1 35127.2 3677.63  47
  -1  -5  -1 51567.9 3883.83  33
   1  -5   1 53530.3 4250.00  33
  -1  -5  -2 13536.8 1543.29  19
  -1  -5  -2 13195.9 1492.88  24
  -1  -5  -2 13727.7 3068.36   5
  -1  -5  -2 14236.5 2531.86  54
   1  -5   2 16032.9 2726.90  54
   1  -5   2 11148.4 2237.15  53
   1  -5   2 10948.8 2336.97  47
  -1  -5  -2 9521.48 1924.75  47
   1  -5   2 13600.3 2270.27  33
  -1  -5  -3 22333.6 1963.34  24
  -1  -5  -3 23439.1 2049.02  19
  -1  -5  -3 24113.5 3597.42   3
  -1  -5  -3 28923.6 4514.93   5
  -1  -5  -3 24124.1 3407.30  54
   1  -5   3 21659.0 3223.58  53
   1  -5   3 28454.4 3652.31  54
   1  -5   3 15604.9 2786.83  47
  -1  -5  -3 17287.2 2684.20  47
   1  -5   3 25707.9 3112.58  33
  -1  -5  -4 23983.3 2165.19  28
  -1  -5  -4 24110.8 2098.68  19
  -1  -5  -4 17883.1 3144.87   3
  -1  -5  -4 35774.0 5258.30   5
   1  -5   4 27333.8 3686.98  54
   1  -5   4 24174.0 3470.14  53
  -1  -5  -4 23535.5 3312.39  54
   1  -5   4 25571.3 3270.03  33
  -1  -5  -4 19368.3 2908.33  47
   1  -5   4 13432.9 2736.78  47
  -1  -5  -5 16418.3 1892.77  28
  -1  -5  -5 16071.2 1753.33  19
  -1  -5  -5 18350.3 1858.73  24
   1  -5   5 14090.2 2614.27  31
  -1  -5  -5 18784.0 4090.02   5
  -1  -5  -5 12326.1 2647.30   3
   1  -5   5 16756.0 3040.22  54
   1  -5   5 13687.8 2782.31  53
   1  -5   5 11867.2 2792.23  47
  -1  -5  -5 12317.3 2403.95  47
   1  -5   5 16577.6 2679.35  33
  -1  -5  -6 1592.11 657.737  19
   1  -5   6 192.404 813.388  31
  -1  -5  -6 1085.38 601.710  24
  -1  -5  -6 2085.19 799.760  28
  -1  -5  -6 382.001 1142.76   5
   1  -5   6 2068.30 1354.15  53
   1  -5   6-926.945 1190.04  54
   1  -5   6 1329.48 857.741  33
   1  -5   6 1610.40 1002.90  47
  -1  -5  -7 14141.3 1646.44  24
   1  -5   7 11113.7 2444.20  31
  -1  -5  -7 16309.0 1924.97  28
  -1  -5  -7 16822.1 1913.80  19
   1  -5   7 18919.0 1333.73  60
   1  -5   7 14810.4 3114.01  54
   1  -5   7 8175.66 2414.61  47
  -1  -5  -8 3609.05 949.594  19
  -1  -5  -8 2842.88 906.059  28
   1  -5   8 3904.28 732.616  60
  -1  -5  -9 24073.4 2354.96  28
  -1  -5  -9 23090.2 1886.27  15
   1  -5   9 23793.5 1489.61  60
  -1  -5  -9 20901.1 1081.79  42
  -1  -5 -10 8650.19 1303.47  19
  -1  -5 -10 6235.93 979.722  15
  -1  -5 -10 6716.47 1221.44  28
   1  -5  10 5699.43 694.730  60
  -1  -5 -11 988.117 461.932  15
  -1  -5 -11 2196.12 605.718  16
  -1  -5 -11 1041.22 476.588  19
  -1  -5 -11 500.410 485.616  28
   1  -5  11 1336.24 413.038  60
  -1  -5 -12-194.858 508.547  28
  -1  -5 -12 651.417 381.312  15
   1  -5  12 468.791 271.468  60
   1  -5  12 1300.92 458.748  45
   1  -5  13 1394.13 321.864  45
   1  -3 -15 2616.65 486.141  15
   1  -3 -15 2370.91 518.062  28
   1  -3 -14 2426.20 611.680  15
  -1  -3  14 2332.35 420.021  45
   1  -3 -13 2114.75 725.828  15
  -1  -3  13 1902.19 428.984  60
   1  -3 -13 1088.94 300.986  58
   1  -3 -13 2348.52 385.526  35
   1  -3 -12 2861.48 882.584  15
   1  -3 -12 1870.94 514.237  58
  -1  -3  12 2339.09 546.817  60
   1  -3 -12 2219.98 448.387  35
  -1  -3  12 3455.10 693.225  45
   1  -3 -11 10045.1 1450.31  15
   1  -3 -11 7316.95 865.778  58
  -1  -3  11 7893.04 903.473  60
   1  -3 -10 14570.6 1801.59  19
   1  -3 -10 18543.2 1926.06  15
  -1  -3  10 14116.1 2868.20  31
   1  -3 -10 16141.4 3939.12   5
   1  -3 -10 12207.5 1485.53   8
  -1  -3  10 18208.0 1314.63  60
  -1  -3  10 15642.2 3087.24  54
  -1  -3  10 16755.3 3392.21  53
   1  -3 -10 20291.6 1375.60  58
   1  -3  -9 46208.5 3188.13  19
   1  -3  -9 46012.3 2823.09   8
  -1  -3   9 59204.0 5661.17  54
  -1  -3   9 57178.3 5589.70  53
   1  -3  -9 66516.2 2398.30  58
  -1  -3   9 60844.1 2241.58  60
  -1  -3   9 55280.8 5294.23  31
  -1  -3   9 59104.2 4691.57  33
   1  -3  -8 59936.7 3508.96  19
   1  -3  -8 50253.2 5737.43   1
   1  -3  -8 51627.8 2887.90   8
  -1  -3   8 56180.1 5108.37  53
  -1  -3   8 61324.2 5392.59  54
  -1  -3   8 58229.5 4474.05  33
  -1  -3   8 51471.3 4790.08  31
   1  -3  -7 65505.6 5941.69   1
   1  -3  -7 71514.1 5321.49   3
  -1  -3   7 80180.8 5754.89  53
  -1  -3   7 88782.0 5965.17  54
  -1  -3   7 87981.7 5203.09  33
  -1  -3   7 77411.2 5453.54  31
   1  -3  -6 54827.8 4850.87   1
   1  -3  -6 49317.0 4180.34   3
  -1  -3   6 49883.5 4325.12  53
  -1  -3   6 59983.7 4555.57  54
  -1  -3   6 49266.2 4075.46  31
  -1  -3   6 56997.0 3984.58  33
   1  -3  -6 56410.2 4355.18  47
  -1  -3   5 10086.4 1785.46  31
   1  -3  -5 8089.39 1789.50  22
   1  -3  -5 12975.9 2042.90   3
   1  -3  -5 10455.7 1894.44   1
  -1  -3   5 10759.6 2017.15  54
  -1  -3   5 8874.10 1801.46  53
  -1  -3   5 7883.53 1212.24  32
  -1  -3   5 10218.4 1724.77  33
   1  -3  -5 11549.4 1919.92  47
   1  -3  -4 78883.7 5304.14  22
   1  -3  -4 105806. 5508.09   3
   1  -3  -4 100185. 4866.11   1
  -1  -3   4 106036. 5449.44  53
  -1  -3   4 96594.8 5111.26  49
  -1  -3   4 113726. 5597.37  54
  -1  -3   4 103152. 5140.51  31
   1  -3  -4 107985. 3809.29  33
   1  -3  -4 105470. 5172.13  47
  -1  -3   4 113100. 5016.41  33
  -1  -3   4 90600.9 3993.62  32
  -1  -3   3 129307. 5348.40  31
   1  -3  -3 139561. 6788.87  22
   1  -3  -3 132030. 5925.19   3
   1  -3  -3 122359. 4289.39   1
  -1  -3   3 100922. 4704.66  49
  -1  -3   3 125102. 5439.97  54
  -1  -3   3 126741. 5571.46  53
   1  -3  -3 99378.7 3807.41  33
   1  -3  -3 135553. 5536.79  47
  -1  -3   3 110925. 4999.49  47
  -1  -3   3 127700. 4989.18  33
  -1  -3   3 124970. 4578.89  32
  -1  -3   2 92477.7 4269.69  31
   1  -3  -2 102258. 5812.96  22
  -1  -3   2 95628.4 4581.85   5
  -1  -3   2 73305.2 3585.27  49
  -1  -3   2 93230.1 4549.38  54
  -1  -3   2 98084.7 4660.66  53
  -1  -3   2 97122.8 4029.66  32
  -1  -3   2 81152.4 4139.25  47
   1  -3  -2 95711.3 4539.09  47
   1  -3  -2 75528.7 3369.99  33
  -1  -3   2 97557.7 4162.76  33
  -1  -3   1 15264.0 1763.26  31
  -1  -3   1 14157.7 1909.80   5
  -1  -3   1 9155.67 1189.98  49
  -1  -3   1 14781.8 1847.69  54
  -1  -3   1 14472.3 1718.16  53
   1  -3  -1 15180.0 1886.01  47
  -1  -3   1 14193.8 1614.55  33
  -1  -3   1 12533.4 1581.76  47
   1  -3  -1 14495.3 1543.40  33
   1  -3   0 242490. 8042.75   5
  -1  -3   0 223810. 7882.28   5
   1  -3   0 223111. 6969.01  54
  -1  -3   0 183784. 5653.46  53
  -1  -3   0 207484. 6540.63  54
   1  -3   0 239785. 6272.67  33
  -1  -3   0 222237. 5929.06  33
  -1  -3   0 207530. 6326.87  47
   1  -3   0 228837. 6952.55  47
   1  -3   1 191716. 5659.16  31
  -1  -3  -1 198059. 7854.07   5
   1  -3   1 188948. 6549.60   5
   1  -3   1 191355. 6295.89  53
   1  -3   1 183273. 6304.24  54
   1  -3   1 194260. 5791.21  33
  -1  -3  -1 200533. 5389.84  33
   1  -3   1 176244. 6205.79  47
  -1  -3  -1 190665. 6028.09  47
   1  -3   2 175725. 5722.13  31
   1  -3   2 164201. 5515.15   5
  -1  -3  -2 182298. 7894.04   5
   1  -3   2 177059. 6426.41  53
   1  -3   2 182030. 6021.61  49
   1  -3   2 179674. 6370.82  54
   1  -3   2 160824. 6028.13  47
   1  -3   2 177331. 5680.07  33
  -1  -3  -2 184830. 6054.09  47
  -1  -3  -3 71091.7 3458.93   4
   1  -3   3 77550.7 4295.36  49
   1  -3   3 76307.3 4437.53  53
   1  -3   3 78583.0 4382.73  54
  -1  -3  -3 58228.8 2635.35  33
   1  -3   3 75252.1 4006.03  31
  -1  -3  -3 83920.3 4272.20  47
   1  -3   3 76881.9 3921.76  33
   1  -3   3 64272.8 3976.29  47
  -1  -3  -4 92047.8 5064.79   3
  -1  -3  -4 82724.8 4451.96   1
   1  -3   4 75159.3 4602.42  49
   1  -3   4 90239.4 4939.67  54
   1  -3   4 82327.0 4832.29  53
  -1  -3  -4 84972.8 4550.91  47
   1  -3   4 79739.9 4411.60  31
   1  -3   4 83507.4 4301.03  33
   1  -3   5 2785.75 1103.53  31
  -1  -3  -5 1536.91 690.352   3
  -1  -3  -5 2282.26 1015.35   1
   1  -3   5 4044.71 1411.20  49
   1  -3   5 4325.14 1395.80  53
   1  -3   5 4196.35 1337.28  54
   1  -3   5 3370.44 1084.08  33
  -1  -3  -5 3232.53 1112.32  47
  -1  -3  -6 20952.2 2621.35   3
  -1  -3  -6 23821.9 3174.83   1
   1  -3   6 24340.2 2983.43  54
   1  -3   6 22698.0 2954.70  53
   1  -3   6 20088.6 2941.12  49
   1  -3   6 26048.9 2712.43  33
   1  -3   6 23152.2 2777.39  31
   1  -3   7 9263.60 2009.50  31
  -1  -3  -7 7643.71 2057.35   1
   1  -3   7 10417.9 2317.01  53
   1  -3   7 11790.7 2263.63  54
   1  -3   7 12164.7 2035.15  33
  -1  -3  -8 7224.87 1217.49  19
   1  -3   8 7146.95 1975.49  31
  -1  -3  -8 5794.03 1797.62   1
  -1  -3  -8 8661.35 2677.09   5
   1  -3   8 8501.92 2209.48  53
   1  -3   8 7762.61 2102.40  54
   1  -3   8 9862.45 1944.77  33
  -1  -3  -9 6880.24 1250.56  19
  -1  -3  -9 10431.5 1479.98  15
   1  -3   9 7351.35 2079.17  31
  -1  -3  -9 11719.2 3496.84   5
   1  -3   9 8098.70 2284.67  53
   1  -3   9 9416.63 934.012  60
  -1  -3  -9 11430.3 1012.40  58
   1  -3   9 8484.48 2145.13  54
   1  -3   9 8196.82 1705.43  33
  -1  -3 -10 4475.83 986.315  15
   1  -3  10 4028.16 668.284  60
  -1  -3 -10 3058.36 567.882  58
   1  -3  10 4718.98 1740.74  54
  -1  -3 -11 10309.0 1467.26  15
  -1  -3 -11 8502.21 880.032  58
   1  -3  11 10311.5 955.173  60
  -1  -3 -11 10090.4 873.997  35
  -1  -3 -12-66.4203 465.521  15
   1  -3  12 767.352 398.433  60
  -1  -3 -12 528.392 331.083  58
  -1  -3 -12 1161.72 425.686  35
  -1  -3 -13 7538.24 1135.28  15
   1  -3  13 8794.08 834.015  45
  -1  -3 -13 6868.50 601.782  35
  -1  -3 -14 2540.01 619.763  15
  -1  -3 -14 2179.48 653.723  28
   1  -3  14 2472.48 402.152  45
  -1  -3 -15 1361.11 369.697  15
  -1  -3 -15 1465.68 409.335  28
   1  -1 -16 493.253 179.145  35
   1  -1 -15 7919.16 940.010  15
   1  -1 -15 9933.95 713.507  35
   1  -1 -14 4128.94 805.825  15
   1  -1 -14 5119.28 626.483  35
   1  -1 -13 3149.83 919.147  15
  -1  -1  13 2036.35 436.907  45
   1  -1 -12 9555.66 1415.23  15
   1  -1 -12 10085.3 1464.31  12
   1  -1 -12 7647.27 1196.36   8
   1  -1 -12 5911.54 728.895  58
  -1  -1  12 9190.81 883.017  60
  -1  -1  12 9035.58 891.692  45
   1  -1 -11 4196.51 1000.24  15
  -1  -1  11 3881.36 1574.51  31
   1  -1 -11 2619.93 768.451   8
   1  -1 -11 3840.77 1031.43  12
   1  -1 -11 3279.84 1663.64   1
  -1  -1  11 4892.21 1890.07  53
  -1  -1  11 4352.03 2206.46  55
  -1  -1  11 2729.88 544.920  60
  -1  -1  11 2958.91 1387.48  54
   1  -1 -11 2464.79 510.234  58
  -1  -1  11 4840.54 705.250  45
  -1  -1  10 7246.33 1835.61  31
   1  -1 -10 9032.16 2752.93   1
   1  -1 -10 7987.31 1171.53   8
   1  -1 -10 8620.21 1295.54  12
  -1  -1  10 7832.58 2083.72  54
  -1  -1  10 7133.58 774.856  60
  -1  -1  10 8057.49 2423.91  55
   1  -1 -10 6750.17 729.474  58
  -1  -1  10 6772.52 1942.56  53
  -1  -1  10 7412.34 2027.18  52
   1  -1  -9 26037.0 1961.55  12
   1  -1  -9 26734.2 1973.64   8
   1  -1  -9 34494.2 5020.96   1
  -1  -1   9 30329.7 3609.35  54
  -1  -1   9 32669.2 3699.77  53
  -1  -1   9 28449.5 3300.11  31
  -1  -1   8 8789.35 1743.27  31
   1  -1  -8 7653.17 1761.77   3
   1  -1  -8 10180.9 2545.79   1
  -1  -1   8 11913.4 2108.46  54
  -1  -1   8 12252.8 2174.48  53
  -1  -1   8 8669.79 1373.27  33
   1  -1  -7 35374.5 3179.54   3
   1  -1  -7 49358.2 4906.17   1
  -1  -1   7 43295.2 3603.41  53
  -1  -1   7 43992.1 3536.27  54
   1  -1  -7 43282.9 2900.98  48
  -1  -1   7 38132.2 2657.17  32
  -1  -1   7 37372.1 3194.30  31
  -1  -1   7 42424.1 2735.69  33
  -1  -1   6 4086.83 1125.86  31
   1  -1  -6 4600.99 1073.81   3
  -1  -1   6 3371.29 977.846  54
  -1  -1   6 5315.73 1293.17  53
   1  -1  -6 4251.61 872.220  48
  -1  -1   6 4248.00 887.738  33
  -1  -1   6 4144.15 905.704  32
   1  -1  -5 34307.9 2501.30   3
   1  -1  -5 33055.7 1990.26  48
  -1  -1   5 33311.9 2589.81  53
  -1  -1   5 33669.2 2561.32  54
  -1  -1   5 30122.4 1935.90  32
   1  -1  -5 31400.4 1662.37  46
  -1  -1   5 35631.5 2204.62  33
  -1  -1   5 34492.5 2493.89  31
   1  -1  -4 101500. 3819.69   3
  -1  -1   4 101013. 3844.02  54
  -1  -1   4 98672.9 3977.31  53
   1  -1  -4 95974.2 3006.31  48
   1  -1  -4 89804.6 2456.09  46
   1  -1  -4 97210.2 3854.87  47
  -1  -1   4 87340.5 3011.68  32
  -1  -1   4 97917.2 3315.14  33
  -1  -1   4 97293.5 3748.23  31
   1  -1  -3 426144. 7004.43   3
   1  -1  -3 414441. 5595.77  48
  -1  -1   3 404668. 7434.77  49
   1  -1  -3 420978. 6970.87  47
  -1  -1   3 409686. 6186.09  33
  -1  -1   3 416642. 6788.75  31
   1  -1  -2 715286. 8417.50   3
  -1  -1   2 733357. 8371.83  49
  -1  -1   2 746276. 6873.56  32
   1  -1  -2 734334. 8108.01  47
  -1  -1   2 737690. 8021.34  31
  -1  -1   1 291998. 4540.21   5
  -1  -1   1 299940. 4222.76  49
  -1  -1   1 299824. 4672.47  53
   1  -1  -1 314253. 4536.58  50
  -1  -1   1 323303. 4224.85  32
  -1  -1   1 311667. 4573.76  31
   1  -1  -1 331213. 5005.52  47
   1  -1   0 76411.2 1893.47  31
  -1  -1   0 76404.5 2153.51  31
  -1  -1   0 71152.5 2544.42   5
  -1  -1   0 72626.2 1809.83  53
   1  -1   0 80257.8 2466.56  50
  -1  -1   0 77417.4 2133.25  32
  -1  -1   0 77757.7 2038.84  47
  -1  -1   0 73374.5 1841.30  33
   1  -1   0 68980.1 1942.79  33
   1  -1   0 75027.5 2269.41  47
  -1  -1  -1 466918. 6083.32  22
  -1  -1  -1 443030. 5223.62   1
   1  -1   1 421783. 4398.72   5
  -1  -1  -1 453081. 4225.19   6
   1  -1   1 433052. 5751.59  54
   1  -1   1 465349. 4467.51  32
   1  -1   1 469988. 5224.40  31
  -1  -1  -1 480869. 5381.25  47
  -1  -1  -1 454767. 3825.48  33
  -1  -1  -2 106522. 2993.67   3
  -1  -1  -2 110609. 3629.21   1
   1  -1   2 106451. 3112.62  54
   1  -1   2 103644. 3381.09  49
  -1  -1  -2 115603. 3091.72  47
   1  -1   2 110451. 3053.27  31
   1  -1   2 106344. 2879.84  33
   1  -1   2 111159. 2187.14  32
  -1  -1  -2 111080. 1609.04  33
  -1  -1  -3 171833. 5551.17   1
  -1  -1  -3 167453. 4088.89   3
   1  -1   3 160907. 4625.58  53
  -1  -1  -3 152957. 2904.17  48
   1  -1   3 164159. 4294.93  54
  -1  -1  -3 162641. 1881.25  46
  -1  -1  -3 168196. 4363.53  47
   1  -1   3 167253. 4295.43  31
   1  -1   3 154531. 3873.83  33
   1  -1   3 154436. 2915.54  32
  -1  -1  -4 26001.1 1840.71   3
  -1  -1  -4 25667.2 2570.15   1
   1  -1   4 21886.1 1994.76  53
  -1  -1  -4 23148.3 1312.55  48
   1  -1   4 24984.0 1961.14  54
   1  -1   4 21425.8 2040.17  49
   1  -1   4 24148.0 1927.16  31
  -1  -1  -4 18436.7 675.674  46
   1  -1   4 25137.6 1704.03  33
   1  -1   4 21878.1 1308.51  32
  -1  -1  -5 99837.6 4023.34   3
  -1  -1  -5 104129. 5668.16   1
   1  -1   5 96205.3 4544.40  49
   1  -1   5 99098.9 4200.24  54
   1  -1   5 96375.8 4354.43  53
  -1  -1  -5 91368.8 3007.55  48
   1  -1   5 96040.6 3532.65  33
   1  -1   5 95128.9 4141.00  31
  -1  -1  -6 30887.0 3535.18   1
  -1  -1  -6 31554.7 2571.54   3
  -1  -1  -6 33098.4 2095.83  48
   1  -1   6 30580.1 2787.37  53
   1  -1   6 31844.2 2671.60  54
   1  -1   6 30138.7 2619.57  31
   1  -1   6 24828.0 1748.84  32
   1  -1   6 30807.4 2187.97  33
  -1  -1  -7 49423.6 4970.26   1
  -1  -1  -7 43138.7 3360.79   3
   1  -1   7 49274.4 3820.62  53
   1  -1   7 50156.7 3775.36  54
   1  -1   7 44473.9 3486.72  31
   1  -1   7 45386.6 2794.02  33
  -1  -1  -8 74945.5 6742.68   1
   1  -1   8 71136.6 4991.59  53
   1  -1   8 69085.0 4783.92  54
   1  -1   8 64106.3 4540.12  31
   1  -1   8 64138.1 3498.66  33
  -1  -1  -9 17209.0 3681.70   1
  -1  -1  -9 13996.4 1479.57  12
   1  -1   9 13257.8 2388.55  53
   1  -1   9 11370.8 2178.52  54
   1  -1   9 14612.0 2511.85  31
   1  -1  10 11049.3 2303.27  31
  -1  -1 -10 12967.3 1666.86  15
  -1  -1 -10 13915.5 1635.39  12
  -1  -1 -10 13724.2 3462.60   1
   1  -1  10 12918.5 2619.43  54
   1  -1  10 13042.1 3049.50  55
   1  -1  10 12875.2 2571.53  53
   1  -1  11 9217.52 2572.25  31
  -1  -1 -11 7003.43 1279.89  15
  -1  -1 -11 7325.26 1310.26  12
  -1  -1 -11 6591.46 2724.84   1
   1  -1  11 4307.64 2037.32  55
   1  -1  11 5844.13 1852.64  53
   1  -1  11 6587.41 773.420  45
  -1  -1 -12 16111.6 1804.33  12
  -1  -1 -12 19758.7 1976.11  15
   1  -1  12 15967.7 1092.42  45
  -1  -1 -13 9632.35 1419.92  12
  -1  -1 -13 9742.23 1393.60  15
   1  -1  13 9274.46 780.591  45
  -1  -1 -14 3000.64 728.391  15
  -1  -1 -14 2898.47 519.302  35
  -1  -1 -15 3717.22 677.812  15
  -1  -1 -15 4209.19 477.348  35
  -1  -1 -16 802.982 181.195  35
  -1   1  16 465.977 259.508  20
   1   1 -16 668.635 198.776  35
  -1   1  15 8160.86 1050.16  20
   1   1 -15 8709.53 686.167  35
   1   1 -14 4716.69 621.697  35
   1   1 -13 1927.88 617.552   8
   1   1 -13 2757.15 892.546  12
   1   1 -13 2165.38 386.518  40
   1   1 -12 9640.33 1310.41  15
   1   1 -12 8368.86 1337.08  12
   1   1 -12 6806.42 1145.08   8
   1   1 -11 2414.55 715.401  15
  -1   1  11 4027.35 1635.92  31
  -1   1  11 3874.30 2029.10  55
   1   1 -11 2225.86 772.615   8
   1   1 -11 1874.90 1248.27   1
   1   1 -11 3384.24 1059.93  12
   1   1 -10 7785.77 1223.62  15
  -1   1  10 11600.5 2379.23  31
   1   1 -10 7950.11 1160.82  12
   1   1 -10 8279.82 1261.59   8
   1   1 -10 7812.59 2542.37   1
  -1   1  10 7597.61 2353.71  55
  -1   1  10 7514.01 1874.93  52
   1   1  -9 32465.5 4958.91   1
   1   1  -9 25423.6 1883.44   8
   1   1  -9 17639.8 3180.51   3
  -1   1   9 28273.2 3958.47  55
  -1   1   9 30233.3 3705.74  52
  -1   1   9 29631.2 3104.79  32
  -1   1   9 30622.5 3380.11  31
  -1   1   8 9914.92 1798.68  31
   1   1  -8 10755.5 2764.37   1
   1   1  -8 5111.13 1598.25   3
  -1   1   8 10035.2 2225.97  55
  -1   1   8 10186.4 1705.93  53
  -1   1   8 8796.76 1706.89  54
  -1   1   8 12028.4 2235.54  52
   1   1  -8 7139.56 1676.98  48
   1   1  -7 42034.4 3964.39   3
   1   1  -7 48545.2 4869.69   1
  -1   1   7 34824.5 2856.99  53
  -1   1   7 45251.0 4035.28  55
  -1   1   7 42563.3 3387.97  54
  -1   1   7 43325.2 3796.05  52
   1   1  -7 29029.9 2943.03  48
  -1   1   7 42188.2 3176.91  31
   1   1  -7 31378.2 3012.47  46
  -1   1   6 4819.48 1150.43  31
   1   1  -6 3994.45 1293.61   3
  -1   1   6 4261.24 1270.57  52
  -1   1   6 3966.81 1144.19  54
  -1   1   6 3958.48 1210.23  55
  -1   1   6 4494.53 984.437  53
   1   1  -6 3128.51 1120.21  48
   1   1  -6 4689.28 1218.80  46
   1   1  -5 26773.4 1225.35  30
   1   1  -5 30626.0 2809.80   3
  -1   1   5 31789.2 2373.03  54
  -1   1   5 35416.9 2891.52  55
   1   1  -5 29782.4 2560.88  48
  -1   1   5 34307.4 2832.96  52
  -1   1   5 30511.3 2207.67  53
   1   1  -5 31919.1 2585.98  46
  -1   1   4 91462.9 3075.40  30
   1   1  -4 88618.7 2285.62  30
   1   1  -4 91084.2 4111.75   3
   1   1  -4 94959.8 3877.06  48
  -1   1   4 89881.8 3533.64  54
  -1   1   4 104798. 4416.10  55
  -1   1   4 92927.6 3297.28  53
  -1   1   4 99880.6 4209.43  52
   1   1  -4 96783.0 3986.03  46
   1   1  -3 386697. 4700.07  30
  -1   1   3 410311. 5965.06  30
   1   1  -3 375512. 7449.67   3
  -1   1   3 391430. 6526.83   2
  -1   1   3 391364. 6545.95  54
  -1   1   3 436592. 7613.64  52
   1   1  -3 413185. 7184.98  48
  -1   1   3 388678. 5920.92  53
  -1   1   3 443521. 7905.60  55
   1   1  -3 422157. 7368.86  46
   1   1  -2 715743. 6463.31  30
  -1   1   2 754201. 7538.26  30
  -1   1   2 740269. 8265.08   2
  -1   1   2 765159. 8948.00  52
  -1   1   2 767295. 8306.66  51
  -1   1   2 758965. 9083.88  55
   1   1  -2 725498. 8463.57  48
   1   1  -2 740899. 8714.22  46
   1   1  -1 318499. 4316.00  30
  -1   1   1 323664. 4603.48  30
  -1   1   1 310630. 5244.96   2
   1   1  -1 308709. 4976.41  48
  -1   1   1 333190. 5121.98  51
   1   1  -1 321849. 5097.09  46
   1   1   0 78718.1 2429.63  21
   1   1   0 77004.7 2226.06  30
  -1   1   0 75109.8 2203.81  30
  -1   1   0 71765.7 2600.75   2
   1   1   0 78339.2 2463.22  55
   1   1   0 78911.7 2354.83  56
   1   1   0 79746.8 2204.74  46
  -1   1  -1 462988. 4902.44  30
  -1   1  -1 458936. 7206.39  21
   1   1   1 450108. 5744.77   2
  -1   1  -1 445966. 5274.44   1
  -1   1  -1 449700. 6108.08  46
  -1   1  -2 100417. 2088.15  30
   1   1   2 116048. 3037.67  30
  -1   1  -2 111416. 3735.69   1
   1   1   2 109523. 2729.60   2
  -1   1  -2 103046. 3354.00  48
   1   1   2 117787. 3602.68  51
  -1   1  -2 104773. 3421.34  46
   1   1   3 159792. 3734.21  30
  -1   1  -3 142066. 2028.72  30
  -1   1  -3 151746. 4746.36   3
  -1   1  -3 172515. 5722.04   1
   1   1   3 159118. 3452.06   2
  -1   1  -3 150294. 4553.37  48
   1   1   3 150079. 3242.08  53
   1   1   3 171477. 5010.64  52
  -1   1  -3 156363. 4631.85  46
   1   1   4 22205.8 1474.40  30
  -1   1  -4 26326.0 2672.66   1
  -1   1  -4 22481.8 2182.22   3
   1   1   4 24360.2 2177.99  52
  -1   1  -4 21192.6 1916.96  48
   1   1   4 22751.6 1543.94  53
   1   1   4 23270.9 1759.28  54
   1   1   4 25230.3 2234.40  55
  -1   1  -4 23404.9 1960.79  46
   1   1   5 86228.4 2998.81  30
  -1   1  -5 102974. 5753.49   1
  -1   1  -5 89066.5 4590.33   3
   1   1   5 101228. 4797.66  52
  -1   1  -5 86530.6 4207.65  48
   1   1   5 88599.2 3463.37  53
   1   1   5 97231.5 4817.86  55
   1   1   5 87330.1 3793.54  54
  -1   1  -5 88271.5 4167.43  46
  -1   1  -6 31070.4 3557.71   1
  -1   1  -6 26687.9 2812.56   3
   1   1   6 28884.9 2496.75  54
  -1   1  -6 27617.0 2663.64  48
   1   1   6 32777.1 3063.33  52
   1   1   6 33769.4 3205.94  55
   1   1   6 28275.6 2241.43  53
   1   1   6 32448.5 2558.45  31
  -1   1  -6 28482.2 2593.13  46
  -1   1  -7 53088.6 5137.07   1
  -1   1  -7 31804.1 3377.71   3
   1   1   7 43311.0 3073.97  53
   1   1   7 45738.3 3405.76  54
   1   1   7 53009.3 4383.48  52
  -1   1  -7 31619.7 3125.02  48
   1   1   7 49123.5 4264.55  55
   1   1   7 46382.2 3400.39  31
  -1   1  -8 80199.6 6996.37   1
  -1   1  -8 58532.1 5130.42   3
   1   1   8 77027.5 5720.15  52
   1   1   8 63833.6 4094.14  53
   1   1   8 71017.8 5687.63  55
   1   1   8 69126.9 4666.64  31
  -1   1  -9 12924.3 3010.48  21
  -1   1  -9 18033.5 3695.52   1
  -1   1  -9 13215.7 1417.73  12
  -1   1  -9 12214.9 1301.37   8
   1   1   9 13647.5 2704.98  52
   1   1   9 11860.3 2593.98  55
   1   1   9 12643.5 2298.11  31
  -1   1 -10 11662.9 1469.68  15
  -1   1 -10 9430.38 1290.03   8
  -1   1 -10 16076.5 3916.83   1
  -1   1 -10 12171.1 1427.65  12
   1   1  10 15109.0 3193.18  55
   1   1  10 13127.6 2731.48  52
   1   1  10 14018.7 2589.07  31
   1   1  11 6115.29 1897.58  31
  -1   1 -11 4829.96 1001.69  15
  -1   1 -11 5390.33 1010.57   8
  -1   1 -11 5238.66 1097.32  12
  -1   1 -11 8817.96 3236.82   1
   1   1  11 6044.47 2546.37  55
   1   1  11 5393.25 1889.59  52
  -1   1 -12 16809.7 1726.83  12
  -1   1 -12 16736.0 1664.30   8
  -1   1 -12 17357.3 1718.98  15
  -1   1 -12 14637.8 994.754  40
  -1   1 -13 8385.40 1312.39  12
  -1   1 -13 9114.28 706.491  40
  -1   1 -14 1705.02 654.308  12
  -1   1 -14 2729.03 384.281  40
  -1   1 -14 2093.69 451.151  35
   1   1  15 4056.82 756.935  20
  -1   1 -15 3760.64 462.381  35
  -1   1 -16 768.638 173.241  35
  -1   3  15 2475.58 504.941  20
   1   3 -15 1951.09 243.472  40
   1   3 -14 2120.98 500.594   8
  -1   3  14 3080.36 707.755  20
   1   3 -14 3042.43 411.427  40
   1   3 -13 2115.51 607.473   8
   1   3 -13 1557.30 461.531  18
  -1   3  13 2381.27 786.390  20
   1   3 -13 2462.64 407.347  35
   1   3 -12 1396.17 613.408   8
  -1   3  12 2495.72 906.564  20
   1   3 -12 2161.60 450.379  35
   1   3 -11 8182.02 1214.70   8
  -1   3  11 8882.56 1392.48  20
   1   3 -11 9718.77 920.523  37
   1   3 -10 14636.8 3625.71  21
   1   3 -10 16382.8 1706.64   8
  -1   3  10 15199.0 3388.52  55
   1   3 -10 17249.0 1163.36  37
  -1   3  10 15329.6 2885.43  31
   1   3  -9 58968.8 7184.79  21
   1   3  -9 57348.1 3019.81   8
  -1   3   9 44918.5 1869.70  60
  -1   3   9 55615.8 6002.46  55
   1   3  -9 53513.1 2054.17  59
  -1   3   9 63768.5 5287.52  31
   1   3  -9 55000.0 1985.70  37
   1   3  -8 57205.4 6590.52  21
   1   3  -8 45649.2 2651.67   8
   1   3  -8 56751.2 5880.67   1
  -1   3   8 59697.4 5845.07  55
   1   3  -8 54024.0 1922.96  59
   1   3  -8 53426.9 1864.58  37
  -1   3   8 59387.0 4757.22  31
   1   3  -7 91613.7 7678.38  21
   1   3  -7 83505.3 6431.21   1
  -1   3   7 84517.6 6074.52  51
  -1   3   7 83311.2 6346.70  55
   1   3  -6 51434.9 5484.77  21
  -1   3   6 53665.5 3700.95  30
   1   3  -6 52156.9 4528.30   1
  -1   3   6 53577.8 4762.96  55
  -1   3   6 39016.3 3961.39  51
   1   3  -6 55951.6 4804.84  46
   1   3  -5 12964.7 2751.14  21
  -1   3   5 10019.6 1634.20  30
   1   3  -5 9351.89 1690.11   1
  -1   3   5 9643.42 1664.62   2
  -1   3   5 9939.20 2057.45  55
   1   3  -5 8633.32 1941.75  46
   1   3  -4 100418. 6485.48  21
  -1   3   4 102461. 4773.19  30
   1   3  -4 98433.4 4777.20   1
  -1   3   4 101733. 5207.28   2
  -1   3   4 101208. 5802.34  55
   1   3  -4 102766. 5775.65  46
   1   3  -3 139360. 5264.78  30
  -1   3   3 136820. 5347.55  30
   1   3  -3 135968. 6931.68  21
  -1   3   3 133741. 6055.48   2
   1   3  -3 111998. 4016.26   1
  -1   3   3 132973. 6306.17  55
   1   3  -3 129112. 5888.21  46
   1   3  -2 96536.4 5571.68  21
  -1   3   2 103406. 4539.08  30
   1   3  -2 104693. 4559.64  30
  -1   3   2 95137.6 5128.43   2
  -1   3   2 100420. 5304.80  55
   1   3  -2 97147.3 4889.02  46
   1   3  -1 15149.0 1799.48  30
  -1   3   1 15518.8 1824.25  30
  -1   3   1 15282.4 2085.96  55
  -1   3   1 9980.29 1257.68  56
   1   3  -1 15761.9 2141.43  55
  -1   3   1 14968.9 2059.73   2
  -1   3   0 251696. 6923.14  30
   1   3   0 226783. 6777.23  30
   1   3   0 226982. 7747.47  55
  -1   3   0 257854. 8268.28  55
   1   3   0 221824. 7847.46   2
  -1   3   0 244781. 8447.14   2
   1   3   1 192660. 6242.07  30
  -1   3  -1 194867. 6213.11  30
   1   3   1 201139. 7371.94  55
  -1   3  -1 202507. 7750.31   2
   1   3   1 197732. 7194.30   2
  -1   3  -2 179548. 7735.73  21
   1   3   2 187975. 6241.84  30
  -1   3  -2 184400. 5930.15  30
   1   3   2 189030. 7290.72  55
  -1   3  -2 172478. 7558.68   2
   1   3   2 178786. 6690.27   2
   1   3   3 79426.3 4146.56  30
  -1   3  -3 73676.8 3601.86  30
  -1   3  -3 77157.4 5408.59  21
   1   3   3 83993.6 5065.03  55
   1   3   3 75476.6 4366.15   2
  -1   3  -4 76950.5 3540.81  30
   1   3   4 83542.2 4338.40  30
  -1   3  -4 83489.9 5984.13  21
   1   3   4 86294.6 5387.87  55
   1   3   4 82541.3 5270.81  51
   1   3   4 83435.7 4502.53   2
  -1   3  -4 76384.8 4168.85   1
  -1   3  -5 2236.70 1108.35  21
   1   3   5 3733.18 1069.46  30
   1   3   5 3169.13 1252.97  51
   1   3   5 3522.09 1346.31  55
  -1   3  -5 3472.21 1157.77   1
  -1   3  -6 22941.6 3804.55  21
   1   3   6 23008.7 2420.51  30
   1   3   6 20050.3 2949.32  55
   1   3   6 22762.8 3142.58  51
  -1   3  -6 21936.7 3016.62   1
  -1   3  -7 9734.23 2717.00  21
  -1   3  -7 12122.2 2582.55   1
   1   3   7 8217.07 2056.00  51
   1   3   7 7816.55 2015.24  55
   1   3   8 9815.07 2013.43  31
  -1   3  -8 7078.78 2428.17  21
  -1   3  -8 5270.40 1788.39   1
  -1   3  -8 6529.32 1074.81   8
  -1   3  -8 6605.08 1015.76  12
  -1   3  -8 5258.61 2214.81   2
   1   3   8 8329.04 2284.00  55
  -1   3  -8 6803.91 723.994  59
   1   3   8 7626.51 2207.07  51
  -1   3  -8 7342.09 717.553  37
  -1   3  -9 8877.01 3063.63  21
   1   3   9 9281.52 2119.49  31
  -1   3  -9 9369.08 1219.16  12
  -1   3  -9 8521.84 1264.32   8
   1   3   9 8976.41 2459.90  55
  -1   3  -9 9168.15 926.256  59
  -1   3  -9 8438.21 826.981  37
  -1   3 -10 3790.94 960.625  12
  -1   3 -10 3183.30 865.817   8
  -1   3 -10 2478.02 2015.76  21
  -1   3 -10 4160.24 625.724  37
  -1   3 -11 9439.98 1259.03  12
  -1   3 -11 7323.30 1137.11   8
   1   3  11 9492.52 1499.01  20
  -1   3 -11 7019.40 775.820  35
  -1   3 -11 8329.28 795.924  37
  -1   3 -12 374.579 432.333   8
   1   3  12 1162.46 673.552  20
  -1   3 -12 997.937 365.618  35
  -1   3 -13 7114.06 903.722  18
   1   3  13 6196.10 1105.61  20
  -1   3 -13 6945.60 662.967  40
  -1   3 -13 6715.94 604.429  35
   1   3  14 1989.64 567.072  20
  -1   3 -14 1985.50 348.589  40
   1   3  15 1136.04 373.799  20
  -1   3 -15 949.962 186.353  40
   1   5 -13 896.955 302.048  18
   1   5 -13 566.067 210.333  40
   1   5 -12 338.497 392.430   8
   1   5 -11 10379.5 1256.67   8
  -1   5  11 11113.3 1322.90  20
   1   5 -11 11875.5 907.289  37
  -1   5  10 1330.19 546.058  20
   1   5 -10 2067.32 742.673   8
   1   5 -10 2387.20 576.772  59
   1   5 -10 2407.44 532.381  37
  -1   5   9 7658.58 1239.98  20
   1   5  -9 8707.98 1347.45   8
   1   5  -9 7686.08 889.031  59
   1   5  -9 6965.48 782.535  37
  -1   5   8 6838.93 1182.39  20
   1   5  -8 8471.30 1336.83   8
   1   5  -8 9269.59 955.777  59
   1   5  -8 7645.67 839.230  37
  -1   5   7 41224.8 2768.01  20
  -1   5   7 42002.3 5400.82  55
   1   5  -7 43165.4 1909.70  59
   1   5  -7 46225.2 2801.22   8
   1   5  -7 36249.8 5845.70   2
  -1   5   6 10191.0 1388.24  20
  -1   5   6 13515.5 2453.51  30
   1   5  -6 11188.4 990.519  59
   1   5  -6 10177.4 974.941  58
  -1   5   6 8619.30 2240.84  55
   1   5  -6 11816.7 3254.17   2
   1   5  -6 13148.0 1517.67   8
  -1   5   5 8669.96 1989.34  30
  -1   5   5 6434.33 1982.69  55
   1   5  -5 6620.02 739.409  59
   1   5  -5 7240.03 2619.53   2
   1   5  -5 8163.69 1166.75   8
  -1   5   4 14650.4 2385.56  30
   1   5  -4 12063.2 1373.50  17
   1   5  -4 14256.2 1104.00  59
  -1   5   4 11597.2 2621.45  55
   1   5  -4 13257.1 3172.55   2
  -1   5   4 12995.3 2517.06   2
   1   5  -4 13733.7 1532.84   8
  -1   5   3 10136.5 2044.65  30
   1   5  -3 6764.71 1733.84  30
  -1   5   3 11305.2 2580.00  55
  -1   5   3 13055.3 2784.76   2
   1   5  -3 10248.6 2624.03   2
  -1   5   2 67047.0 5058.69  30
   1   5  -2 52361.9 4625.81  30
  -1   5   2 71460.0 6316.11  55
   1   5  -2 63168.8 6302.45   2
  -1   5   2 68114.6 5939.35   2
  -1   5   1 22657.1 2903.82  30
   1   5  -1 24683.6 3202.98  30
  -1   5   1 22899.3 3558.23  55
  -1   5   1 21399.9 3504.68   2
   1   5  -1 20572.0 3479.79   2
  -1   5   0 63909.4 4992.61  30
   1   5   0 53705.6 4650.76  30
  -1   5   0 60107.2 5809.08   2
   1   5   0 53533.0 5563.92   2
  -1   5  -1 52622.9 4708.24  30
   1   5   1 48749.9 4373.52  30
   1   5   1 53113.0 5383.28  55
  -1   5  -1 51626.4 5568.18   2
   1   5   1 44961.8 4887.54   2
  -1   5  -2 10882.4 2067.05  30
   1   5   2 14259.1 2396.70  30
   1   5   2 20230.4 3401.22  55
  -1   5  -2 13588.7 2972.35   2
   1   5   2 13105.5 2738.73   2
   1   5   3 23800.7 3060.44  30
  -1   5  -3 20441.1 1746.53  17
  -1   5  -3 18434.4 2687.99  30
   1   5   3 27154.6 4010.54  55
   1   5   3 25721.2 3672.45   2
  -1   5  -3 22772.9 3942.98   2
  -1   5  -4 23536.7 1945.88  17
   1   5   4 25892.0 3243.29  30
   1   5   4 27347.3 4055.45  55
  -1   5  -4 28030.1 1453.52  59
  -1   5  -4 27056.7 4627.48   2
  -1   5  -4 25682.8 1995.27   8
   1   5   5 16741.6 2681.68  30
   1   5   5 19789.1 3594.26  55
  -1   5  -5 17596.7 1184.08  59
  -1   5  -5 16663.9 3781.51   2
  -1   5  -5 17226.8 1669.89   8
   1   5   6 1004.93 558.716  20
   1   5   6 1706.39 1100.93  30
  -1   5  -6 978.480 406.344  59
   1   5   6 1568.80 1446.37  55
  -1   5  -6 1320.99 1383.21   2
  -1   5  -6 2023.52 805.721   8
  -1   5  -6 737.640 479.242  12
   1   5   7 15017.7 1643.34  20
  -1   5  -7 15702.5 1675.63   8
  -1   5  -7 11363.4 3378.24   2
  -1   5  -7 15247.8 1220.57  59
   1   5   8 2937.25 831.381  20
  -1   5  -8 3692.68 907.704   8
  -1   5  -8 2854.60 628.560  59
  -1   5  -8 4198.59 675.816  37
   1   5   9 21402.3 1982.44  20
  -1   5  -9 23469.2 2020.67   8
  -1   5  -9 19969.5 1369.77  59
  -1   5  -9 24235.1 1347.38  37
   1   5  10 6823.59 1100.79  20
  -1   5 -10 6340.33 1069.31   8
  -1   5 -10 6104.63 812.485  59
  -1   5 -10 6910.40 751.497  37
  -1   5 -11 1355.17 590.856   8
   1   5  11 1702.30 580.531  20
  -1   5 -11 1680.25 465.467  37
  -1   5 -12 521.899 391.693   8
   1   5  13 1289.35 283.442  59
  -1   5 -13 1046.56 234.732  40
   1   7 -10-161.267 266.557   8
  -1   7  10 305.406 195.897  59
   1   7  -9-180.119 403.650   8
  -1   7   9-213.910 268.453  59
   1   7  -9 323.913 258.155  59
   1   7  -9-47.2074 252.696  37
   1   7  -8 5439.78 859.898   8
   1   7  -8 5197.70 618.699  59
  -1   7   8 5294.69 548.745  59
   1   7  -8 6049.99 608.471  37
   1   7  -7 297.125 499.996   8
  -1   7   7 92.6263 293.993  59
   1   7  -7 488.921 430.001  59
   1   7  -7 685.038 356.139  37
   1   7  -6 10684.1 1320.79   8
   1   7  -6 10032.6 906.654  59
  -1   7   6 9554.94 789.898  59
   1   7  -6 9052.34 783.721  37
  -1   7   5 5134.49 890.019  17
   1   7  -5 2945.08 546.953  58
   1   7  -5 5086.22 722.319  59
  -1   7   5 4571.92 640.680  59
   1   7  -5 4879.78 1002.16   8
  -1   7   4 1022.04 473.386  17
  -1   7   4 2034.31 482.306  59
   1   7  -4 1891.55 500.179  59
   1   7  -4 2692.22 916.012   8
  -1   7   3 11073.0 1296.73  17
   1   7  -3 11955.0 1023.99  59
  -1   7   3 12181.6 987.096  59
   1   7  -3 12479.0 1436.40   8
  -1   7   2 8222.24 1124.30  17
   1   7  -2 8498.08 887.902  59
  -1   7   2 9064.24 908.600  59
   1   7  -2 11463.5 1447.38   8
  -1   7   1 8404.26 1138.19  17
  -1   7   1 8752.13 914.926  59
   1   7  -1 10341.2 960.327  59
  -1   7   0 5942.64 1017.90  17
  -1   7   0 5381.56 741.109  59
   1   7   0 5238.13 739.935  59
  -1   7  -1 314.059 357.328  17
   1   7   1 301.878 370.943  59
  -1   7  -1 79.1837 394.685  59
  -1   7  -2 602.434 435.843  17
   1   7   2 235.512 382.009  59
  -1   7  -2 726.779 432.314  59
   1   7   3 1863.53 563.327  17
   1   7   3 1874.25 486.233  59
  -1   7  -3 1968.39 507.861  59
  -1   7  -3 2426.42 783.051   8
   1   7   4 3848.29 746.982  17
   1   7   4 4965.08 667.913  59
  -1   7  -4 4737.73 689.052  59
  -1   7  -4 4909.03 1019.30   8
   1   7   5 2002.53 567.734  17
  -1   7  -5 2991.25 839.959   8
  -1   7  -5 2683.26 567.417  59
   1   7   5 2312.32 474.558  59
  -1   7  -6 894.560 654.944   8
   1   7   6 649.046 331.269  59
  -1   7  -6 1030.77 452.332  59
  -1   7  -6 787.103 449.472  37
  -1   7  -7 1126.93 542.577   8
   1   7   7 1422.38 386.407  59
  -1   7  -7 1264.43 406.322  59
  -1   7  -7 1381.16 406.834  37
  -1   7  -8 4592.38 798.240   8
   1   7   8 4524.38 504.314  59
  -1   7  -8 4214.95 571.064  59
  -1   7  -8 4540.42 564.307  37
  -1   7  -9 2341.70 556.367   8
   1   7   9 1845.10 321.904  59
  -1   7  -9 2023.42 383.365  37
   1   7  10 3303.17 353.223  59
  -1   9   3 864.215 192.292  59
   1   9  -3 1054.41 222.457  59
   1   9  -2 568.008 293.959   8
   1   9  -2 638.935 188.511  59
  -1   9   2 36.3668 166.537  59
  -1   9   1 1434.04 334.830   8
   1   9  -1 1707.36 399.256   8
   1   9  -1 1456.69 226.195  58
   1   9  -1 1647.60 286.436  59
  -1   9   1 1402.40 232.967  59
  -1   9   0 1784.44 386.934   8
   1   9   0 2341.78 432.347   8
   1   9   0 1618.82 267.736  59
  -1   9   0 1674.32 276.069  59
  -1   9  -1 7595.56 509.401  59
   1   9   1 7465.26 495.202  59
  -1   9  -2 331.579 259.568   8
  -1   9  -2 294.284 158.151  59
   1   9   2-53.9765 162.789  59
  -1   9  -3 2846.96 288.795  59
   1   9   3 3360.87 320.300  59
  -2  -8   8 3035.47 341.986  60
   2  -8  -7 1256.76 377.611  16
  -2  -8   7 827.915 295.519  60
   2  -8  -7 1449.40 239.212  42
  -2  -8   6 4199.19 505.293  60
   2  -8  -6 3042.06 435.950   7
   2  -8  -5 15399.5 1363.65  24
  -2  -8   5 14138.0 893.227  60
   2  -8  -5 15719.6 1113.51   7
   2  -8  -4 4707.32 842.427  24
  -2  -8   4 3687.81 567.529  60
   2  -8  -4 5012.49 738.858   7
  -2  -8   4 4391.28 620.417   7
  -2  -8   3 3158.28 583.998   7
   2  -8  -3 4378.41 741.724   7
   2  -8  -3 4182.00 866.954  24
  -2  -8   2 1912.21 530.072   7
   2  -8  -2 1906.20 582.700   7
   2  -8  -2 2434.14 704.341  24
  -2  -8   1 10037.8 1041.34   7
   2  -8  -1 9694.89 1089.82   7
  -2  -8   0 7543.58 940.559   7
   2  -8   0 7466.62 957.665   7
  -2  -8  -1 2669.55 668.434   7
   2  -8   1 1952.37 527.358   7
   2  -8   2 259.637 431.310   7
  -2  -8  -2-582.156 512.440   7
  -2  -8  -2-175.022 312.799  16
   2  -8   3 984.434 436.507   7
  -2  -8  -3 1178.31 524.314   7
  -2  -8  -3 2297.78 572.520  16
  -2  -8  -4 1095.11 405.525   7
  -2  -8  -4 1795.02 534.138  16
  -2  -8  -5 1186.41 477.249  16
  -2  -8  -5 830.085 349.398   7
   2  -8   5 655.426 328.049  60
  -2  -8  -5 857.017 277.567  42
  -2  -8  -6 2571.22 510.255  16
   2  -8   6 2142.62 400.469  60
  -2  -8  -6 2661.19 336.382  42
  -2  -8  -7 2174.77 421.756  16
   2  -8   7 2271.50 346.289  60
  -2  -8  -7 2401.10 271.954  42
  -2  -6  12 2467.82 312.946  60
  -2  -6  12 2735.42 338.445  45
   2  -6 -11 371.711 339.812  19
  -2  -6  11 282.354 303.904  60
  -2  -6  11 680.234 331.664  45
   2  -6 -10 6482.65 1002.23  19
  -2  -6  10 6194.20 676.181  60
  -2  -6  10 6714.60 728.982  45
   2  -6  -9 2149.36 644.531  24
   2  -6  -9 1510.89 690.691  19
  -2  -6   9 2252.66 590.055  60
   2  -6  -8 1173.02 546.491  24
   2  -6  -8 1979.50 817.241  19
  -2  -6   8 1795.65 543.090  60
   2  -6  -7 8590.49 1307.68  24
   2  -6  -7 7127.54 1310.59  19
  -2  -6   7 9247.57 987.184  60
   2  -6  -6 18361.2 1952.65  19
   2  -6  -6 17364.7 1811.23  24
   2  -6  -5 31066.7 2534.67  19
   2  -6  -5 29244.1 2454.69  24
   2  -6  -4 4089.83 1038.89  19
   2  -6  -4 3761.15 899.090  24
   2  -6  -4 3855.14 2041.99   5
  -2  -6   4 3317.87 690.622   7
   2  -6  -4 4981.80 1864.42   3
   2  -6  -4 1825.83 1173.54  54
  -2  -6   4 4373.64 1760.60  54
  -2  -6   4 3061.70 1399.72  33
   2  -6  -4 1753.32 1155.20  47
   2  -6  -3 28640.0 2367.39  19
   2  -6  -3 28911.3 2377.62  24
   2  -6  -3 28909.6 4552.64   3
  -2  -6   3 23563.0 1852.16   7
   2  -6  -3 28089.0 4832.90   5
   2  -6  -3 24057.8 3819.28  54
  -2  -6   3 25311.5 3881.52  54
   2  -6  -3 23847.8 3683.97  47
  -2  -6   3 28201.5 3538.09  33
  -2  -6   2 2791.76 827.308  24
   2  -6  -2 3120.78 936.579  24
   2  -6  -2 2433.30 780.893  19
   2  -6  -2 1307.95 743.523   3
   2  -6  -2 1968.54 1491.45   5
  -2  -6   2 492.247 1251.09  54
   2  -6  -2 3346.16 1200.76  54
   2  -6  -2 2482.31 1364.21  47
  -2  -6   2 2255.71 1378.01  33
   2  -6  -1 7496.97 1180.74  19
   2  -6  -1 7508.35 1172.30  24
  -2  -6   1 7713.33 1265.42  24
   2  -6  -1 5344.79 1784.32  54
  -2  -6   1 7052.85 2102.16  54
  -2  -6   1 5136.85 1420.55  33
   2  -6  -1 6077.10 1926.76  47
  -2  -6   0 14978.5 1674.83  19
   2  -6   0 16059.4 1756.21  24
   2  -6   0 15365.6 1634.49  19
  -2  -6   0 17765.6 1774.74  24
   2  -6   0 17684.0 3269.06  54
  -2  -6   0 14435.0 2890.63  54
   2  -6   0 16047.9 2974.47  47
   2  -6   0 16752.5 2658.93  33
  -2  -6  -1 17735.9 1843.07  19
  -2  -6  -1 17557.6 1809.99  24
   2  -6   1 16473.5 1820.85  24
  -2  -6  -1 15243.4 3270.47   5
  -2  -6  -1 15700.5 3041.37  54
   2  -6   1 18109.1 3423.52  54
   2  -6   1 15011.6 3023.54  47
   2  -6   1 17972.1 2843.99  33
  -2  -6  -2 4692.33 1008.02  19
   2  -6   2 4252.36 970.637  24
  -2  -6  -2 3647.82 844.482  24
  -2  -6  -2 7200.11 2440.82   5
   2  -6   2 4691.09 1717.93  54
  -2  -6  -2 4528.96 1726.62  54
   2  -6   2 4969.47 1879.51  47
   2  -6   2 3671.46 1520.07  33
  -2  -6  -3 4210.87 943.493  24
  -2  -6  -3 5557.84 1132.03  19
   2  -6   3 4574.09 983.001  24
  -2  -6  -3 4445.02 1588.65   3
  -2  -6  -3 5431.41 2307.94   5
   2  -6   3 3623.61 1508.27  53
   2  -6   3 3378.13 1396.20  54
  -2  -6  -3 3660.56 1482.49  54
   2  -6   3 1954.71 1701.28  47
   2  -6   3 4328.74 1550.03  33
  -2  -6  -4 2429.92 763.508   7
  -2  -6  -4 2919.06 868.025  24
  -2  -6  -4 2248.09 804.976  19
   2  -6   4 3225.27 1510.71  47
  -2  -6  -5 9893.35 1404.92  24
  -2  -6  -5 9875.49 1460.50  19
  -2  -6  -5 7751.03 1083.44   7
  -2  -6  -6 4264.90 1038.79  24
  -2  -6  -6 4455.52 1039.43  19
  -2  -6  -6 5328.91 918.026   7
  -2  -6  -7 5272.39 1108.11  19
  -2  -6  -7 3390.91 853.229  24
   2  -6   7 4492.20 759.224  60
  -2  -6  -8 5581.83 1117.24  19
   2  -6   8 4189.48 695.690  60
  -2  -6  -8 5121.74 567.402  42
  -2  -6  -9 2451.48 740.166  19
   2  -6   9 2928.04 567.526  60
  -2  -6  -9 1748.60 315.981  42
  -2  -6 -10 1627.94 525.927  19
  -2  -6 -10 2672.10 609.407  16
   2  -6  10 2034.71 452.483  60
  -2  -6 -11 2484.45 408.709  16
   2  -6  11 3223.88 398.322  60
   2  -6  12 587.716 227.502  45
   2  -4 -14 3582.66 577.515  15
   2  -4 -14 3866.22 675.221  28
  -2  -4  14 3315.63 409.977  45
   2  -4 -13 9353.40 1148.84  15
   2  -4 -13 9498.81 1215.63  28
  -2  -4  13 8135.84 733.767  60
  -2  -4  13 10860.2 829.309  45
   2  -4 -12 776.106 463.032  15
   2  -4 -12 1918.53 746.865  28
   2  -4 -12 1513.30 574.960  19
  -2  -4  12 1011.05 438.779  60
  -2  -4  12 1573.89 574.960  45
   2  -4 -11 1781.06 806.662  28
   2  -4 -11 1389.44 671.819  15
   2  -4 -11 535.330 449.899  19
  -2  -4  11 533.127 446.523  60
   2  -4 -11 936.271 390.412  58
   2  -4 -10 11668.3 1502.34  15
   2  -4 -10 11645.8 1759.36  28
   2  -4 -10 9190.63 1439.27  19
  -2  -4  10 11251.9 1035.79  60
   2  -4 -10 12846.0 1066.82  58
   2  -4  -9 9292.38 1491.32  19
   2  -4  -9 8532.07 1520.56  28
  -2  -4   9 9447.84 988.045  60
   2  -4  -9 11133.0 1040.44  58
   2  -4  -8 26027.2 2455.81  28
  -2  -4   8 21262.3 3507.75  31
   2  -4  -8 27253.5 2489.85  19
   2  -4  -8 31385.4 5329.46   5
   2  -4  -8 27577.4 1513.82  58
  -2  -4   8 21357.8 3496.93  53
  -2  -4   8 23727.2 3750.92  54
  -2  -4   8 27244.7 1554.51  60
  -2  -4   8 17106.2 3154.56  47
  -2  -4   8 26654.1 3422.00  33
   2  -4  -7 34434.3 2681.59  19
  -2  -4   7 30407.0 3847.78  31
   2  -4  -7 32964.8 2607.45  28
   2  -4  -7 27346.9 3749.15   3
  -2  -4   7 37786.9 1732.17  60
  -2  -4   7 34912.8 4177.93  54
  -2  -4   7 32076.1 3979.58  53
   2  -4  -7 34007.1 1628.35  58
  -2  -4   7 40374.1 3997.51  33
   2  -4  -6 47681.4 2995.62  28
  -2  -4   6 47702.4 4510.42  31
   2  -4  -6 45214.9 2971.34  19
   2  -4  -6 44165.1 4545.39   3
  -2  -4   6 50144.1 4722.65  54
  -2  -4   6 46026.7 4636.53  53
  -2  -4   6 57867.8 4496.86  33
   2  -4  -6 54155.0 4810.83  47
  -2  -4   5 3684.72 1313.60  31
   2  -4  -5 4287.16 1568.26   3
  -2  -4   5 3354.91 1346.55  53
  -2  -4   5 4572.60 1540.96  54
  -2  -4   5 3260.60 1284.51  33
  -2  -4   5 2232.70 1121.80  47
   2  -4  -5 4867.52 1399.27  47
  -2  -4   4 5121.76 1899.80  31
   2  -4  -4 6007.11 1900.71   3
  -2  -4   4 11324.5 2143.11  54
  -2  -4   4 9627.74 2348.45  53
  -2  -4   4 5478.65 1660.03  47
  -2  -4   4 8190.91 1862.58  33
   2  -4  -4 4752.84 1491.89  47
  -2  -4   3 27917.4 2945.35  31
   2  -4  -3 31025.5 3478.81   3
  -2  -4   3 28305.7 3084.78  54
  -2  -4   3 25533.2 3004.88  53
   2  -4  -3 26690.7 2398.01  33
  -2  -4   3 17610.0 2471.21  47
  -2  -4   3 26344.1 2826.70  33
   2  -4  -3 28707.5 3060.72  47
   2  -4  -2 44243.0 4562.70   5
  -2  -4   2 40900.7 3750.71   5
  -2  -4   2 40688.0 3586.51  54
  -2  -4   2 30781.7 3045.14  53
  -2  -4   2 27562.5 2915.88  47
   2  -4  -2 30799.0 2620.09  33
   2  -4  -2 41493.4 3584.51  47
  -2  -4   2 40908.2 3253.74  33
  -2  -4   1 33934.6 3595.56   5
   2  -4  -1 32910.3 3769.92   5
  -2  -4   1 31231.8 3108.63  54
  -2  -4   1 23517.1 2508.97  53
   2  -4  -1 32682.3 2766.62  33
   2  -4  -1 28495.1 2979.13  47
  -2  -4   1 32427.0 2810.63  33
  -2  -4   1 22171.7 2544.14  47
  -2  -4   0 15691.9 2596.97   5
   2  -4   0 16581.5 2569.62   5
  -2  -4   0 17347.8 2043.52  53
   2  -4   0 15245.1 2211.25  53
  -2  -4   0 18120.0 2387.41  54
   2  -4   0 16153.3 2397.68  54
   2  -4   0 17816.8 2174.78  33
  -2  -4   0 18018.8 2007.89  33
   2  -4   0 17158.6 2363.77  47
  -2  -4   0 14699.7 2038.40  47
  -2  -4  -1 37332.3 4065.42   5
   2  -4   1 34662.9 3328.05   5
  -2  -4  -1 34924.7 3242.47  54
   2  -4   1 35002.5 3334.68  53
   2  -4   1 35557.3 3448.11  54
   2  -4   1 31526.5 3204.60  47
  -2  -4  -1 26221.7 2666.59  47
   2  -4   1 34699.4 2992.15  33
  -2  -4  -1 27574.2 2400.14  33
  -2  -4  -2 94441.2 6793.58   5
   2  -4   2 63926.3 4169.32  49
   2  -4   2 84852.3 5283.17  53
  -2  -4  -2 85161.1 5123.71  54
   2  -4   2 87788.4 5371.80  54
   2  -4   2 81878.6 4694.06  33
   2  -4   2 74685.0 5063.13  47
  -2  -4  -2 64690.5 4163.85  47
  -2  -4  -2 88602.8 4104.20  33
   2  -4   3 6783.01 1434.01  31
  -2  -4  -3 10678.7 2451.85   5
   2  -4   3 8176.09 1917.37  53
   2  -4   3 9439.97 1948.26  54
   2  -4   3 5403.31 1334.47  49
   2  -4   3 6047.62 1549.90  47
   2  -4   3 9008.48 1740.50  33
  -2  -4  -3 5929.27 1322.44  47
   2  -4   4 20608.7 2588.04  31
  -2  -4  -4 15651.8 2427.57   3
  -2  -4  -4 25835.2 3959.70   5
   2  -4   4 23332.7 3108.35  54
   2  -4   4 18025.0 2605.24  49
   2  -4   4 19871.4 2796.62  53
   2  -4   4 16737.7 2652.90  47
   2  -4   4 20791.5 2608.72  33
  -2  -4  -4 18131.5 2462.24  47
  -2  -4  -5 9943.69 1426.50  28
   2  -4   5 8077.84 1769.89  31
  -2  -4  -5 9573.75 1273.81  19
  -2  -4  -5 12684.0 3003.29   5
  -2  -4  -5 9099.87 1978.52   3
   2  -4   5 10512.9 2329.41  53
   2  -4   5 10760.0 2308.81  49
   2  -4   5 12620.6 2420.38  54
  -2  -4  -5 8687.14 1819.10  47
   2  -4   5 7067.46 1906.72  47
   2  -4   5 10980.5 1939.19  33
  -2  -4  -6 2145.93 753.090  19
   2  -4   6 1280.10 915.971  31
  -2  -4  -6 2552.33 782.776  28
  -2  -4  -6 2279.62 1597.22   5
   2  -4   6 2253.61 1192.11  54
   2  -4   6 880.041 937.944  49
   2  -4   6 1748.61 1113.71  53
   2  -4   6 1063.39 855.845  47
   2  -4   6 3412.80 1249.19  33
  -2  -4  -7 193.635 459.974  19
  -2  -4  -7-27.8782 512.831  28
  -2  -4  -7 148.861 339.456  15
   2  -4   7-287.586 702.042  31
  -2  -4  -7-709.091 1079.00   5
   2  -4   7 237.129 316.567  60
  -2  -4  -7-299.712 418.097  58
   2  -4   7 1231.73 1246.54  53
   2  -4   7 1772.14 1195.92  54
   2  -4   7 2519.86 1419.53  47
   2  -4   7 752.633 760.403  33
  -2  -4  -8 30290.8 2676.18  28
  -2  -4  -8 24713.1 2098.72  15
  -2  -4  -8 30399.6 2593.78  19
  -2  -4  -8 28749.7 5098.13   5
  -2  -4  -8 29228.4 1561.34  58
   2  -4   8 25062.8 3793.51  53
   2  -4   8 29035.7 1609.79  60
   2  -4   8 26880.0 4038.16  54
   2  -4   8 20866.4 3382.40  31
   2  -4   8 18483.2 3295.29  47
   2  -4   8 28162.6 3575.40  33
  -2  -4  -9 5785.48 1465.34  28
  -2  -4  -9 4312.26 979.333  19
  -2  -4  -9 5623.71 1105.81  15
  -2  -4  -9 6126.78 816.733  58
   2  -4   9 5119.51 780.622  60
  -2  -4 -10 5244.49 1041.48  19
  -2  -4 -10 7391.13 1460.44  28
  -2  -4 -10 6219.06 1152.70  15
   2  -4  10 4891.71 685.949  60
  -2  -4 -11 8803.77 1233.21  15
  -2  -4 -11 10224.1 1653.05  28
   2  -4  11 7598.01 823.004  60
  -2  -4 -12 5186.19 1028.58  28
  -2  -4 -12 4286.36 871.233  15
   2  -4  12 3495.73 494.566  60
  -2  -4 -13 1253.88 497.148  15
  -2  -4 -13 1632.60 621.287  28
   2  -4  13 2249.19 448.003  45
  -2  -4 -14 2537.13 479.895  15
  -2  -4 -14 2770.43 583.084  28
   2  -4  14 2500.38 332.459  45
   2  -2 -15 441.585 319.445  15
   2  -2 -15 364.541 195.861  35
   2  -2 -14 1638.05 597.596  15
  -2  -2  14 1766.22 394.108  60
   2  -2 -14 1789.65 379.515  35
  -2  -2  14 1126.96 350.537  45
   2  -2 -13 568.927 614.390  15
   2  -2 -13-152.223 432.229   8
   2  -2 -13-74.1525 289.433  58
  -2  -2  13-94.6798 326.094  60
  -2  -2  13 521.275 438.873  45
   2  -2 -12 6194.91 1231.84  15
   2  -2 -12 4949.51 961.408   8
   2  -2 -12 4726.86 703.200  58
  -2  -2  12 4898.82 686.483  60
  -2  -2  12 7494.11 838.235  45
   2  -2 -11 4564.04 926.776   8
  -2  -2  11 5499.67 738.612  60
   2  -2 -11 4149.20 696.388  58
  -2  -2  10 6443.01 2025.90  31
   2  -2 -10 5172.95 1013.30   8
   2  -2 -10 6623.23 2677.19   1
   2  -2 -10 6836.65 1190.24  12
  -2  -2  10 9000.61 893.245  60
   2  -2 -10 8738.27 908.319  58
  -2  -2  10 7088.48 2127.15  53
  -2  -2  10 5932.95 2235.79  54
   2  -2  -9 3538.90 1031.10  19
  -2  -2   9 3168.49 1406.33  31
   2  -2  -9 5376.79 2355.76   1
   2  -2  -9 4966.42 955.838   8
   2  -2  -9 3985.99 827.872  12
  -2  -2   9 5325.90 1842.72  53
  -2  -2   9 4637.92 1567.47  54
  -2  -2   9 5296.97 1372.96  33
   2  -2  -8 27799.1 4216.36   1
   2  -2  -8 21460.4 2905.96   3
  -2  -2   8 23789.6 3136.12  54
  -2  -2   8 25305.8 3301.70  53
  -2  -2   8 24151.8 2982.76  31
  -2  -2   8 23526.8 2554.62  33
  -2  -2   7 330.366 639.912  31
   2  -2  -7 582.107 967.525   1
   2  -2  -7 858.207 540.101   3
  -2  -2   7 1457.95 1045.70  53
  -2  -2   7 1847.10 1085.35  54
  -2  -2   7 928.593 811.789  33
  -2  -2   6 806.549 763.918  31
   2  -2  -6 747.356 720.372   3
  -2  -2   6 873.661 812.991  53
  -2  -2   6 1183.47 897.989  54
   2  -2  -6 630.773 505.791  48
  -2  -2   6 436.695 385.057  32
  -2  -2   6 1017.94 661.870  33
   2  -2  -5 48840.9 3380.66   3
  -2  -2   5 44359.5 3298.24  53
  -2  -2   5 48361.8 3447.64  54
   2  -2  -5 48397.3 2752.92  48
  -2  -2   5 46553.5 3231.32  31
  -2  -2   5 46854.1 2951.08  33
  -2  -2   5 42712.2 2577.05  32
   2  -2  -5 44941.7 3247.31  47
   2  -2  -5 44791.7 2167.56  46
   2  -2  -4 64920.7 3703.13   3
  -2  -2   4 57973.3 3402.51  54
  -2  -2   4 55724.3 3470.58  53
  -2  -2   4 56319.9 3330.40  31
   2  -2  -4 56868.0 3340.11  47
  -2  -2   4 57025.4 2775.82  32
  -2  -2   4 58527.6 3109.55  33
   2  -2  -3 76053.5 3786.06   3
  -2  -2   3 66601.3 3369.20  54
  -2  -2   3 65384.1 3384.01  49
  -2  -2   3 67726.7 3529.84  53
  -2  -2   3 65269.6 3329.87  31
  -2  -2   3 67665.8 2918.04  32
  -2  -2   3 70928.2 3178.66  33
   2  -2  -3 69655.1 3462.37  47
   2  -2  -2 159272. 5838.22  22
  -2  -2   2 156173. 4813.44   5
  -2  -2   2 153579. 4480.03  49
  -2  -2   2 153393. 4712.79  54
  -2  -2   2 158289. 4872.97  53
  -2  -2   2 159360. 4766.75  31
   2  -2  -2 160053. 4971.47  47
  -2  -2   2 160824. 4333.30  32
  -2  -2   2 155543. 4364.88  33
   2  -2  -1 248245. 7039.03  22
  -2  -2   1 244490. 5564.15  31
  -2  -2   1 233208. 6137.79   5
  -2  -2   1 242296. 5467.50  53
  -2  -2   1 229259. 5549.37  54
  -2  -2   1 232690. 4535.56  49
  -2  -2   1 249916. 5290.61  32
  -2  -2   1 239836. 5168.73  33
   2  -2  -1 243421. 5028.74  33
  -2  -2   1 217627. 4945.73  47
   2  -2  -1 242553. 5952.26  47
  -2  -2   0 627174. 10788.6   5
  -2  -2   0 617550. 7788.11  53
  -2  -2   0 603755. 8791.90  54
  -2  -2   0 622775. 5515.71  49
   2  -2   0 611103. 9332.32  47
  -2  -2   0 647616. 7811.89  33
  -2  -2   0 620022. 8261.97  47
   2  -2   0 627136. 8355.15  33
   2  -2   1 334138. 5895.40  31
  -2  -2  -1 316599. 4373.69   6
  -2  -2  -1 330451. 8382.84   5
  -2  -2  -1 308736. 4828.78   4
   2  -2   1 295845. 6154.44   5
   2  -2   1 320392. 6848.47  54
  -2  -2  -1 342591. 5290.23  33
   2  -2   1 304499. 6578.17  47
   2  -2   1 312339. 6114.25  33
  -2  -2  -1 338414. 6154.69  47
   2  -2   2 177994. 3790.45   5
   2  -2   2 171077. 5230.86  54
   2  -2   2 171522. 5402.56  53
   2  -2   2 178612. 4694.00  31
   2  -2   2 177785. 4806.23  33
  -2  -2  -2 179694. 4787.13  47
  -2  -2  -2 178733. 3448.40  33
  -2  -2  -3 239799. 6731.69   1
  -2  -2  -3 253886. 6436.67   3
   2  -2   3 255994. 6622.09  54
   2  -2   3 246181. 6970.05  49
   2  -2   3 244867. 6882.29  53
   2  -2   3 221271. 4289.25  32
  -2  -2  -3 269693. 6378.03  47
   2  -2   3 249138. 6080.94  33
  -2  -2  -3 245986. 3151.09  33
   2  -2   3 251294. 6142.34  31
  -2  -2  -4 79250.4 3749.57  22
  -2  -2  -4 106551. 5266.62   1
  -2  -2  -4 111967. 4414.67   3
   2  -2   4 109153. 4673.52  54
   2  -2   4 102387. 4817.53  53
   2  -2   4 104069. 4866.09  49
   2  -2   4 105752. 4401.20  31
   2  -2   4 105930. 4200.17  33
   2  -2   4 88257.0 2653.50  32
  -2  -2  -4 111836. 4588.00  47
  -2  -2  -5 62445.3 4600.55   1
  -2  -2  -5 63176.0 3554.79   3
   2  -2   5 63674.8 3855.51  54
   2  -2   5 58746.9 3933.54  53
   2  -2   5 61266.7 4122.88  49
   2  -2   5 60835.4 3686.76  31
   2  -2   5 59430.2 3356.44  33
  -2  -2  -6 132804. 7553.85   1
  -2  -2  -6 130176. 5493.00   3
   2  -2   6 130490. 5966.87  54
   2  -2   6 115583. 5903.27  53
   2  -2   6 116852. 6112.21  49
   2  -2   6 109424. 5395.03  31
   2  -2   6 122421. 5055.82  33
  -2  -2  -7 84261.1 6705.50   1
   2  -2   7 73778.5 5158.96  53
   2  -2   7 82693.9 5235.01  54
   2  -2   7 71302.4 4760.60  31
   2  -2   7 78056.1 4301.91  33
   2  -2   8 8350.35 1855.07  31
  -2  -2  -8 7271.39 2342.69   1
  -2  -2  -8 8979.30 2509.65   5
  -2  -2  -8 6393.07 1041.54  12
   2  -2   8 8312.12 1980.77  54
   2  -2   8 8556.25 2051.53  53
   2  -2   8 7133.07 1452.47  33
  -2  -2  -9 49585.7 3018.48  15
  -2  -2  -9 45708.0 2670.61  12
  -2  -2  -9 61698.0 6596.56   5
  -2  -2  -9 54475.8 6524.44   1
   2  -2   9 46475.4 4792.22  53
   2  -2   9 45053.3 4544.20  54
   2  -2   9 42132.3 4348.45  31
   2  -2  10 11308.4 2495.28  31
  -2  -2 -10 16413.4 1830.15  15
   2  -2  10 13426.0 2829.51  53
   2  -2  10 13467.3 2630.13  54
  -2  -2 -10 15138.5 1762.30  12
  -2  -2 -10 19043.9 4215.09   1
  -2  -2 -11 830.184 790.631  12
  -2  -2 -11 725.576 650.259  15
  -2  -2 -12 3791.50 1061.04  15
  -2  -2 -12 4595.62 678.476  35
   2  -2  12 5914.21 802.449  45
  -2  -2 -13 5456.33 1074.24  15
  -2  -2 -13 6047.20 656.699  35
   2  -2  13 6129.11 693.843  45
  -2  -2 -14 5533.68 922.487  15
  -2  -2 -14 6224.77 606.229  35
   2  -2  14 4281.23 466.937  45
  -2  -2 -15 5127.92 707.052  15
  -2  -2 -15 5787.35 880.143  28
  -2  -2 -15 4911.88 425.873  35
  -2   0  16 1305.31 367.002  20
   2   0 -16 2008.87 294.340  35
   2   0 -15 3275.51 611.560  15
   2   0 -15 3623.09 484.738  35
   2   0 -14 1239.83 514.942  15
   2   0 -14 675.903 396.060   8
   2   0 -13 1512.60 654.902  15
   2   0 -13 607.173 472.388   8
   2   0 -13 521.720 623.819  12
  -2   0  13 73.1881 290.274  60
   2   0 -12 14.1960 427.030  15
   2   0 -12-15.9104 537.647   8
   2   0 -12 408.813 665.712  12
  -2   0  12 871.924 425.622  60
   2   0 -12-446.659 425.747  58
  -2   0  12 647.780 372.557  45
   2   0 -11 5167.23 1108.51  15
  -2   0  11 2926.14 1390.02  31
   2   0 -11 2490.99 1264.03   1
   2   0 -11 3905.92 933.106   8
   2   0 -11 4899.07 1068.68  12
  -2   0  11 3514.80 1980.78  55
  -2   0  11 4545.88 1868.88  54
   2   0 -11 2801.94 636.340  58
  -2   0  11 3752.16 639.837  60
  -2   0  11 3839.35 574.915  45
   2   0 -10 38159.6 2504.17  12
   2   0 -10 44145.5 2662.82   8
   2   0 -10 46463.3 6271.12   1
  -2   0  10 37706.8 1697.66  60
  -2   0  10 40722.0 4971.71  55
  -2   0  10 39987.3 4364.13  54
   2   0 -10 43237.4 1837.30  58
  -2   0  10 40445.4 4470.20  52
  -2   0  10 40735.1 4222.92  53
  -2   0  10 43724.0 4435.52  31
  -2   0  10 36918.4 1546.04  45
  -2   0   9 8075.97 1933.44  31
   2   0  -9 6017.35 2203.88   1
   2   0  -9 5431.30 1695.18   3
  -2   0   9 7286.58 1966.26  52
  -2   0   9 7641.96 2231.67  55
  -2   0   9 7147.63 1728.68  54
  -2   0   9 7748.59 1781.33  53
  -2   0   8 3035.78 1114.69  31
   2   0  -8 3796.37 1833.29   1
   2   0  -8 2638.37 1123.20   3
  -2   0   8 2680.79 1091.85  52
  -2   0   8 4815.49 1401.30  53
  -2   0   8 2841.67 1246.90  55
  -2   0   8 4066.03 1174.54  54
   2   0  -8 3166.48 1084.04  48
  -2   0   8 2975.20 980.956  32
   2   0  -7 17059.3 2288.60   3
  -2   0   7 22305.4 2799.30  55
   2   0  -7 14075.0 1889.02  48
  -2   0   7 22250.5 2459.88  54
  -2   0   7 19730.3 2332.71  53
  -2   0   7 16568.3 1914.78  32
  -2   0   7 17593.5 2100.11  31
   2   0  -7 18975.2 2006.54  46
   2   0  -6 23407.7 2430.99   3
  -2   0   6 22856.0 2221.14  54
  -2   0   6 20844.3 2170.24  53
   2   0  -6 20867.6 2050.83  48
  -2   0   6 21386.7 2018.61  32
  -2   0   6 21945.5 2146.41  31
   2   0  -6 19947.3 1883.11  46
   2   0  -5 12468.0 1587.31   3
  -2   0   5 13996.9 1626.56  54
   2   0  -5 12748.0 1433.18  48
  -2   0   5 14071.2 1619.12  53
  -2   0   5 12190.1 1395.63  31
   2   0  -5 12638.7 1358.84  46
   2   0  -4 208525. 5442.48   3
  -2   0   4 202697. 5274.31  53
   2   0  -4 198665. 4740.35  48
  -2   0   4 204153. 5244.56  54
  -2   0   4 205389. 4017.71  33
   2   0  -4 194666. 4586.54  46
  -2   0   4 202896. 4860.86  31
   2   0  -3 719757. 8602.52   3
  -2   0   3 716437. 8478.62  53
   2   0  -3 724913. 7659.92  48
  -2   0   3 702290. 7702.06  31
   2   0  -3 719154. 7382.88  46
  -2   0   3 717402. 6561.98  33
   2   0  -2 439456. 4953.70  48
  -2   0   2 441451. 4406.86  33
  -2   0   2 438356. 4864.39  31
   2   0  -2 440608. 4842.94  46
   2   0  -1 200252. 2947.41   3
   2   0  -1 194986. 2646.56  48
  -2   0   1 198345. 2339.42  31
   2   0  -1 203141. 2550.58  47
   2   0  -1 202432. 2647.42  46
   2   0   0 467325. 2883.29   3
  -2   0   0 467473. 3687.97   2
   2   0   0 486413. 2970.14  47
  -2   0   0 479908. 3211.62  32
  -2   0  -1 169546. 2489.86  21
  -2   0  -1 169977. 2803.76   5
  -2   0  -1 173681. 3569.03   1
   2   0   1 171733. 2546.90  53
   2   0   1 165677. 1982.83  33
   2   0   2 408753. 2958.34  30
  -2   0  -2 430505. 4405.26   3
  -2   0  -2 467573. 7714.06   1
   2   0   2 447989. 6028.05  49
   2   0   2 436890. 5228.18  53
  -2   0  -2 422054. 4027.89  48
   2   0   2 427506. 4123.41  50
   2   0   2 426000. 4590.56  54
   2   0   2 412096. 3734.15  33
  -2   0  -3 125330. 4842.41   1
  -2   0  -3 116216. 3052.56   3
   2   0   3 119111. 3104.96  54
  -2   0  -3 116795. 2757.16  48
   2   0   3 119943. 3314.95  53
   2   0   3 125105. 3878.86  49
   2   0   3 125223. 3350.76  31
   2   0   3 114836. 2332.14  33
  -2   0  -4 40105.7 2221.97   3
  -2   0  -4 42237.4 3359.28   1
   2   0   4 39400.5 2259.42  53
   2   0   4 40558.3 2554.99  49
  -2   0  -4 35834.7 1903.24  48
   2   0   4 38067.8 2129.37  54
   2   0   4 38634.6 2227.91  31
  -2   0  -4 33098.2 1724.71  46
   2   0   4 37799.7 1535.87  33
  -2   0  -5 19346.9 1789.49   3
  -2   0  -5 20789.2 2701.54   1
  -2   0  -5 15779.3 1500.67  48
   2   0   5 17405.7 1718.11  53
   2   0   5 17675.1 1672.19  54
   2   0   5 18987.0 1793.58  31
   2   0   5 16907.8 1156.79  33
  -2   0  -6 21574.6 3183.86   1
  -2   0  -6 22166.9 2303.84   3
   2   0   6 23787.2 2192.06  53
  -2   0  -6 20216.7 1938.88  48
   2   0   6 23634.0 2268.13  54
   2   0   6 24414.9 2259.13  31
   2   0   6 21924.1 1467.28  33
  -2   0  -7 31368.0 4047.90   1
  -2   0  -7 27540.2 2807.22   3
   2   0   7 27674.2 2665.53  53
   2   0   7 27239.7 2663.24  54
   2   0   7 30094.1 3397.61  55
   2   0   7 29881.8 2750.61  31
  -2   0  -8 25947.2 3934.79   1
   2   0   8 21542.8 2546.22  54
   2   0   8 21798.4 2569.95  53
   2   0   8 23015.5 3359.13  55
   2   0   8 19353.7 2496.52  31
  -2   0  -9 8438.31 1253.83  15
   2   0   9 10620.5 2039.07  31
  -2   0  -9 7082.39 1019.21  12
  -2   0  -9 8079.14 2438.00   1
   2   0   9 9068.55 2257.65  52
   2   0   9 9081.20 2377.29  55
   2   0   9 8017.78 1881.22  53
   2   0   9 5541.98 1534.08  54
  -2   0 -10 41062.8 2826.75  15
  -2   0 -10 37305.0 2456.26  12
  -2   0 -10 48186.2 6224.65   1
   2   0  10 39032.5 5011.33  55
   2   0  10 33860.5 4459.14  52
   2   0  10 35684.5 3967.95  31
  -2   0 -10 31962.2 1379.73  40
  -2   0 -11 4255.29 1214.25  15
   2   0  11 3790.81 1593.36  31
  -2   0 -11 4605.18 2342.22   1
  -2   0 -11 4315.19 1119.42  12
   2   0  11 3696.86 1780.10  55
   2   0  11 3242.26 1788.38  52
  -2   0 -11 3893.26 577.567  40
  -2   0 -12 14201.8 1706.18  12
  -2   0 -12 15460.8 1771.27  15
  -2   0 -13 2237.98 805.456  12
  -2   0 -13 1947.63 654.070  15
  -2   0 -13 1899.18 496.694  35
  -2   0 -14 519.749 551.445  12
  -2   0 -14 491.261 411.738  15
  -2   0 -14 594.121 367.775  35
  -2   0 -15 3923.69 608.793  15
  -2   0 -15 4093.14 477.393  35
  -2   0 -16 164.759 139.156  35
  -2   2  15 506.241 416.231  20
   2   2 -15 388.004 209.802  35
   2   2 -14 1477.71 526.694   8
  -2   2  14 2100.44 690.926  20
   2   2 -14 1733.35 382.430  35
   2   2 -14 2102.06 359.125  40
   2   2 -13 533.326 460.656   8
   2   2 -12 4040.29 920.075   8
   2   2 -11 5129.18 1108.64   8
  -2   2  11 4964.84 713.706  60
   2   2 -10 7446.47 2662.28  21
  -2   2  10 7180.89 1950.50  31
   2   2 -10 4101.58 1622.42   1
   2   2 -10 6216.23 1054.02   8
  -2   2  10 6371.83 777.543  60
  -2   2  10 6197.26 2219.56  55
  -2   2  10 6944.50 1877.96  32
   2   2 -10 7168.68 784.444  37
   2   2  -9 2965.22 1611.40  21
  -2   2   9 4757.15 1483.25  31
   2   2  -9 3612.06 1572.40   1
   2   2  -9 3382.31 828.150   8
   2   2  -9 5199.61 685.165  59
  -2   2   9 2305.82 1048.97  55
   2   2  -9 3197.12 1432.28  48
   2   2  -8 22552.8 3709.05   1
   2   2  -8 15487.5 2653.83  48
  -2   2   8 25632.5 3501.16  55
  -2   2   8 22681.3 3033.63  51
  -2   2   8 22849.4 2694.90  31
   2   2  -8 13637.4 2503.75  46
  -2   2   7 1465.71 685.900  31
   2   2  -7 333.069 742.098   3
   2   2  -7 971.853 1350.34   1
  -2   2   7 1657.83 1142.78  55
  -2   2   7 1161.17 684.902  51
   2   2  -7 325.873 849.170  48
   2   2  -7 679.512 590.189  46
   2   2  -6 406.947 775.078   3
  -2   2   6 750.532 898.182  55
  -2   2   6 101.909 522.550  51
   2   2  -6 1300.69 1070.37  48
   2   2  -6 585.092 690.931  46
   2   2  -5 38845.2 2225.66  30
  -2   2   5 46343.3 2831.44  30
   2   2  -5 41390.1 3642.32   3
  -2   2   5 47910.7 3252.56   2
  -2   2   5 42710.4 3524.60  55
  -2   2   5 35469.9 2937.62  51
   2   2  -5 39589.7 3376.11  48
   2   2  -5 41516.9 3422.37  46
   2   2  -4 54468.6 2698.96  30
  -2   2   4 59001.5 3066.93  30
  -2   2   4 60942.2 3492.55   2
  -2   2   4 57423.3 3811.86  55
  -2   2   4 56039.4 3481.18  51
   2   2  -4 54811.2 3623.36  48
   2   2  -4 55259.0 3681.88  46
  -2   2   3 71421.2 3234.76  30
   2   2  -3 68577.9 3031.88  30
  -2   2   3 71927.0 3658.21   2
   2   2  -3 66855.1 3598.85  48
  -2   2   3 71838.8 3711.51  51
  -2   2   3 70709.0 3873.93  55
   2   2  -3 67951.2 3711.01  46
   2   2  -2 158362. 4538.66  30
  -2   2   2 161761. 4642.56  30
   2   2  -2 156456. 6023.29  21
  -2   2   2 161616. 5411.46   2
  -2   2   2 163667. 5608.32  55
   2   2  -2 162773. 5200.52  48
   2   2  -2 164624. 5328.54  46
   2   2  -1 240479. 6713.20  21
   2   2  -1 243396. 5630.50  30
  -2   2   1 241863. 5487.43  30
  -2   2   1 253870. 6678.93   2
   2   2  -1 253314. 6370.92  55
  -2   2   1 243107. 4181.50  56
  -2   2   1 255666. 6713.33  55
   2   2  -1 242500. 5891.37  48
   2   2  -1 253179. 6110.44  46
  -2   2   0 657040. 8839.39  30
   2   2   0 643512. 10087.7  21
   2   2   0 643553. 9141.07  30
  -2   2   0 641376. 10901.4   2
   2   2   0 640213. 9976.69  56
   2   2   0 662746. 10392.7  55
   2   2   0 648264. 9058.76  46
  -2   2  -1 323096. 6229.19  30
   2   2   1 347328. 6854.41  30
   2   2   1 343844. 7813.50  55
  -2   2  -1 313198. 4866.63   4
  -2   2  -1 314719. 8062.92   2
   2   2   1 323955. 7234.47   2
  -2   2  -2 173863. 6424.88  21
  -2   2  -2 176038. 4355.79  30
   2   2   2 193101. 5349.67  30
   2   2   2 184193. 6118.44  51
   2   2   2 188261. 5974.62  55
   2   2   2 181384. 5249.04   2
  -2   2  -3 259672. 8456.56  21
  -2   2  -3 233128. 4614.86  30
   2   2   3 262829. 6364.24  30
   2   2   3 261657. 7602.39  51
   2   2   3 257953. 7394.85  55
   2   2   3 240054. 5806.80   2
  -2   2  -3 244902. 6775.29   1
  -2   2  -4 105518. 5984.66  21
   2   2   4 105092. 4106.62  30
   2   2   4 100485. 5020.71  51
   2   2   4 103028. 5058.55  55
   2   2   4 104439. 5059.19  52
   2   2   4 100342. 3612.35   2
  -2   2  -4 103963. 5270.72   1
   2   2   5 60799.1 3195.59  30
  -2   2  -5 62737.9 4982.04  21
   2   2   5 63730.6 4320.99  55
   2   2   5 62845.2 4308.00  52
   2   2   5 61511.0 4245.00  51
  -2   2  -5 63033.3 4593.71   1
   2   2   6 110738. 4469.39  30
  -2   2  -6 127888. 7670.47  21
   2   2   6 108890. 6154.26  51
   2   2   6 117866. 6408.38  55
   2   2   6 112511. 6282.13  52
  -2   2  -6 126143. 7360.92   1
  -2   2  -7 80729.3 6799.29  21
   2   2   7 72268.8 5486.10  55
   2   2   7 71340.9 5413.29  51
   2   2   7 78038.7 5686.24  52
  -2   2  -7 82435.1 6462.49   1
   2   2   8 8372.68 1768.27  31
  -2   2  -8 7644.72 2607.87  21
  -2   2  -8 7437.93 2400.69   1
   2   2   8 7371.12 1978.87  51
   2   2   8 7310.54 2063.63  55
   2   2   8 7087.89 1967.63  52
  -2   2  -9 35886.5 5339.21  21
  -2   2  -9 52439.5 6201.37   1
  -2   2  -9 40692.6 2508.88   8
  -2   2  -9 42188.2 2525.88  12
   2   2   9 46641.2 5127.93  52
   2   2   9 47765.9 5200.52  51
   2   2   9 46126.7 5262.59  55
   2   2   9 52398.0 4614.35  31
  -2   2  -9 38909.6 1546.01  37
  -2   2 -10 13219.6 1581.13  12
  -2   2 -10 14679.3 3787.72   1
  -2   2 -10 8969.28 1266.14   8
   2   2  10 11077.1 2807.60  55
   2   2  10 16276.0 2884.11  31
  -2   2 -10 14246.8 980.423  37
  -2   2 -11 735.843 546.059  12
  -2   2 -11 403.044 432.525   8
  -2   2 -12 3447.31 877.821  12
  -2   2 -12 2827.71 687.111  18
  -2   2 -12 4436.23 668.946  35
  -2   2 -13 4951.62 898.169  12
  -2   2 -13 6006.16 701.891  35
  -2   2 -13 5167.50 592.159  40
   2   2  14 5536.99 986.047  20
  -2   2 -14 4931.84 501.859  40
  -2   2 -14 5362.09 577.444  35
   2   2  15 4577.13 715.166  20
  -2   2 -15 4610.07 425.042  35
  -2   4  14 3590.31 627.598  20
   2   4 -14 3878.77 398.388  40
   2   4 -13 7469.64 970.628   8
  -2   4  13 8787.74 1134.03  20
   2   4 -12 716.462 543.869   8
  -2   4  12 430.840 464.402  20
   2   4 -11 402.736 499.314   8
  -2   4  11 843.532 564.913  20
   2   4 -11 1254.61 513.179  37
  -2   4  10 11314.6 1536.55  20
   2   4 -10 10850.4 1492.64   8
  -2   4  10 10082.5 926.020  60
   2   4 -10 10676.8 998.119  59
   2   4 -10 11240.6 993.019  37
  -2   4   9 7693.25 1273.55  20
   2   4  -9 7184.31 2871.75   2
   2   4  -9 8322.27 1301.31   8
   2   4  -9 9513.54 970.419  59
  -2   4   9 9133.54 919.542  60
   2   4  -9 7679.73 837.104  37
   2   4  -8 25538.1 4642.62  21
  -2   4   8 23219.0 2065.71  20
   2   4  -8 26878.8 2081.51   8
  -2   4   8 20561.3 3748.63  55
  -2   4   8 23110.8 1350.02  60
   2   4  -8 24028.1 1401.53  59
   2   4  -8 23970.5 1350.70  37
  -2   4   8 24090.4 3177.73  31
   2   4  -7 29471.6 4774.09  21
  -2   4   7 29012.3 2274.48  20
  -2   4   7 27069.1 1427.42  60
   2   4  -7 32347.0 1513.01  59
  -2   4   7 34151.8 4620.29  55
   2   4  -7 31710.2 2211.79   8
  -2   4   6 50510.0 4186.84  30
   2   4  -6 48840.5 5672.01  21
  -2   4   6 44842.9 2688.42  20
  -2   4   6 48093.6 5149.28  55
   2   4  -6 43666.8 2493.18   8
   2   4  -5 3520.45 1690.53  21
  -2   4   5 3562.89 1238.93  30
  -2   4   5 4022.42 1572.17  55
  -2   4   5 3110.55 1255.37   2
  -2   4   4 3191.38 1140.72  30
   2   4  -4 7808.58 2777.51  21
   2   4  -4 4720.47 1503.48  30
  -2   4   4 3247.50 1373.64  55
  -2   4   4 4439.96 1643.49   2
   2   4  -3 20431.2 2526.74  30
  -2   4   3 28972.7 2959.07  30
   2   4  -3 29597.3 4045.47  21
  -2   4   3 29238.7 3545.10  55
  -2   4   3 28086.7 3348.88   2
  -2   4   2 45014.5 3512.36  30
   2   4  -2 37497.5 3495.53  30
  -2   4   2 42810.8 4190.51  55
  -2   4   2 43093.3 4145.70   2
   2   4  -2 42490.6 4528.28   2
  -2   4   1 32465.2 3013.39  30
   2   4  -1 34751.5 3284.07  30
  -2   4   1 32978.8 3629.19  55
   2   4  -1 31950.7 3718.30   2
  -2   4   1 32218.3 3559.38   2
   2   4   0 15170.6 2159.81  30
  -2   4   0 16679.2 2245.27  30
  -2   4   0 20982.4 2950.01  55
   2   4   0 19400.8 2794.65  55
  -2   4   0 16843.2 2830.26   2
   2   4   0 14943.5 2561.10   2
   2   4   1 36539.5 3286.79  30
  -2   4  -1 36801.9 3203.87  30
   2   4   1 32046.4 3121.65  56
   2   4   1 38950.9 3931.20  55
   2   4   1 34711.2 3678.21   2
  -2   4  -1 36659.8 4039.37   2
  -2   4  -2 67659.6 4358.12  30
   2   4   2 86757.2 5038.55  30
   2   4   2 83739.8 5188.33  56
   2   4   2 93999.0 6123.33  55
   2   4   2 79430.1 5493.16   2
  -2   4  -2 81970.9 6158.73   2
  -2   4  -3 6233.89 1288.36  30
   2   4   3 8381.14 1659.98  30
   2   4   3 7468.84 1640.33  56
   2   4   3 8036.92 2021.59  55
   2   4   3 8281.95 1736.70   2
  -2   4  -3 6127.01 1875.18   2
   2   4   4 22514.6 2687.11  30
   2   4   4 19514.5 3011.96  55
  -2   4  -4 19332.8 3387.51   2
   2   4   5 10542.7 1883.08  30
   2   4   5 10659.0 2492.71  55
  -2   4  -5 9377.68 2650.09   2
   2   4   6 1680.85 935.069  30
   2   4   6 1453.86 580.937  20
   2   4   6 2358.76 1387.46  55
  -2   4  -6 1930.63 645.430  12
  -2   4  -6 2057.61 698.149   8
  -2   4  -6 2141.11 1675.18   2
   2   4   7-101.300 376.922  20
   2   4   7 566.139 619.013  30
   2   4   7 148.840 875.970  55
  -2   4  -7 249.079 379.131  59
  -2   4  -7 243.224 482.722  12
  -2   4  -7 1140.65 1339.57   2
  -2   4  -7-165.026 424.038   8
   2   4   8 23710.3 2088.28  20
  -2   4  -8 26126.3 2146.54   8
  -2   4  -8 27065.1 2046.64  12
  -2   4  -8 24380.1 4783.88   2
  -2   4  -8 24700.1 1462.52  59
   2   4   8 25287.9 4103.54  55
   2   4   9 4645.13 1050.01  20
  -2   4  -9 4333.51 963.923   8
  -2   4  -9 5579.78 968.254  12
  -2   4  -9 5267.75 799.026  59
  -2   4  -9 5661.19 716.009  37
  -2   4 -10 3908.46 873.142   8
  -2   4 -10 4857.12 917.646  12
   2   4  10 4660.03 1003.21  20
  -2   4 -10 5465.51 703.255  37
   2   4  11 7695.73 1236.31  20
  -2   4 -11 8814.52 805.023  37
  -2   4 -12 2467.88 651.228   8
   2   4  12 3911.60 872.938  20
  -2   4 -13 1640.10 442.166  18
   2   4  13 1372.87 513.759  20
  -2   4 -13 1818.88 364.042  40
  -2   4 -14 2691.17 321.021  40
  -2   6  12 2767.10 335.089  59
   2   6 -12 3007.43 313.300  40
   2   6 -11 411.660 343.594   8
  -2   6  11 684.989 299.228  59
   2   6 -10 5106.25 878.483   8
  -2   6  10 5744.63 622.473  59
   2   6 -10 5343.61 654.841  59
   2   6 -10 6779.10 669.180  37
   2   6  -9 992.026 664.542   8
   2   6  -9 2117.93 486.708  59
  -2   6   9 1812.69 461.773  59
   2   6  -9 1293.16 447.568  37
   2   6  -8 1239.88 693.727   8
   2   6  -8 1853.59 547.260  59
  -2   6   8 1375.49 430.146  59
   2   6  -8 1109.04 469.461  37
   2   6  -7 7522.76 1246.61   8
   2   6  -7 7643.86 883.373  59
   2   6  -7 4699.15 685.312  58
  -2   6   7 7583.30 803.640  59
   2   6  -7 7502.45 811.575  37
  -2   6   6 15773.8 1118.08  59
   2   6  -6 15409.0 1173.20  59
   2   6  -6 15896.0 1689.51   8
   2   6  -5 27866.4 1549.65  59
  -2   6   5 26432.8 1465.12  59
  -2   6   4 4228.49 1790.52  30
   2   6  -4 3793.04 691.176  59
  -2   6   4 3525.93 1603.04  55
  -2   6   4 3571.46 611.492  59
   2   6  -4 4898.42 993.660   8
   2   6  -4 3371.55 2103.26   2
  -2   6   3 29142.5 3857.59  30
   2   6  -3 28889.5 1566.09  59
  -2   6   3 26300.4 4348.43  55
  -2   6   3 28409.0 1546.82  59
   2   6  -3 30723.7 2297.79   8
   2   6  -3 25945.7 4635.00   2
  -2   6   3 26756.1 4278.77   2
   2   6  -2 2187.93 1234.01  30
  -2   6   2 2074.28 978.337  30
  -2   6   2 2519.43 531.865  59
   2   6  -2 2610.45 578.353  59
  -2   6   2 2607.83 1522.68   2
   2   6  -2 2370.45 1699.87   2
  -2   6   1 8365.06 2136.49  30
   2   6  -1 6111.29 1913.87  30
  -2   6   1 6793.96 1018.08  17
  -2   6   1 8691.59 911.473  59
   2   6  -1 7853.23 804.740  59
  -2   6   1 9194.75 2614.06   2
   2   6  -1 7467.56 2452.55   2
  -2   6   0 18497.6 3112.62  30
  -2   6   0 17403.2 1691.25  17
   2   6   0 14772.5 2877.60  30
   2   6   0 17774.7 1190.85  59
  -2   6   0 19276.9 1263.26  59
  -2   6   0 17181.5 3508.54   2
   2   6   0 16114.1 3491.12   2
  -2   6  -1 15843.0 1659.75  17
   2   6   1 17275.0 2958.00  30
  -2   6  -1 21461.9 3290.96  30
   2   6   1 20171.8 1270.70  59
  -2   6  -1 19851.4 1300.65  59
   2   6   1 14967.7 3025.80   2
  -2   6  -1 18411.2 3927.71   2
  -2   6  -2 4237.91 912.867  17
   2   6   2 3661.65 1619.52  30
  -2   6  -2 4426.63 695.862  59
   2   6   2 4332.67 1799.61  55
   2   6   2 3785.59 599.982  59
  -2   6  -2 5096.85 1991.53   2
   2   6   3 4565.09 1608.95  30
  -2   6  -3 4440.03 949.905  17
  -2   6  -3 4400.92 726.805  59
   2   6   3 4216.03 653.664  59
   2   6   3 5046.51 2061.74  55
  -2   6  -3 5137.40 2192.44   2
  -2   6  -4 2973.04 830.930  17
  -2   6  -4 2441.51 830.666   8
   2   6   4 2968.66 558.585  59
  -2   6  -4 2033.03 539.591  59
  -2   6  -5 8720.51 1231.24  12
  -2   6  -5 10728.9 1402.60   8
   2   6   5 8862.59 906.508  59
  -2   6  -5 9179.82 977.451  59
  -2   6  -6 4605.65 982.179   8
  -2   6  -6 4550.22 880.229  12
   2   6   6 4701.74 685.121  59
  -2   6  -6 4783.48 747.283  59
  -2   6  -7 4617.13 1072.30   8
  -2   6  -7 3644.62 654.051  59
   2   6   7 4442.85 656.143  59
  -2   6  -8 3252.29 769.748   8
  -2   6  -8 3357.10 630.934  59
   2   6   8 3747.96 611.677  59
  -2   6  -8 3824.31 597.689  37
  -2   6  -9 1943.07 634.173   8
   2   6   9 2803.29 529.240  59
  -2   6  -9 2402.43 521.441  59
  -2   6  -9 2057.54 497.600  37
  -2   6 -10 1502.36 534.835   8
   2   6  10 2469.93 454.730  59
  -2   6 -10 1308.61 397.982  37
  -2   6 -11 2291.10 493.752   8
   2   6  11 3857.58 452.363  59
  -2   6 -11 3118.83 378.522  40
  -2   6 -11 3786.54 445.698  37
   2   6  12 46.2960 153.621  59
  -2   6 -12 262.488 149.610  40
  -2   8   8 2562.50 276.708  59
   2   8  -7 876.597 386.486   8
   2   8  -7 1022.69 250.384  59
  -2   8   7 627.370 216.937  59
   2   8  -7 1597.44 266.888  37
  -2   8   6 3318.75 502.629  17
   2   8  -6 3758.40 657.041   8
   2   8  -6 3923.44 478.766  59
  -2   8   6 3735.00 421.667  59
   2   8  -6 3179.81 360.911  37
  -2   8   5 11913.6 993.572  17
   2   8  -5 14113.8 1245.49   8
   2   8  -5 13298.8 843.102  59
  -2   8   5 13705.4 804.337  59
   2   8  -5 10982.8 683.689  58
   2   8  -5 11188.8 643.298  37
  -2   8   4 2870.07 545.891  17
   2   8  -4 3992.84 539.623  59
   2   8  -4 2575.21 439.143  58
  -2   8   4 4048.84 511.426  59
   2   8  -4 4876.56 840.130   8
  -2   8   3 3456.20 646.314  17
  -2   8   3 3413.25 488.258  59
   2   8  -3 3313.04 508.517  59
   2   8  -3 4737.28 859.901   8
  -2   8   2 2574.87 606.023  17
  -2   8   2 1377.68 399.373  59
   2   8  -2 1616.14 401.788  59
   2   8  -2 2254.39 671.004   8
  -2   8   1 7704.03 932.645  17
   2   8  -1 10324.9 1163.51   8
   2   8  -1 8945.18 807.536  59
  -2   8   1 9360.51 790.040  59
   2   8   0 6272.03 926.921   8
  -2   8   0 7255.62 1011.78   8
  -2   8   0 6321.76 693.470  59
   2   8   0 6316.17 674.412  59
  -2   8  -1 3171.83 779.948   8
   2   8   1 1542.48 570.030   8
  -2   8  -1 3231.33 550.012  59
   2   8   1 2362.29 453.829  59
  -2   8  -2 77.2225 455.008   8
   2   8   2 202.565 333.238  59
  -2   8  -2-329.456 332.534  59
  -2   8  -3 968.554 524.149   8
  -2   8  -3 488.456 297.730  59
   2   8   3 950.721 333.047  59
  -2   8  -4 1725.02 576.800   8
   2   8   4 1691.27 347.316  59
  -2   8  -4 1687.24 387.413  59
  -2   8  -4 1314.41 307.201  37
  -2   8  -5 1224.46 494.294   8
  -2   8  -5 818.643 312.731  59
   2   8   5 1057.57 325.562  59
  -2   8  -5 1014.38 300.193  37
  -2   8  -6 1648.01 458.959   8
  -2   8  -6 1205.35 289.212  59
   2   8   6 2304.54 345.183  59
  -2   8  -6 1922.70 307.809  37
  -2   8  -7 1348.27 392.062   8
  -2   8  -7 1715.01 277.617  59
   2   8   7 2388.32 304.059  59
  -2   8  -7 1841.54 283.011  37
   2   8   8 1087.21 197.676  59
  -3  -9   3 2584.29 291.192  60
   3  -9  -3 3199.53 267.448  42
   3  -9  -2 3774.67 470.759   7
  -3  -9   2 2804.00 304.316  60
   3  -9  -2 3174.18 276.684  42
   3  -9  -1 774.260 299.237   7
  -3  -9   1 1040.61 318.697   7
  -3  -9   1 802.564 208.354  60
   3  -9  -1 776.716 168.647  42
   3  -9   0 6331.53 601.443   7
  -3  -9   0 6825.01 646.330   7
   3  -9   1 4242.43 482.210   7
  -3  -9  -1 4460.78 507.694   7
   3  -9   2 1792.72 292.854  60
  -3  -9  -2 2325.67 383.123   7
   3  -9   3 181.984 143.483  60
   3  -7 -10 14.9918 201.759  19
   3  -7 -10 522.000 278.494  16
  -3  -7  10 481.675 240.338  60
   3  -7  -9 3212.28 670.679  19
   3  -7  -9 2680.64 485.926  24
  -3  -7   9 2539.67 426.666  60
  -3  -7   9 2778.66 360.271  45
   3  -7  -9 3385.14 319.453  42
   3  -7  -8 6091.07 852.707  24
   3  -7  -8 6173.16 989.698  19
  -3  -7   8 5554.86 669.142  60
   3  -7  -7 1247.97 572.904  24
   3  -7  -7 1454.32 644.800  19
  -3  -7   7 1149.58 481.423  60
   3  -7  -6 10951.2 1369.71  24
   3  -7  -6 10655.9 1377.11  19
  -3  -7   6 9039.64 885.921  60
   3  -7  -6 6857.98 897.170   7
   3  -7  -5 3049.25 842.699  19
   3  -7  -5 1492.40 749.859  24
   3  -7  -5 3023.77 760.079   7
   3  -7  -4 736.601 515.413  19
   3  -7  -4 578.128 525.652  24
  -3  -7   4 797.814 457.118   7
   3  -7  -3 10040.8 1402.90  19
   3  -7  -3 11094.1 1521.43  24
  -3  -7   3 11349.0 1197.78   7
   3  -7  -2 29725.4 2278.11  19
   3  -7  -2 35610.9 2556.03  24
  -3  -7   2 30817.7 2073.19   7
   3  -7  -1 17657.4 1833.31  24
   3  -7  -1 16331.5 1649.16  19
  -3  -7   1 17814.3 1602.02   7
   3  -7   0 8874.11 1306.50  24
  -3  -7   0 9696.83 1218.80   7
  -3  -7  -1 422.602 579.851  24
   3  -7   1-52.1501 474.535  24
  -3  -7  -1-176.400 495.135   7
  -3  -7  -2 328.237 540.124  24
  -3  -7  -2-440.650 503.161   7
  -3  -7  -3 11769.6 1528.97  19
  -3  -7  -3 10999.0 1495.85  24
  -3  -7  -3 12036.4 1355.70   7
  -3  -7  -4 5367.27 1126.77  24
  -3  -7  -4 6208.97 1161.39  19
   3  -7   4 4435.78 812.360   7
  -3  -7  -4 5439.20 899.784   7
  -3  -7  -5 7111.59 1171.55  24
  -3  -7  -5 5088.26 1055.68  19
  -3  -7  -5 4047.70 729.690   7
  -3  -7  -6 13922.3 1482.72  24
  -3  -7  -6 14911.9 1620.87  19
  -3  -7  -6 13590.6 1169.37   7
   3  -7   6 14780.7 1087.05  60
  -3  -7  -7 4578.11 878.658  19
   3  -7   7 4803.42 626.146  60
  -3  -7  -7 4763.00 515.342  42
   3  -7   8 2569.05 482.406  60
  -3  -7  -8 2235.29 333.544  42
  -3  -7  -9 560.294 310.950  16
   3  -7   9 780.536 266.420  60
  -3  -7  -9 408.090 166.770  42
   3  -7  10 9915.33 524.318  45
   3  -5 -13 1647.36 366.297  15
  -3  -5  13 1669.04 323.310  60
  -3  -5  13 1758.18 328.186  45
   3  -5 -12 746.390 344.706  15
   3  -5 -12 896.182 414.728  19
   3  -5 -12 531.462 354.011  28
  -3  -5  12 976.814 400.156  60
  -3  -5  12 1227.49 386.653  45
   3  -5 -11 9279.22 1229.84  19
   3  -5 -11 10098.4 1349.93  28
   3  -5 -11 8775.67 1072.22  15
  -3  -5  11 9781.30 887.789  60
  -3  -5  11 10619.7 896.283  45
   3  -5 -10 59.8536 489.705  19
   3  -5 -10 274.412 480.725  28
   3  -5 -10 56.5234 500.789  15
  -3  -5  10-349.821 447.324  60
   3  -5  -9 7653.94 1379.99  28
   3  -5  -9 9515.97 1452.58  19
   3  -5  -9 7976.40 1202.20  15
   3  -5  -9 8961.36 1241.80  24
  -3  -5   9 8408.67 916.585  60
   3  -5  -8 1709.25 788.119  28
   3  -5  -8 1748.96 846.777  19
  -3  -5   8 2380.89 616.727  60
  -3  -5   7 24549.3 3723.95  31
   3  -5  -7 24549.8 2321.98  28
   3  -5  -7 28333.7 2482.11  19
   3  -5  -7 31696.9 5675.53   5
   3  -5  -7 25756.6 3968.11   3
  -3  -5   7 27455.3 1544.88  60
  -3  -5   7 23189.9 3669.72  53
  -3  -5   7 23678.2 3838.47  54
  -3  -5   7 25009.3 3397.23  33
   3  -5  -6 39960.8 2876.32  19
  -3  -5   6 32076.2 4091.40  31
   3  -5  -6 33583.8 2652.91  28
   3  -5  -6 45431.3 5234.26   3
   3  -5  -6 46404.9 6512.11   5
  -3  -5   6 33010.8 4276.34  54
  -3  -5   6 32598.3 4175.04  53
  -3  -5   6 37783.7 4058.94  33
   3  -5  -6 36986.5 4314.43  47
  -3  -5   5 6662.22 1927.40  31
   3  -5  -5 5544.86 1098.33  28
   3  -5  -5 6067.85 1099.05  19
   3  -5  -5 6893.67 2084.35   3
   3  -5  -5 8293.58 2648.52   5
  -3  -5   5 8337.10 2277.31  54
  -3  -5   5 4725.94 1607.81  53
   3  -5  -5 6952.75 1963.02  47
  -3  -5   5 4067.22 1437.22  33
   3  -5  -4 4694.61 973.137  28
   3  -5  -4 6505.29 1137.71  19
   3  -5  -4 7485.53 2672.46   5
   3  -5  -4 6166.37 1991.91   3
  -3  -5   4 4171.92 756.874   7
  -3  -5   4 5406.78 1928.26  54
  -3  -5   4 4447.84 1602.65  53
  -3  -5   4 5120.40 1550.74  33
   3  -5  -4 6701.62 1826.35  47
   3  -5  -3 99741.5 4222.20  19
   3  -5  -3 110133. 7631.14   3
   3  -5  -3 116612. 9011.58   5
  -3  -5   3 93368.3 6077.74  53
  -3  -5   3 107847. 6952.19  54
  -3  -5   3 106148. 6153.46  33
   3  -5  -3 107223. 6876.03  47
   3  -5  -2 9868.73 1313.13  19
  -3  -5   2 10869.9 1303.77  24
   3  -5  -2 11005.8 2688.53   5
  -3  -5   2 12364.2 2403.94  54
   3  -5  -2 10342.0 2286.73  54
   3  -5  -2 10815.8 1858.03  33
   3  -5  -2 10435.4 2208.78  47
  -3  -5   2 10776.5 2105.83  47
  -3  -5   2 11737.5 2072.75  33
  -3  -5   1 7173.62 1109.75  24
  -3  -5   1 5322.05 1805.02   5
   3  -5  -1 8043.51 2166.59   5
   3  -5  -1 7621.47 1942.15  54
   3  -5  -1 9967.50 2127.55  53
  -3  -5   1 8892.62 1860.36  54
  -3  -5   1 5467.02 1425.66  47
   3  -5  -1 6816.11 1661.63  33
   3  -5  -1 7832.89 1851.05  47
  -3  -5   1 7958.43 1713.92  33
  -3  -5   0 55125.0 2886.17  24
  -3  -5   0 61938.0 5958.93   5
   3  -5   0 67682.0 5743.52   5
   3  -5   0 59975.5 4988.19  53
   3  -5   0 59387.7 5181.76  54
  -3  -5   0 58473.3 4905.22  54
   3  -5   0 57064.0 5050.32  47
   3  -5   0 60716.7 4540.48  33
  -3  -5   0 55730.5 4461.38  47
  -3  -5   0 59264.5 4240.84  33
  -3  -5  -1 46996.7 2691.55  24
  -3  -5  -1 47569.3 2795.48  19
  -3  -5  -1 57522.2 5872.97   5
   3  -5   1 48677.1 4571.97  53
   3  -5   1 50917.5 4766.62  54
  -3  -5  -1 52576.0 4660.81  54
   3  -5   1 52121.3 4922.23  47
   3  -5   1 52650.3 4370.08  33
  -3  -5  -2 17876.6 1750.80  24
  -3  -5  -2 19245.8 1842.57  19
  -3  -5  -2 20066.8 3762.33   5
   3  -5   2 20477.7 3050.34  54
  -3  -5  -2 18521.2 2805.51  54
   3  -5   2 17932.0 2999.64  53
   3  -5   2 17567.9 2981.60  47
   3  -5   2 20369.4 2675.78  33
  -3  -5  -3 721.878 483.332  19
  -3  -5  -3 1248.05 647.064  24
  -3  -5  -3 410.038 960.081   5
  -3  -5  -3 1040.37 959.873   3
  -3  -5  -3 645.151 849.510  54
   3  -5   3 1173.63 1010.01  53
   3  -5   3 1077.99 1103.81  54
   3  -5   3 624.784 689.319  33
   3  -5   3 496.218 995.119  47
  -3  -5  -4 4781.77 1051.88  28
  -3  -5  -4 3845.55 874.742  19
  -3  -5  -4 4910.00 986.717  24
  -3  -5  -4 3520.47 1729.32   3
  -3  -5  -4 6856.35 2462.57   5
   3  -5   4 4337.80 1770.38  53
   3  -5   4 6073.71 1935.92  54
  -3  -5  -4 4013.11 1478.76  54
   3  -5   4 2031.19 840.398  47
   3  -5   4 3774.65 1415.09  33
  -3  -5  -5 15327.7 1713.38  24
   3  -5   5 11054.7 2185.03  31
  -3  -5  -5 14053.6 1729.18  28
  -3  -5  -5 14737.3 1726.90  19
  -3  -5  -5 15372.9 3685.71   5
  -3  -5  -5 10215.5 1216.54   7
   3  -5   5 14043.0 2894.01  53
   3  -5   5 14189.2 2924.88  54
   3  -5   5 16314.5 2734.83  33
   3  -5   5 10081.9 2570.86  47
   3  -5   6 2450.52 1309.00  31
  -3  -5  -6 2530.98 740.183  24
  -3  -5  -6 2535.78 846.078  28
  -3  -5  -6 4643.66 1126.46  19
  -3  -5  -6 6401.75 3056.83   5
   3  -5   6 1370.00 1196.47  53
   3  -5   6 3493.07 1495.01  54
   3  -5   6 2793.26 1545.59  47
   3  -5   6 3399.82 1365.91  33
  -3  -5  -7 2257.06 778.280  24
  -3  -5  -7 2061.22 877.323  28
  -3  -5  -7 3347.90 1031.54  19
   3  -5   7 3133.61 618.072  60
  -3  -5  -8 710.761 730.575  28
  -3  -5  -8 1707.23 769.428  19
   3  -5   8 1077.41 501.099  60
  -3  -5  -9 1336.26 588.597  15
  -3  -5  -9 2519.38 763.266  19
  -3  -5  -9 1875.29 829.554  28
   3  -5   9 1943.07 576.028  60
  -3  -5  -9 1431.16 347.635  42
  -3  -5 -10 2182.88 771.351  28
  -3  -5 -10 2818.25 738.843  19
  -3  -5 -10 2674.85 654.661  15
   3  -5  10 2693.18 521.565  60
  -3  -5 -11 4088.41 740.039  15
  -3  -5 -11 3924.65 881.594  28
  -3  -5 -11 3255.57 658.616  19
   3  -5  11 3592.28 505.640  60
  -3  -5 -12 136.420 300.338  15
  -3  -5 -12-47.6061 417.362  28
   3  -5  13 4149.00 406.941  45
   3  -3 -15 767.361 320.216  15
   3  -3 -15 1731.43 460.244  28
   3  -3 -14 5367.96 954.772  28
   3  -3 -14 4995.38 794.657  15
  -3  -3  14 4810.45 525.313  60
  -3  -3  14 4775.23 555.293  45
   3  -3 -14 4169.83 404.732  35
   3  -3 -13 3737.37 876.165  15
  -3  -3  13 3626.77 586.587  60
   3  -3 -13 3353.57 544.716  58
   3  -3 -13 3976.89 485.877  35
  -3  -3  13 3800.60 617.293  45
   3  -3 -12 8651.99 1339.69  15
   3  -3 -12 9342.59 941.019  58
  -3  -3  12 8061.80 888.513  60
  -3  -3  12 9832.87 978.011  45
   3  -3 -11 6215.38 1159.50  19
   3  -3 -11 11260.2 1553.40  15
   3  -3 -11 7288.32 1157.53   8
   3  -3 -11 10750.8 1035.28  58
  -3  -3  11 8975.25 951.512  60
   3  -3 -10 27063.7 2461.96  19
   3  -3 -10 26685.8 2229.55   8
  -3  -3  10 29529.5 4358.23  53
  -3  -3  10 31786.8 4413.40  54
   3  -3 -10 37259.2 1848.08  58
  -3  -3  10 33602.1 1750.89  60
  -3  -3  10 26066.3 4014.19  31
   3  -3  -9 19358.9 2124.49  19
   3  -3  -9 16967.9 1742.71   8
  -3  -3   9 20137.0 3344.98  54
  -3  -3   9 19270.9 1302.39  60
  -3  -3   9 17304.0 3216.82  53
   3  -3  -9 19786.9 1342.17  58
  -3  -3   9 17532.5 2634.93  33
  -3  -3   9 15382.2 2891.65  31
   3  -3  -8 51568.2 3286.95  19
   3  -3  -8 43467.8 4632.74   3
   3  -3  -8 51246.3 2896.92   8
   3  -3  -8 40526.7 5179.92   1
  -3  -3   8 48181.0 4734.58  53
  -3  -3   8 58256.2 5169.01  54
  -3  -3   8 51920.4 4280.38  33
  -3  -3   8 46517.3 4583.24  31
  -3  -3   7 11349.2 2184.11  31
   3  -3  -7 11729.5 2246.34   3
   3  -3  -7 9967.51 2293.94   1
  -3  -3   7 10814.7 2271.65  53
  -3  -3   7 12978.2 2398.64  54
  -3  -3   7 12698.5 2033.93  33
   3  -3  -6 49707.4 4609.47  22
   3  -3  -6 53410.6 4434.10   3
   3  -3  -6 47822.6 4458.17   1
  -3  -3   6 50673.7 4170.32  54
  -3  -3   6 44610.8 4010.35  53
   3  -3  -6 50153.8 3448.27  48
  -3  -3   6 43101.4 3845.84  31
  -3  -3   6 37312.8 2856.92  32
  -3  -3   6 50368.2 3760.82  33
   3  -3  -6 50288.1 4162.24  47
  -3  -3   5 12085.1 2019.97  31
   3  -3  -5 10213.4 2032.18  22
   3  -3  -5 12742.1 2010.04   1
   3  -3  -5 13558.0 2129.61   3
  -3  -3   5 12736.1 2097.84  54
  -3  -3   5 10905.1 2120.96  53
  -3  -3   5 13199.5 1927.32  33
   3  -3  -5 11860.9 1861.52  47
  -3  -3   5 10469.1 1504.31  32
   3  -3  -4 43778.7 4299.02  22
   3  -3  -4 47440.0 3928.54   3
  -3  -3   4 34643.6 3107.71  54
  -3  -3   4 35759.1 3236.14  53
   3  -3  -4 42464.8 3427.84  47
  -3  -3   4 34621.8 3276.59  31
   3  -3  -4 30685.3 2313.96  33
  -3  -3   4 36278.5 2868.28  33
  -3  -3   4 31944.4 2526.48  32
   3  -3  -3 135790. 6984.65  22
  -3  -3   3 129816. 5434.99  31
   3  -3  -3 136491. 6226.09   3
  -3  -3   3 129172. 5518.73  54
  -3  -3   3 127653. 5552.84  53
  -3  -3   3 128731. 4865.93  32
   3  -3  -3 129094. 5595.64  47
  -3  -3   3 128707. 5007.14  33
   3  -3  -3 102791. 4186.72  33
  -3  -3   3 107141. 4790.30  47
   3  -3  -2 72279.6 4995.60  22
  -3  -3   2 71251.1 3848.61  31
  -3  -3   2 71269.5 4253.40   5
  -3  -3   2 69581.5 3907.42  54
  -3  -3   2 73342.9 3907.16  53
  -3  -3   2 62078.2 3490.57  47
  -3  -3   2 71531.4 3613.61  33
   3  -3  -2 70161.9 3978.70  47
   3  -3  -2 74783.9 3566.98  33
  -3  -3   2 74187.2 3641.85  32
   3  -3  -1 8986.13 1916.05  22
  -3  -3   1 9107.39 1646.66   5
  -3  -3   1 6508.70 1150.34  53
  -3  -3   1 5613.45 820.231  49
  -3  -3   1 8075.99 1403.24  54
   3  -3  -1 9073.12 1594.01  47
   3  -3  -1 9230.25 1333.36  33
  -3  -3   1 7833.69 1252.76  33
  -3  -3   1 9614.18 1399.54  32
  -3  -3   1 7955.90 1255.41  47
  -3  -3   0 482.747 752.070   5
  -3  -3   0 205.940 357.094  53
  -3  -3   0-156.822 638.076  54
   3  -3   0-188.794 777.747  47
  -3  -3   0 175.485 515.203  47
   3  -3   0 52.6024 591.982  33
  -3  -3   0 945.201 619.693  33
   3  -3   1 22136.7 1929.63  31
   3  -3   1 19847.2 2079.34   5
  -3  -3  -1 22267.9 2763.37   5
   3  -3   1 23178.0 2363.92  54
  -3  -3  -1 22700.2 2179.95  54
   3  -3   1 22804.8 2350.58  53
  -3  -3  -1 17733.9 1462.64  53
  -3  -3  -1 17589.2 1609.21  33
   3  -3   1 22785.1 2337.41  47
   3  -3   1 21387.2 1999.86  33
  -3  -3  -1 22337.9 2025.80  47
   3  -3   2 84792.2 3910.34  31
  -3  -3  -2 75399.6 3031.43   4
   3  -3   2 84133.6 3650.50   5
  -3  -3  -2 89575.7 5651.44   5
   3  -3   2 89166.0 4671.67  54
   3  -3   2 86613.7 4677.05  53
  -3  -3  -2 85682.0 4034.58  47
   3  -3   2 78559.3 4418.49  47
   3  -3   2 86357.8 4093.27  33
  -3  -3  -3 16735.3 2704.02   5
  -3  -3  -3 13557.1 1710.76   4
   3  -3   3 12992.1 2018.06  53
   3  -3   3 11200.4 1775.96  49
   3  -3   3 13284.7 1874.89  54
   3  -3   3 10213.9 1724.78  47
  -3  -3  -3 12207.5 1691.77  47
   3  -3   3 12075.9 1649.93  31
   3  -3   3 13962.2 1779.20  33
  -3  -3  -4 238743. 8121.84   4
  -3  -3  -4 200452. 7228.47   3
  -3  -3  -4 276083. 11242.0   5
   3  -3   4 245734. 8587.17  49
   3  -3   4 266356. 8602.27  54
   3  -3   4 250911. 8667.92  53
   3  -3   4 250602. 7713.69  33
  -3  -3  -4 268941. 7974.70  47
   3  -3   4 229178. 7375.91  31
  -3  -3  -5 48491.7 4208.73   4
  -3  -3  -5 53543.3 3809.76   3
  -3  -3  -5 55018.2 5411.03   5
   3  -3   5 47940.6 4184.73  49
   3  -3   5 49707.1 4221.42  53
   3  -3   5 55049.7 4182.49  54
   3  -3   5 46451.0 3639.53  31
   3  -3   5 52129.9 3675.25  33
  -3  -3  -6 44096.9 4555.84   4
  -3  -3  -6 47048.6 5447.32   5
   3  -3   6 41276.2 4053.56  53
   3  -3   6 45005.5 4073.31  54
   3  -3   6 41343.6 4141.58  49
   3  -3   6 38073.0 3542.46  31
   3  -3   6 42243.3 3572.79  33
  -3  -3  -7 2326.09 743.708  15
   3  -3   7 1912.13 1179.82  31
  -3  -3  -7 1336.86 1079.13   5
  -3  -3  -7 1823.88 1463.60   4
  -3  -3  -7 1047.53 649.806  12
   3  -3   7 1324.44 1016.49  53
   3  -3   7 1359.66 1389.81  54
   3  -3   7 1260.62 857.210  33
  -3  -3  -8 2705.79 775.716  19
   3  -3   8 2321.26 1294.28  31
  -3  -3  -8 2928.71 717.501  15
  -3  -3  -8 4017.93 1840.20   4
  -3  -3  -8 6110.60 2372.75   5
   3  -3   8 4258.56 1778.79  53
   3  -3   8 2766.54 512.287  60
  -3  -3  -8 3497.47 620.775  58
   3  -3   8 4249.15 1683.24  54
   3  -3   8 2742.22 1021.95  33
  -3  -3  -9 1283.48 568.326  15
   3  -3   9 1538.60 1162.82  31
  -3  -3  -9-335.412 940.522   5
   3  -3   9 1166.73 1208.07  54
   3  -3   9 861.871 976.141  53
  -3  -3  -9 1656.11 532.861  58
   3  -3   9 1395.12 482.219  60
  -3  -3 -10 36582.8 2688.19  15
   3  -3  10 33861.0 1655.72  60
  -3  -3 -10 33692.5 1560.46  35
  -3  -3 -11 52874.1 3181.42  15
  -3  -3 -11 46019.4 1806.45  35
  -3  -3 -12 3435.44 877.294  15
  -3  -3 -12 2642.32 440.975  35
  -3  -3 -13 5757.62 998.217  15
  -3  -3 -13 6851.54 1235.06  28
   3  -3  13 6797.24 708.284  45
  -3  -3 -13 5261.22 519.122  35
  -3  -3 -14 453.581 326.233  15
   3  -3  14 750.647 266.194  45
   3  -1 -16 2930.67 319.421  35
   3  -1 -15 172.057 301.722  15
   3  -1 -15 311.194 255.527  35
   3  -1 -14 4114.92 834.400  15
   3  -1 -14 2949.07 644.075   8
  -3  -1  14 2955.56 512.324  60
   3  -1 -14 3201.43 509.714  58
   3  -1 -13 15438.3 1743.58  15
   3  -1 -13 9997.70 1260.48   8
   3  -1 -13 10137.9 910.837  58
  -3  -1  13 12942.1 1062.74  60
  -3  -1  13 12912.6 950.645  45
   3  -1 -12 3870.62 1052.21  15
   3  -1 -12 2735.70 728.693   8
   3  -1 -12 2209.74 504.635  58
  -3  -1  12 2797.87 597.840  60
  -3  -1  12 3888.85 643.018  45
  -3  -1  11-416.158 906.057  31
   3  -1 -11 1455.10 843.789  12
   3  -1 -11 1320.22 673.070   8
   3  -1 -11 351.008 1106.77   1
   3  -1 -11 663.020 424.465  58
  -3  -1  11 2.23444 803.074  54
  -3  -1  11-309.561 924.946  55
  -3  -1  11 611.064 324.222  60
  -3  -1  11 2436.69 1236.00  53
  -3  -1  11 1545.84 484.858  45
   3  -1 -10 16360.0 1745.34  12
   3  -1 -10 21105.6 4146.66   1
   3  -1 -10 19449.5 1792.84   8
  -3  -1  10 18146.5 3479.80  55
  -3  -1  10 19666.3 3142.79  53
   3  -1 -10 19211.5 1311.09  58
  -3  -1  10 18946.7 1263.87  60
  -3  -1  10 17819.1 3038.52  54
  -3  -1  10 15357.7 2853.15  31
  -3  -1  10 20042.3 1217.60  45
  -3  -1   9 857.061 1024.12  31
   3  -1  -9-389.898 568.787  12
   3  -1  -9 303.557 444.689   8
   3  -1  -9 744.187 849.774   1
   3  -1  -9 242.468 712.898   3
  -3  -1   9-1650.65 1147.46  54
  -3  -1   9 1135.65 892.888  55
  -3  -1   9 1289.43 975.101  53
   3  -1  -8 81692.8 5533.41   3
   3  -1  -8 90220.6 4970.16  48
  -3  -1   8 98905.2 5937.34  54
  -3  -1   8 95767.0 5833.95  53
  -3  -1   8 91628.8 5479.34  31
  -3  -1   8 80419.9 4355.58  32
   3  -1  -7 68520.3 4578.58   3
  -3  -1   7 64538.5 4423.21  53
  -3  -1   7 71013.8 4517.73  54
  -3  -1   7 67416.7 3550.24  33
  -3  -1   7 58142.9 4101.55  31
  -3  -1   7 57539.4 3470.27  32
   3  -1  -6 50128.3 3504.78   3
  -3  -1   6 43847.4 3320.26  53
   3  -1  -6 46872.3 2886.93  48
  -3  -1   6 48296.9 3386.78  54
  -3  -1   6 42646.1 3091.09  31
  -3  -1   6 38506.3 2632.89  32
   3  -1  -6 43438.4 2476.10  46
  -3  -1   6 46249.3 2758.54  33
   3  -1  -5 164025. 5693.62   3
   3  -1  -5 161715. 4785.24  48
  -3  -1   5 152953. 5566.18  53
  -3  -1   5 156529. 5441.37  54
  -3  -1   5 156742. 4647.41  33
  -3  -1   5 147312. 5219.23  31
  -3  -1   5 140284. 4512.13  32
   3  -1  -5 147229. 4135.40  46
   3  -1  -4 305380. 6951.95   3
  -3  -1   4 278625. 6707.91  53
   3  -1  -4 287397. 5774.63  48
  -3  -1   4 286661. 6524.26  54
   3  -1  -4 271290. 4215.10  50
   3  -1  -4 282078. 5160.73  46
  -3  -1   4 265740. 6336.35  31
  -3  -1   4 261455. 5742.16  32
  -3  -1   4 286817. 5841.38  33
   3  -1  -4 298604. 6795.66  47
   3  -1  -3 183435. 4952.71   3
   3  -1  -3 176377. 3669.26  50
   3  -1  -3 182985. 4204.34  48
  -3  -1   3 170872. 4524.86  31
   3  -1  -3 190096. 4868.50  47
  -3  -1   3 182733. 4286.04  33
  -3  -1   3 178230. 4263.92  32
   3  -1  -2 65545.9 2733.61   3
   3  -1  -2 68131.7 2350.14  50
  -3  -1   2 66690.9 2629.79  53
  -3  -1   2 68907.5 2586.51  54
  -3  -1   2 67710.6 2451.68  32
  -3  -1   2 65903.0 2531.39  31
   3  -1  -2 72616.8 2759.35  47
  -3  -1   1 20234.7 1287.43  31
  -3  -1   1 20730.5 1507.71   5
   3  -1  -1 21184.4 1349.74  50
  -3  -1   1 21371.2 1262.69  53
  -3  -1   1 20580.0 1241.10  54
  -3  -1   1 23102.2 1324.61  32
   3  -1  -1 22977.3 1512.99  47
  -3  -1   1 19763.4 1188.83  33
   3  -1   0 452210. 3969.06  31
  -3  -1   0 445169. 5935.51   4
  -3  -1   0 467769. 4130.88  53
  -3  -1   0 429250. 4984.39  54
  -3  -1   0 423319. 3988.97  47
   3  -1   0 472711. 6418.65  47
  -3  -1   0 461830. 5625.52  32
  -3  -1   0 470458. 4751.44  33
   3  -1   1 48024.0 2512.91  22
  -3  -1  -1 49523.4 2594.55   5
  -3  -1  -1 49840.0 2286.87   4
  -3  -1  -1 45668.7 2157.27   6
   3  -1   1 52649.8 2118.66  57
   3  -1   1 51162.7 2315.91  50
   3  -1   1 45767.5 2035.39  54
  -3  -1  -1 52369.0 1643.72  47
  -3  -1  -1 52856.0 1223.86  33
  -3  -1  -1 50657.4 2011.86  32
   3  -1   1 51088.9 1689.00  31
   3  -1   1 48574.4 2019.19  33
  -3  -1  -2 532966. 9516.30   5
  -3  -1  -2 489940. 8212.49   1
  -3  -1  -2 451345. 5629.85   3
   3  -1   2 448086. 5408.26  57
   3  -1   2 500947. 7506.77  50
   3  -1   2 490766. 6753.79  54
   3  -1   2 494623. 6569.40  33
   3  -1   2 525187. 6450.35  31
  -3  -1  -3 74535.1 3884.04   1
  -3  -1  -3 68251.2 2359.60   3
  -3  -1  -3 72235.8 1380.86  48
   3  -1   3 71512.9 3271.21  53
   3  -1   3 65469.5 3240.85  49
   3  -1   3 73861.9 2914.39  54
   3  -1   3 73533.0 2884.84  31
   3  -1   3 68050.8 2655.80  33
  -3  -1  -4 50788.5 1631.85  22
  -3  -1  -4 67166.5 2639.41   3
  -3  -1  -4 70120.1 4314.46   1
   3  -1   4 61805.2 3283.48  53
   3  -1   4 68630.6 3090.24  54
   3  -1   4 65888.8 3577.83  49
  -3  -1  -4 58606.0 1586.62  48
   3  -1   4 57037.0 1450.48  32
   3  -1   4 62294.7 2715.78  33
   3  -1   4 66671.8 3122.69  31
  -3  -1  -5 266932. 9445.41   1
  -3  -1  -5 257166. 5979.32   3
   3  -1   5 244746. 7095.81  53
   3  -1   5 262480. 6790.98  54
   3  -1   5 249834. 7644.96  49
   3  -1   5 240758. 5661.58  33
   3  -1   5 239699. 6595.09  31
  -3  -1  -6 144527. 5164.67   3
  -3  -1  -6 146983. 7843.55   1
   3  -1   6 133225. 5776.15  53
   3  -1   6 135744. 5462.15  54
   3  -1   6 131242. 6154.88  49
   3  -1   6 125465. 5306.61  31
   3  -1   6 124664. 4304.10  33
  -3  -1  -7 31845.4 4130.93   1
  -3  -1  -7 23067.3 3149.47   5
   3  -1   7 28682.2 2862.38  54
   3  -1   7 28383.6 2957.67  53
   3  -1   7 26635.4 2136.99  33
   3  -1   7 27206.1 2823.33  31
  -3  -1  -8 59027.0 6090.88   1
   3  -1   8 48657.1 4169.00  53
   3  -1   8 49978.3 4079.51  54
   3  -1   8 44523.4 3949.36  31
   3  -1   9 8798.96 2055.69  31
  -3  -1  -9 9269.74 1278.48  15
  -3  -1  -9 8082.17 2490.94   1
  -3  -1  -9 7706.45 1204.18  12
   3  -1   9 7841.68 1774.55  54
   3  -1   9 8139.02 1926.63  53
  -3  -1 -10 31339.0 2521.78  15
  -3  -1 -10 29918.0 2268.83  12
  -3  -1 -10 36429.7 5729.16   1
   3  -1  10 26629.0 3570.06  53
   3  -1  10 31304.3 4766.55  55
   3  -1  10 31660.7 3909.74  31
  -3  -1 -11 2132.57 949.651  12
  -3  -1 -11 2528.40 778.151  15
   3  -1  11 3288.84 609.339  45
  -3  -1 -12 18907.1 1887.59  12
  -3  -1 -12 21267.1 2068.56  15
   3  -1  12 18299.0 1129.06  45
  -3  -1 -12 21182.9 1344.51  35
  -3  -1 -13 1376.81 747.129  12
  -3  -1 -13 2281.10 744.096  15
  -3  -1 -13 2065.88 508.166  35
  -3  -1 -14 549.802 460.628  15
  -3  -1 -14-38.6929 298.958  35
  -3  -1 -15 964.232 363.402  15
  -3  -1 -15 2009.30 359.290  35
  -3   1  16 2279.78 468.205  20
   3   1 -16 3236.02 332.090  35
  -3   1  15 365.571 383.961  20
   3   1 -15 440.393 294.567  35
   3   1 -14 2206.71 598.484   8
  -3   1  13 12224.2 974.529  60
   3   1 -13 9752.59 1335.55   8
   3   1 -12 4279.35 985.356  15
  -3   1  12 3046.12 512.130  60
   3   1 -12 2257.77 531.839  58
   3   1 -12 2681.93 801.229   8
   3   1 -11 1005.61 567.436  15
  -3   1  11 946.275 990.555  31
   3   1 -11 2769.62 1886.75   1
   3   1 -11 875.782 663.542   8
   3   1 -11 591.507 386.997  58
  -3   1  11 235.506 1246.61  55
  -3   1  11 1350.65 483.116  60
   3   1 -10 16956.4 1704.17   8
   3   1 -10 19936.0 4204.64   1
   3   1 -10 9254.05 2578.90   3
  -3   1  10 16478.3 3294.68  55
  -3   1  10 18027.2 1198.86  60
   3   1 -10 18038.8 1211.41  58
  -3   1  10 18023.3 2922.10  31
  -3   1   9 77.2105 636.850  31
   3   1  -9-103.153 708.869   3
   3   1  -9 186.312 404.110   8
   3   1  -9 429.277 1160.69   1
  -3   1   9 763.832 1009.81  55
  -3   1   9-935.409 935.021  52
  -3   1   9 258.389 639.460  32
   3   1  -9-233.848 519.976  48
   3   1  -8 90555.6 6409.75   3
  -3   1   8 93856.3 6324.05  55
  -3   1   8 85452.9 5135.88  53
   3   1  -8 67092.5 4953.16  48
  -3   1   8 70282.1 5105.81  52
  -3   1   8 92591.5 5564.41  54
  -3   1   8 92768.0 5257.89  31
   3   1  -8 84778.7 5432.06  46
   3   1  -7 60931.5 4721.47   3
  -3   1   7 49997.0 3925.36  52
  -3   1   7 63841.1 4065.60  53
   3   1  -7 57637.5 4270.30  48
  -3   1   7 68088.0 4936.53  55
  -3   1   7 60116.6 4081.88  54
  -3   1   7 65612.5 3936.32  31
   3   1  -7 47010.2 3699.89  46
   3   1  -6 41908.8 3484.84   3
  -3   1   6 45028.8 3097.45  53
  -3   1   6 44506.9 3123.53  54
  -3   1   6 48783.9 3722.90  55
   3   1  -6 42877.1 3264.52  48
  -3   1   6 48040.4 3505.66  52
  -3   1   6 45576.2 2916.08  31
   3   1  -6 43744.0 3318.92  46
   3   1  -5 142437. 5763.89   3
  -3   1   5 142867. 5102.80  54
  -3   1   5 152649. 5037.65  53
   3   1  -5 149807. 5446.54  48
  -3   1   5 160037. 5747.35  52
  -3   1   5 166864. 6198.93  55
  -3   1   5 150981. 4659.19  31
   3   1  -5 149668. 5568.52  46
   3   1  -4 266399. 7109.79   3
   3   1  -4 238129. 4289.77  57
   3   1  -4 274980. 6600.02  48
  -3   1   4 270466. 6151.66  53
  -3   1   4 287855. 6927.07  52
  -3   1   4 300049. 7354.38  55
  -3   1   4 266602. 6322.69  54
   3   1  -4 268012. 6674.29  46
  -3   1   3 177457. 4936.61   2
  -3   1   3 191621. 5243.16  55
  -3   1   3 180599. 4232.21  51
  -3   1   3 189409. 4956.30  52
   3   1  -3 174564. 4713.10  48
   3   1  -3 177731. 4825.46  46
  -3   1   2 66774.1 2408.65  30
   3   1  -2 62030.4 2779.87   3
  -3   1   2 68520.4 2859.60   2
  -3   1   2 70073.6 2819.40  55
  -3   1   2 69849.3 2282.92  51
   3   1  -2 68652.9 2654.60  48
   3   1  -2 62393.9 2632.86  46
  -3   1   1 20472.9 1233.23  30
   3   1  -1 21724.4 1272.12  30
  -3   1   1 21335.5 1564.03   2
   3   1  -1 18435.9 1384.47   3
   3   1  -1 21785.8 1637.58  56
   3   1  -1 22585.0 1296.70  55
  -3   1   1 22489.4 1499.83  55
   3   1  -1 20244.7 1321.29  48
   3   1  -1 21645.8 1382.56  46
   3   1   0 491922. 5985.42  30
  -3   1   0 480380. 5397.87  30
  -3   1   0 431182. 5817.45   6
  -3   1   0 434490. 6865.56   2
  -3   1   0 455469. 6006.36   4
   3   1   0 463667. 5407.65  48
   3   1   0 473584. 7141.64  56
   3   1   0 442063. 5992.27  55
  -3   1   0 485412. 6549.65  55
   3   1   0 456417. 7027.97  51
   3   1   0 479584. 5555.87  46
   3   1   1 55715.8 2136.01  30
  -3   1  -1 47920.3 1623.37  30
  -3   1  -1 47722.3 2285.88   4
  -3   1  -1 50241.9 2439.42   2
   3   1   1 56051.1 2342.44  55
   3   1   1 55692.9 2413.69  52
   3   1   1 51897.1 1536.56  46
  -3   1  -2 514877. 8990.24  21
   3   1   2 530350. 6821.83  30
   3   1   2 543279. 8084.45  55
  -3   1  -2 492890. 8324.97   1
   3   1   2 497488. 4637.46   2
   3   1   3 72659.9 2673.65  30
  -3   1  -3 68359.8 3846.61  21
   3   1   3 64460.4 1877.60  53
   3   1   3 75805.2 3581.19  55
   3   1   3 74901.9 3483.59  52
  -3   1  -3 73887.9 3916.87   1
   3   1   4 61193.4 2462.83  30
  -3   1  -4 68505.9 4169.52  21
   3   1   4 55493.5 2182.74  53
   3   1   4 64676.9 3664.60  52
   3   1   4 66775.9 3759.39  55
  -3   1  -4 70985.6 4426.87   1
   3   1   5 213621. 4609.25  30
  -3   1  -5 281497. 9681.39   1
   3   1   5 256436. 8035.63  55
   3   1   5 212438. 5063.95  53
   3   1   5 254311. 7961.66  52
  -3   1  -6 139943. 7232.96  21
  -3   1  -6 146100. 7786.45   1
   3   1   6 142096. 6634.18  55
   3   1   6 137144. 6457.49  52
   3   1   6 133241. 5209.03  31
  -3   1  -7 23149.9 3309.08  21
  -3   1  -7 30467.9 4007.11   1
   3   1   7 24993.0 2261.11  53
   3   1   7 30309.2 3546.84  55
   3   1   7 29132.1 3401.57  52
   3   1   7 28604.2 2717.27  31
  -3   1  -8 39688.5 4758.73  21
  -3   1  -8 56814.6 6020.51   1
   3   1   8 50206.4 4948.13  55
   3   1   8 52040.8 4855.19  52
   3   1   8 50094.7 4010.84  31
  -3   1  -9 8120.10 1191.38  15
   3   1   9 7962.24 1803.03  31
  -3   1  -9 9049.50 1257.64  12
  -3   1  -9 9476.13 2731.69   1
   3   1   9 6865.82 2277.59  52
   3   1   9 9749.40 2584.83  55
  -3   1 -10 21925.8 1987.88  15
  -3   1 -10 36316.0 5603.20   1
  -3   1 -10 27601.4 2095.93  12
   3   1  10 26013.2 3961.31  52
   3   1  10 30057.2 4504.86  55
   3   1  10 29054.1 3754.20  31
  -3   1 -11 1372.28 687.323  12
  -3   1 -11 1426.40 592.773  15
  -3   1 -11 1777.01 429.113  40
  -3   1 -12 18790.1 1812.79  12
  -3   1 -12 18410.0 1782.53  15
  -3   1 -12 18321.5 1085.81  40
  -3   1 -13 1763.85 792.775  12
  -3   1 -13 1316.48 553.952  15
  -3   1 -13 1895.61 413.963  40
  -3   1 -13 1647.95 496.048  35
  -3   1 -14 1207.53 676.286  12
  -3   1 -14 751.515 261.233  40
  -3   1 -14 467.859 324.303  35
   3   1  15 2048.06 588.102  20
  -3   1 -15 1942.25 359.134  35
  -3   3  15 451.397 293.904  20
   3   3 -15 583.815 169.264  40
   3   3 -14 3058.24 625.100   8
  -3   3  14 4131.67 827.930  20
   3   3 -14 4050.39 406.944  35
   3   3 -14 4131.06 433.291  40
   3   3 -13 3775.04 853.103   8
  -3   3  13 3412.26 854.506  20
   3   3 -13 3677.78 496.288  35
  -3   3  12 8408.26 1327.18  20
   3   3 -12 6596.56 1117.49   8
  -3   3  12 7339.89 730.181  60
  -3   3  11 8181.78 1415.18  20
   3   3 -11 7621.45 1244.29   8
  -3   3  11 8074.26 814.038  60
   3   3 -11 9765.91 905.599  37
   3   3 -10 30565.1 5677.54  21
  -3   3  10 32422.9 2527.54  20
   3   3 -10 32816.4 2401.72   8
  -3   3  10 33368.8 1640.46  60
   3   3 -10 33029.1 1629.72  59
  -3   3  10 35607.3 5112.30  55
   3   3 -10 34669.8 1618.70  37
  -3   3  10 27007.3 3600.72  31
   3   3  -9 14910.5 3728.43  21
  -3   3   9 16645.9 1826.09  20
   3   3  -9 16556.7 1670.67   8
  -3   3   9 17074.7 1175.63  60
   3   3  -9 15925.1 1158.00  58
   3   3  -9 16836.3 1152.02  59
  -3   3   9 16894.0 3382.59  55
  -3   3   9 13737.5 2494.12  31
   3   3  -9 16773.3 1144.04  37
   3   3  -8 52564.4 6243.78  21
  -3   3   8 44038.2 2754.46  20
   3   3  -8 50606.9 5466.96   1
   3   3  -8 41536.3 2504.34   8
   3   3  -8 50537.8 1832.06  59
  -3   3   8 49827.4 5265.55  55
   3   3  -8 33944.5 4396.59  46
  -3   3   8 37014.8 3620.25  31
   3   3  -7 9829.93 2624.30  21
   3   3  -7 10203.0 2302.03   1
  -3   3   7 12556.3 2482.21  55
  -3   3   7 11311.2 1838.37  31
   3   3  -7 12271.5 2544.95  48
   3   3  -7 10578.6 2344.58  46
   3   3  -6 46159.3 4947.30  21
   3   3  -6 40984.6 4054.46   1
  -3   3   6 48849.8 3996.44   2
   3   3  -6 39499.0 4132.54  48
  -3   3   6 50127.4 4643.47  55
   3   3  -6 45814.0 4530.62  46
   3   3  -5 10399.6 1515.81  30
  -3   3   5 12921.1 1849.42  30
   3   3  -5 10210.6 2516.65  21
   3   3  -5 10580.2 1859.01   1
  -3   3   5 11590.1 1983.82   2
  -3   3   5 12290.7 2215.20  55
   3   3  -5 12126.6 2192.99  46
   3   3  -5 10431.5 2031.23  48
  -3   3   4 41057.8 3225.46  30
   3   3  -4 37426.3 4067.29  21
   3   3  -4 24197.2 2357.53  30
  -3   3   4 45192.0 3889.41   2
   3   3  -4 33476.3 2866.10   1
  -3   3   4 43457.3 4003.14  55
   3   3  -4 34282.1 3372.92  48
   3   3  -4 34783.6 3468.18  46
  -3   3   3 133325. 5271.57  30
   3   3  -3 133283. 5352.06  30
   3   3  -3 130408. 6772.40  21
  -3   3   3 132967. 6245.41   2
  -3   3   3 133757. 6474.93  55
   3   3  -3 127270. 5870.69  46
   3   3  -2 69036.8 3862.00  30
  -3   3   2 71910.7 3753.24  30
   3   3  -2 68605.0 4705.04  21
  -3   3   2 72518.8 4546.03   2
  -3   3   2 66186.5 2738.85  56
  -3   3   2 69607.2 4473.33  55
   3   3  -2 69319.4 4196.58  46
  -3   3   1 8480.66 1332.24  30
   3   3  -1 9099.55 1470.98  30
   3   3  -1 10445.6 1797.33  21
  -3   3   1 9599.33 1708.53   2
   3   3  -1 9417.70 1668.55  55
  -3   3   1 8398.50 1625.05  55
   3   3  -1 7644.03 1472.63  46
  -3   3   0 727.484 744.066  30
   3   3   0 507.336 609.899  30
  -3   3   0 1168.32 950.949  55
   3   3   0 228.589 696.612  56
   3   3   0 65.4365 754.174  55
   3   3   0-531.379 1002.28   2
  -3   3   0 795.974 774.070   2
   3   3   1 23950.8 2324.50  30
  -3   3  -1 23035.9 2116.44  30
   3   3   1 25829.1 2649.56  55
   3   3   1 23910.7 2555.73  56
   3   3   1 19405.0 2364.81   2
  -3   3  -1 21271.3 2667.90   2
   3   3   2 93513.9 4578.08  30
  -3   3  -2 88612.1 3913.76  30
   3   3   2 87503.4 5119.93  55
   3   3   2 82930.1 4642.38   2
  -3   3  -2 87604.1 5556.33   2
   3   3   3 12974.5 1805.25  30
  -3   3  -3 11611.4 1394.81  30
   3   3   3 11417.2 1992.07  55
  -3   3  -3 13946.1 2382.54   2
   3   3   3 12150.4 1772.46   2
  -3   3  -3 9055.09 1404.46   4
  -3   3  -4 253539. 10552.7  21
   3   3   4 246271. 7653.20  30
   3   3   4 243365. 9428.43  51
   3   3   4 257466. 9332.66  55
  -3   3  -4 255107. 8668.16   4
  -3   3  -4 263631. 10577.3   2
   3   3   4 255254. 7301.64   2
  -3   3  -5 47784.7 5159.30  21
   3   3   5 48376.3 3487.91  30
   3   3   5 50092.9 4542.10  51
   3   3   5 47255.7 4289.97  55
  -3   3  -5 52074.0 5188.79   2
  -3   3  -5 51647.2 4491.73   4
   3   3   6 38921.2 3181.59  30
  -3   3  -6 38085.4 5040.40  21
   3   3   6 39407.7 4208.99  55
   3   3   6 38994.6 4194.10  51
  -3   3  -6 30050.5 4195.68   2
  -3   3  -6 42531.6 4539.32   4
  -3   3  -7 1808.57 1591.06  21
   3   3   7 1010.82 971.726  51
   3   3   7 2187.23 1239.51  55
  -3   3  -7 1119.79 917.112   2
  -3   3  -7 1897.10 1254.14   4
  -3   3  -7 1220.42 510.390  12
  -3   3  -8 3426.68 1894.34  21
  -3   3  -8 2944.83 799.757   8
  -3   3  -8 2985.85 1438.95   4
  -3   3  -8 2326.15 707.377  12
   3   3   8 3210.03 1390.29  51
   3   3   8 1947.71 1185.48  55
  -3   3  -8 2731.43 530.514  59
   3   3   9 2260.45 1422.66  31
  -3   3  -9-202.216 1250.57  21
  -3   3  -9 1549.91 681.473  12
  -3   3  -9 1140.33 535.692   8
   3   3   9 2085.94 1430.83  51
   3   3   9 1519.33 1362.94  55
  -3   3  -9 1952.69 551.510  59
  -3   3  -9 891.508 381.967  37
  -3   3 -10 32100.6 2322.52  12
  -3   3 -10 22553.5 1919.44   8
  -3   3 -10 31393.8 1577.78  35
  -3   3 -10 24446.4 1312.82  37
  -3   3 -11 39146.4 2450.96   8
  -3   3 -11 47462.0 2757.30  12
   3   3  11 47102.7 3062.81  20
  -3   3 -11 38074.1 1687.73  35
  -3   3 -11 35365.2 1529.11  37
  -3   3 -12 2244.63 646.692  12
   3   3  12 2941.17 892.430  20
  -3   3 -12 3163.45 754.823  18
  -3   3 -12 2551.99 454.185  35
   3   3  13 5551.73 995.067  20
  -3   3 -13 6087.66 856.345  18
  -3   3 -13 5670.20 605.495  40
  -3   3 -13 4884.01 507.158  35
   3   3  14 1164.51 521.803  20
  -3   3 -14 1117.38 290.050  40
   3   5 -13 1494.20 423.784   8
   3   5 -13 1703.52 410.224  18
   3   5 -12 837.520 470.404   8
   3   5 -11 8983.04 1204.53   8
   3   5 -11 9964.98 858.199  37
  -3   5  10-155.849 523.491  20
   3   5 -10 257.992 527.399   8
   3   5 -10 321.045 419.203  59
   3   5 -10 20.2654 393.107  37
  -3   5   9 7589.69 1210.20  20
   3   5  -9 6970.00 1183.17   8
   3   5  -9 7079.89 852.765  59
   3   5  -9 5866.00 724.878  58
   3   5  -9 7572.13 872.395  37
  -3   5   8 1781.76 617.286  20
   3   5  -8 1706.52 725.137   8
   3   5  -8 1099.64 497.571  58
   3   5  -8 2532.35 600.557  59
   3   5  -8 1889.94 507.182  37
  -3   5   7 24455.5 2131.40  20
   3   5  -7 27389.7 2168.37   8
   3   5  -7 23460.5 4750.15   2
  -3   5   7 23060.9 4035.49  55
   3   5  -7 17006.5 1262.84  58
   3   5  -7 25263.2 1464.64  59
   3   5  -7 24012.6 1436.57  37
   3   5  -6 37960.1 1806.94  58
  -3   5   6 33925.2 4700.92  55
   3   5  -6 34621.3 1679.99  59
   3   5  -6 39125.5 2471.21   8
   3   5  -6 31703.1 5356.33   2
  -3   5   5 7425.98 1778.15  30
  -3   5   5 6244.33 2149.08  55
   3   5  -5 5371.48 676.672  59
   3   5  -5 4213.73 2248.31   2
   3   5  -5 6234.93 1064.60   8
  -3   5   4 6489.12 1617.34  30
   3   5  -4 5265.29 691.937  59
  -3   5   4 6830.72 2091.23  55
   3   5  -4 4213.10 2232.62   2
  -3   5   4 7277.73 2188.26   2
   3   5  -4 5653.90 1015.87   8
  -3   5   3 108898. 6450.34  30
  -3   5   3 110186. 7977.50  55
   3   5  -3 100019. 8057.74   2
  -3   5   3 113525. 7886.96   2
   3   5  -2 11487.3 2336.82  30
  -3   5   2 11750.6 2307.10  30
  -3   5   2 11758.0 2552.43  55
  -3   5   2 12062.5 2570.70   2
   3   5  -2 11862.5 2855.62   2
   3   5  -1 8504.28 1938.42  30
  -3   5   1 8672.08 1896.68  30
  -3   5   1 11012.4 2484.88  55
   3   5  -1 7066.60 2209.24   2
  -3   5   1 7006.50 2016.76   2
  -3   5   0 66019.3 5080.26  30
   3   5   0 59979.1 4975.66  30
   3   5   0 66454.1 6025.20  55
  -3   5   0 65991.4 6120.10   2
   3   5   0 55306.5 5611.54   2
  -3   5  -1 48320.3 2654.30  17
  -3   5  -1 41366.0 4147.20  30
   3   5   1 49632.2 4533.15  30
   3   5   1 57188.6 5581.59  55
  -3   5  -1 55150.1 5746.72   2
   3   5   1 49475.3 5174.13   2
  -3   5  -2 14105.8 2312.28  30
   3   5   2 20448.5 2920.25  30
  -3   5  -2 17952.5 1633.48  17
   3   5   2 21413.4 3524.73  55
   3   5   2 20565.8 3293.36   2
  -3   5  -2 18539.9 3456.88   2
  -3   5  -3 1551.18 672.433  17
   3   5   3 3302.69 1411.38  30
   3   5   3 728.655 1075.89  55
  -3   5  -3 63.5219 945.699   2
  -3   5  -4 3886.58 881.535  17
   3   5   4 4656.50 1499.77  30
   3   5   4 3396.63 1726.70  55
  -3   5  -4 4075.58 613.749  59
  -3   5  -4 3850.86 2103.85   2
   3   5   5 12781.4 2400.53  30
   3   5   5 13032.8 3091.69  55
  -3   5  -5 13860.5 1084.37  59
  -3   5  -5 15298.0 1586.89   8
  -3   5  -5 17071.3 3822.71   2
   3   5   6 2903.45 760.445  20
   3   5   6 3950.21 1461.35  30
   3   5   6 3005.02 1576.98  55
  -3   5  -6 2795.27 585.930  59
  -3   5  -6 3854.76 895.501  12
  -3   5  -6 2276.59 1719.64   2
  -3   5  -6 4916.67 1044.18   8
   3   5   7 2266.98 764.395  20
  -3   5  -7 2289.56 577.436  59
  -3   5  -7 3813.93 906.678   8
  -3   5  -7 2020.58 666.157  12
   3   5   8 58.7650 523.987  20
  -3   5  -8 522.451 525.173   8
  -3   5  -8 764.515 593.919  12
  -3   5  -8 502.995 389.506  59
   3   5   9 801.549 544.264  20
  -3   5  -9 913.184 514.269   8
  -3   5  -9 1369.21 599.472  12
  -3   5  -9 1331.99 477.914  59
  -3   5  -9 2048.82 524.195  37
  -3   5 -10 2255.23 658.629   8
   3   5  10 2434.86 697.044  20
  -3   5 -10 3942.58 617.647  37
  -3   5 -11 2929.56 636.489   8
  -3   5 -11 3820.19 536.048  37
  -3   5 -12-137.869 376.529  18
  -3   5 -12-10.2084 250.619  40
   3   5  13 3581.30 381.974  59
  -3   5 -13 3895.48 363.496  40
  -3   7  10 359.996 207.618  17
   3   7 -10 606.831 346.762   8
  -3   7  10-147.608 190.772  59
   3   7  -9 2608.28 602.488   8
   3   7  -9 2606.51 432.126  59
  -3   7   9 2782.74 379.572  59
   3   7  -9 3053.68 446.966  37
   3   7  -8 4925.75 855.233   8
   3   7  -8 4853.54 602.623  59
  -3   7   8 4731.50 525.326  59
   3   7  -8 5201.38 570.702  37
   3   7  -7 486.811 494.268   8
  -3   7   7 790.157 343.478  59
   3   7  -7 1151.23 393.920  58
   3   7  -7 964.588 430.420  59
   3   7  -7 864.030 360.803  37
   3   7  -6 10122.9 1340.11   8
  -3   7   6 8712.31 787.952  59
   3   7  -6 9062.49 863.730  59
   3   7  -6 7843.98 741.185  37
  -3   7   5 2541.59 787.287  17
   3   7  -5 2051.74 821.513   8
   3   7  -5 1281.80 417.232  58
  -3   7   5 1359.19 392.173  59
   3   7  -5 2376.66 566.340  59
   3   7  -5 1985.94 461.070  37
  -3   7   4 330.490 418.457  17
   3   7  -4 1679.04 668.882   8
   3   7  -4 843.408 452.894  59
  -3   7   4 1511.20 522.911  59
   3   7  -4 821.225 339.390  37
  -3   7   3 10177.8 1338.52  17
   3   7  -3 9236.91 871.877  59
  -3   7   3 10083.6 948.784  59
   3   7  -3 10725.4 1372.61   8
  -3   7   2 32125.3 2204.77  17
  -3   7   2 34646.1 1650.98  59
   3   7  -2 33881.2 1637.65  59
   3   7  -2 34920.6 2395.45   8
  -3   7   1 16464.2 1614.16  17
   3   7  -1 19022.2 1221.60  59
  -3   7   1 19296.1 1268.91  59
  -3   7   0 9076.97 1240.46  17
  -3   7   0 9469.17 912.286  59
   3   7   0 8315.83 871.112  59
  -3   7  -1 367.923 532.470  17
  -3   7  -1 390.869 383.761  59
   3   7   1-69.5985 382.011  59
  -3   7  -2 402.024 480.538  17
  -3   7  -2 257.031 349.439  59
   3   7   2-464.431 367.617  59
  -3   7  -3 11247.2 1400.77   8
   3   7   3 10305.7 916.012  59
  -3   7  -3 9569.12 915.150  59
  -3   7  -4 6236.88 1004.58  12
  -3   7  -4 7296.73 1133.29   8
  -3   7  -4 5046.43 724.148  59
   3   7   4 6197.83 751.707  59
  -3   7  -5 5073.64 1035.33   8
  -3   7  -5 5037.76 906.161  12
  -3   7  -5 5073.18 701.861  59
   3   7   5 4472.29 627.502  59
  -3   7  -6 12690.9 1395.61   8
  -3   7  -6 11684.0 941.533  59
   3   7   6 12387.4 886.227  59
  -3   7  -7 4863.76 880.974   8
  -3   7  -7 3619.31 537.938  59
   3   7   7 4482.33 547.985  59
  -3   7  -7 4705.70 581.239  37
  -3   7  -8 2459.00 606.328   8
  -3   7  -8 1752.24 384.264  59
   3   7   8 2102.87 379.269  59
  -3   7  -8 2788.89 420.802  37
  -3   7  -9 482.145 330.036   8
   3   7   9 472.703 240.756  59
  -3   7  -9 485.174 256.826  37
  -3   7  -9 219.398 145.326  40
   3   7  10 11753.1 585.718  59
  -3   7 -10 11050.4 551.857  37
   3   9  -4 1443.34 207.998  59
   3   9  -3 3009.03 308.827  59
  -3   9   3 2899.35 269.420  59
  -3   9   2 2329.06 272.261  59
   3   9  -2 2688.15 313.898  59
  -3   9   1 536.364 284.192   8
   3   9  -1 945.026 225.276  59
  -3   9   1 379.853 154.357  59
   3   9  -1 340.215 180.119  58
  -3   9   0 5348.35 610.500   8
  -3   9   0 4498.92 384.988  59
   3   9   0 4922.95 407.160  59
  -3   9  -1 4121.81 558.314   8
   3   9   1 3302.68 342.612  59
  -3   9  -1 3094.93 313.385  59
  -3   9  -2 1618.59 362.263   8
  -3   9  -2 1669.37 233.239  59
   3   9   2 1610.43 255.868  59
   3   9   3 480.559 159.518  59
  -4  -8   8 7544.72 492.643  60
  -4  -8   7 1574.81 331.828  60
   4  -8  -7 1593.50 245.702  42
   4  -8  -6 8736.15 948.861  24
  -4  -8   6 7359.03 618.767  60
   4  -8  -6 7285.67 651.588   7
   4  -8  -5 3089.18 669.050  24
  -4  -8   5 3056.60 516.121  60
   4  -8  -5 2509.23 480.987   7
   4  -8  -4 8499.81 1057.57  24
  -4  -8   4 7643.65 702.750  60
   4  -8  -4 8304.29 884.847   7
  -4  -8   4 7984.81 816.446   7
   4  -8  -3 2728.98 681.968   7
  -4  -8   3 2564.38 567.479   7
   4  -8  -3 4055.02 876.967  24
  -4  -8   2 1343.83 499.752   7
   4  -8  -2 655.032 446.108   7
   4  -8  -2 426.749 452.265  24
   4  -8  -1 3128.10 719.511   7
  -4  -8   1 2924.53 663.917   7
   4  -8  -1 3158.53 736.007  24
  -4  -8   0 2567.26 634.172   7
   4  -8   0 1925.16 614.893   7
   4  -8   1 454.215 404.450   7
  -4  -8  -1 1043.60 567.742   7
   4  -8   2 3593.83 678.147   7
  -4  -8  -2 4580.92 766.905   7
  -4  -8  -2 4674.32 748.396  16
  -4  -8  -3 5719.92 795.986   7
   4  -8   3 4963.68 702.678   7
  -4  -8  -3 5198.70 788.006  16
  -4  -8  -3 5667.57 554.887  42
  -4  -8  -4 21694.8 1359.60   7
  -4  -8  -4 21008.1 1440.26  16
  -4  -8  -4 21244.8 928.849  42
  -4  -8  -5 777.139 359.081  16
  -4  -8  -5 944.529 339.139   7
   4  -8   5 909.531 372.704  60
  -4  -8  -5 1029.22 312.061  42
  -4  -8  -6 605.965 316.761  16
   4  -8   6 1309.09 326.459  60
  -4  -8  -6 862.844 250.565  42
   4  -8   7 551.380 237.863  60
  -4  -8  -7 626.764 164.777  42
  -4  -6  12 1719.63 293.616  60
  -4  -6  12 1309.59 241.141  45
   4  -6 -11 5838.57 811.411  19
  -4  -6  11 5572.60 598.834  60
  -4  -6  11 4897.24 503.113  45
   4  -6 -10 11060.2 1295.40  19
  -4  -6  10 11515.1 927.496  60
  -4  -6  10 9962.29 818.071  45
   4  -6  -9 14176.3 1428.85  24
   4  -6  -9 18913.6 1787.94  19
  -4  -6   9 17525.3 1171.80  60
   4  -6  -8-11.5727 490.346  19
   4  -6  -8 278.253 399.927  24
  -4  -6   8 246.941 439.694  60
   4  -6  -7 1786.31 691.802  19
   4  -6  -7 2568.70 918.880  24
  -4  -6   7 2239.75 628.623  60
   4  -6  -6 5006.59 1053.71  19
  -4  -6   6 5153.63 785.397  60
   4  -6  -5 27894.7 2435.46  19
   4  -6  -4 65388.0 7643.08   5
  -4  -6   4 55562.3 2588.28   7
   4  -6  -4 60846.8 6524.67   3
   4  -6  -4 65628.1 3592.79  19
   4  -6  -4 52751.9 5388.77  47
   4  -6  -3 9954.64 1467.90  19
   4  -6  -3 10737.0 3274.43   5
   4  -6  -3 8723.34 2619.18   3
  -4  -6   3 8559.70 1115.85   7
  -4  -6   3 9061.04 2550.86  54
   4  -6  -3 8300.97 2338.99  54
   4  -6  -3 10190.2 2409.10  47
  -4  -6   3 8489.32 2045.27  33
   4  -6  -2 21852.1 2005.98  19
   4  -6  -2 22739.7 3880.66   3
  -4  -6   2 21040.6 1709.43   7
  -4  -6   2 20970.2 3430.76  54
   4  -6  -2 20311.3 3510.17  54
  -4  -6   2 19648.5 2980.21  33
   4  -6  -2 20924.1 3420.57  47
   4  -6  -1 5552.77 1015.01  19
  -4  -6   1 5005.69 1006.39  24
   4  -6  -1 5689.63 1138.31  24
  -4  -6   1 6743.37 1022.67   7
   4  -6  -1 5979.33 1923.85  54
  -4  -6   1 5849.39 1810.59  54
   4  -6  -1 5229.59 1577.25  33
   4  -6  -1 5326.41 1870.85  47
   4  -6   0 12450.5 1524.25  24
  -4  -6   0 13702.6 1593.82  24
  -4  -6   0 13093.8 1413.27   7
  -4  -6   0 10457.0 2838.89   5
  -4  -6   0 11996.7 2572.93  54
   4  -6   0 13024.4 2864.15  54
   4  -6   0 12605.8 2764.75  47
   4  -6   0 13085.1 2504.88  33
   4  -6   1 18355.5 1795.96  24
  -4  -6  -1 19720.4 1960.66  19
  -4  -6  -1 20295.1 1910.07  24
  -4  -6  -1 22349.0 4208.38   5
  -4  -6  -1 20165.7 1701.85   7
   4  -6   1 21860.8 3597.36  54
  -4  -6  -1 17321.1 3113.56  54
   4  -6   1 15971.8 3200.93  47
   4  -6   1 20830.5 3121.89  33
   4  -6   2 98634.8 3987.86  24
  -4  -6  -2 104562. 4321.42  24
  -4  -6  -2 100074. 4382.09  19
  -4  -6  -2 99408.5 3772.92   7
  -4  -6  -2 108633. 9466.76   5
   4  -6   2 78095.2 6605.28  53
   4  -6   2 100769. 7709.45  54
   4  -6   2 101251. 6873.51  33
   4  -6   2 82180.0 7173.72  47
  -4  -6  -3 9718.73 1530.39  24
  -4  -6  -3 6559.87 1199.29  19
  -4  -6  -3 8513.45 1232.81   7
  -4  -6  -3 8375.16 2845.63   5
   4  -6   3 8402.76 2344.92  54
   4  -6   3 5616.59 1870.63  53
   4  -6   3 4775.08 1603.18  33
   4  -6   3 5579.25 2011.04  47
  -4  -6  -4 7909.46 1348.35  19
  -4  -6  -4 9709.37 1450.09  24
  -4  -6  -4 10018.5 1282.43   7
  -4  -6  -5 3827.04 956.674  19
  -4  -6  -5 5575.21 1152.72  24
  -4  -6  -5 2990.85 722.208   7
  -4  -6  -6 1758.81 660.315  24
  -4  -6  -6 1843.36 791.376  19
  -4  -6  -6 1545.16 563.862   7
  -4  -6  -7 903.604 492.898  24
   4  -6   7 19.9135 429.246  60
  -4  -6  -8 5328.42 1052.00  19
   4  -6   8 4393.57 663.918  60
  -4  -6  -8 5322.46 584.242  42
  -4  -6  -9 6797.41 1063.60  19
  -4  -6  -9 7320.30 972.364  16
   4  -6   9 6757.74 699.484  60
  -4  -6  -9 5567.20 526.749  42
  -4  -6 -10 1277.89 419.133  16
   4  -6  10 1037.07 306.619  60
   4  -6  11 4340.97 491.508  45
   4  -6  12 1250.97 226.330  45
   4  -4 -14 12728.1 1080.68  15
   4  -4 -14 10167.4 1014.31  28
  -4  -4  14 11121.6 678.470  60
  -4  -4  14 12754.8 736.592  45
   4  -4 -13 4431.35 838.207  28
   4  -4 -13 3698.86 736.557  15
  -4  -4  13 3593.91 531.964  60
  -4  -4  13 4580.11 590.019  45
   4  -4 -12 2974.78 804.052  15
   4  -4 -12 2002.88 602.447  19
   4  -4 -12 2653.36 840.224  28
  -4  -4  12 3466.25 610.423  60
   4  -4 -12 2666.39 523.091  58
  -4  -4  12 2900.07 636.634  45
   4  -4 -11 3137.77 842.291  15
   4  -4 -11 3772.79 1041.69  28
   4  -4 -11 1841.95 630.966  19
  -4  -4  11 2909.60 656.958  60
   4  -4 -11 2833.95 591.699  58
  -4  -4  11 4103.57 723.981  45
   4  -4 -10 12063.6 1800.72  28
   4  -4 -10 12673.4 1721.17  19
  -4  -4  10 10105.7 970.811  60
   4  -4 -10 12132.0 1081.88  58
   4  -4  -9 38555.6 2978.48  19
   4  -4  -9 34604.4 2870.99  28
   4  -4  -9 35834.3 1767.49  58
  -4  -4   9 35987.0 1799.94  60
   4  -4  -8 6618.89 1322.17  28
  -4  -4   8 5982.83 2166.34  31
   4  -4  -8 7017.88 1588.95  19
   4  -4  -8 8640.48 2521.79   3
  -4  -4   8 12829.3 1235.11  60
  -4  -4   8 6227.35 2089.14  53
   4  -4  -8 7430.81 1034.03  58
  -4  -4   8 8607.94 2594.08  54
  -4  -4   8 5322.24 1990.62  47
  -4  -4   8 8029.99 2092.64  33
   4  -4  -7 28949.5 2450.47  19
  -4  -4   7 25072.7 3552.69  31
   4  -4  -7 27998.9 2395.69  28
   4  -4  -7 24020.9 3617.81   3
  -4  -4   7 24623.7 3544.35  53
  -4  -4   7 30475.9 1564.17  60
   4  -4  -7 26955.3 1426.19  58
  -4  -4   7 26960.2 3719.09  54
  -4  -4   7 14580.4 2738.70  47
   4  -4  -7 30249.5 3847.55  47
  -4  -4   7 27948.6 3353.94  33
  -4  -4   6 12200.1 2352.04  31
   4  -4  -6 16735.7 3339.23  22
   4  -4  -6 10058.7 1434.32  19
   4  -4  -6 11432.0 1525.03  28
   4  -4  -6 14368.8 2722.90   3
   4  -4  -6 13094.6 2157.02  48
  -4  -4   6 10765.5 2380.41  53
  -4  -4   6 10136.5 2265.44  54
  -4  -4   6 12779.0 2250.63  33
   4  -4  -6 12590.4 2392.82  47
  -4  -4   6 5140.33 1560.05  47
  -4  -4   5 20225.9 2842.89  31
   4  -4  -5 22274.6 3547.18  22
   4  -4  -5 24512.8 3336.94   3
  -4  -4   5 19025.1 2793.54  53
  -4  -4   5 20103.5 2891.31  54
   4  -4  -5 21023.8 2864.02  47
  -4  -4   5 17522.4 2227.01  32
  -4  -4   5 13095.1 2344.52  47
  -4  -4   5 21194.9 2693.28  33
  -4  -4   4 295.658 791.654  31
   4  -4  -4 287.644 817.974  22
   4  -4  -4-470.689 862.966   3
  -4  -4   4 620.192 967.052  54
  -4  -4   4 127.559 695.633  53
  -4  -4   4 662.504 680.834  32
   4  -4  -4 103.228 573.492  33
   4  -4  -4 973.241 1011.77  47
  -4  -4   4 336.846 781.363  33
  -4  -4   4-160.744 598.111  47
  -4  -4   3 13761.9 2211.89  31
   4  -4  -3 16172.6 3019.60  22
   4  -4  -3 12672.3 2285.59   3
  -4  -4   3 13883.2 2172.57  53
  -4  -4   3 14098.3 2346.38  54
  -4  -4   3 14528.9 2100.69  33
   4  -4  -3 13588.6 2156.54  47
  -4  -4   3 9161.84 1667.77  47
  -4  -4   3 13160.5 1926.13  32
   4  -4  -3 11629.9 1735.36  33
  -4  -4   2 2662.62 1099.20   5
  -4  -4   2 3022.86 1110.64  54
  -4  -4   2 1844.91 807.946  53
  -4  -4   2 2167.30 1053.74  33
  -4  -4   2 987.379 567.752  47
   4  -4  -2 2080.34 1007.73  47
   4  -4  -2 3487.38 1072.96  33
  -4  -4   1 44372.0 4225.04   5
  -4  -4   1 39445.0 3467.31  54
  -4  -4   1 39642.6 3107.49  53
  -4  -4   1 44237.3 3213.67  33
   4  -4  -1 41035.5 3672.61  47
   4  -4  -1 42804.7 3303.05  33
  -4  -4   1 30926.1 2889.57  47
  -4  -4   0 73334.9 5570.21   5
   4  -4   0 66215.6 4907.93   5
   4  -4   0 72048.6 4908.88  54
  -4  -4   0 69386.0 4512.15  54
  -4  -4   0 56595.9 3726.22  47
   4  -4   0 68799.7 4248.02  33
  -4  -4   0 54446.6 3469.73  33
   4  -4   0 68141.3 4746.32  47
  -4  -4  -1 156880. 8461.22   5
   4  -4   1 135626. 6515.46   5
   4  -4   1 145745. 6962.59  53
   4  -4   1 152700. 7219.99  54
  -4  -4  -1 150031. 6640.81  54
  -4  -4  -1 143815. 5273.95  33
   4  -4   1 144987. 6239.42  33
   4  -4   1 130626. 6667.92  47
  -4  -4  -1 119555. 5340.74  47
  -4  -4  -2 24275.8 3557.96   5
  -4  -4  -2 14233.2 2083.42  54
   4  -4   2 24477.4 3031.80  54
   4  -4   2 21912.3 2884.94  53
  -4  -4  -2 18295.3 2251.00  47
   4  -4   2 20851.0 2490.24  33
   4  -4   2 18652.6 2623.13  47
   4  -4   3 7047.44 1525.48  31
  -4  -4  -3 8401.18 2220.38   5
   4  -4   3 8691.37 1789.20  54
   4  -4   3 8923.44 2023.35  53
  -4  -4  -3 7401.63 1563.68  54
   4  -4   3 7818.53 1724.55  49
   4  -4   3 7391.92 1827.37  47
  -4  -4  -3 7857.23 1531.18  47
   4  -4   3 8875.93 1650.53  33
   4  -4   4 1237.73 666.574  31
  -4  -4  -4 884.954 593.324   3
  -4  -4  -4 2476.83 1311.93   5
   4  -4   4 1536.70 817.841  49
   4  -4   4 1791.13 1171.42  53
   4  -4   4 802.591 812.380  54
   4  -4   4 1295.40 972.100  47
   4  -4   4 1669.86 1180.11  33
  -4  -4  -4 1327.04 847.079  47
   4  -4   5 2074.70 884.171  31
  -4  -4  -5 2484.24 717.310  19
  -4  -4  -5 3538.74 916.807  28
  -4  -4  -5 4246.04 1671.79   5
   4  -4   5 2565.19 1052.64  49
   4  -4   5 2636.94 1274.81  54
   4  -4   5 928.234 797.564  53
   4  -4   5 1264.51 1060.58  47
   4  -4   5 2493.66 1098.70  33
  -4  -4  -6 5610.07 1205.84  28
   4  -4   6 3756.01 1400.82  31
  -4  -4  -6 4762.37 1037.04  19
  -4  -4  -6 4968.83 2231.58   5
   4  -4   6 3726.84 1657.52  53
   4  -4   6 3470.37 1417.61  54
   4  -4   6 3863.15 1804.12  49
   4  -4   6 3289.23 1578.76  47
   4  -4   6 4794.61 1387.04  33
  -4  -4  -7 6476.03 1416.55  28
   4  -4   7 4312.69 1641.54  31
  -4  -4  -7 6425.72 1084.87  15
  -4  -4  -7 6327.23 1340.85  19
  -4  -4  -7 7429.53 2821.78   5
   4  -4   7 4648.68 740.139  60
   4  -4   7 4764.51 2066.69  53
   4  -4   7 4564.12 1749.80  54
   4  -4   7 6007.43 1866.47  33
   4  -4   7 2655.08 1666.98  47
   4  -4   8 3396.93 1483.88  31
  -4  -4  -8 4313.79 1008.78  19
  -4  -4  -8 7030.70 1136.58  15
  -4  -4  -8 6152.76 1380.45  28
  -4  -4  -8 8833.97 2889.92   5
   4  -4   8 2679.83 1447.24  53
   4  -4   8 5837.87 830.635  60
   4  -4   8 4346.12 1691.86  54
   4  -4   8 3738.66 1830.70  47
   4  -4   8 5179.13 1595.01  33
  -4  -4  -8 4611.45 579.452  42
  -4  -4  -9 2731.14 1049.17  28
  -4  -4  -9 2416.46 855.863  15
  -4  -4  -9 2190.34 893.673  19
   4  -4   9 1777.24 508.678  60
  -4  -4 -10 16175.2 1729.60  15
  -4  -4 -10 17333.4 2080.43  28
  -4  -4 -10 18539.5 1875.34  19
   4  -4  10 15269.1 1124.55  60
  -4  -4 -11 5075.19 1213.56  28
  -4  -4 -11 4054.74 866.395  15
  -4  -4 -12 15650.8 1487.06  15
  -4  -4 -12 14859.7 1649.84  28
  -4  -4 -13 1808.95 599.681  28
  -4  -4 -13 1998.30 538.196  15
   4  -4  13 3136.58 492.608  45
  -4  -4 -14 218.425 235.679  28
   4  -4  14 646.481 203.940  45
   4  -2 -15 2950.94 706.310  28
   4  -2 -15 2252.05 552.583  15
   4  -2 -15 2230.11 333.548  35
   4  -2 -14 1988.97 642.885  15
  -4  -2  14 1815.01 463.817  60
   4  -2 -14 1570.83 396.138  58
  -4  -2  14 978.246 379.377  45
   4  -2 -13 2521.58 802.038  15
   4  -2 -13 2150.29 651.608   8
  -4  -2  13 3252.71 554.308  60
   4  -2 -13 2637.21 555.420  58
  -4  -2  13 3358.53 578.869  45
   4  -2 -12 15372.6 1825.84  15
   4  -2 -12 12011.3 1487.52   8
  -4  -2  12 15319.9 1188.07  60
   4  -2 -12 14550.3 1218.44  58
  -4  -2  12 16615.8 1205.64  45
   4  -2 -11 2646.94 854.756   8
   4  -2 -11 1663.82 490.678  58
  -4  -2  11 1324.03 522.600  60
  -4  -2  11 3403.11 664.121  45
   4  -2 -10 9864.44 1548.32  19
  -4  -2  10 11249.0 2476.29  31
   4  -2 -10 13767.3 3624.25   1
   4  -2 -10 15232.4 1626.20   8
  -4  -2  10 9692.26 2469.87  53
  -4  -2  10 12992.3 1055.48  60
   4  -2 -10 13059.9 1094.96  58
  -4  -2  10 11580.9 2606.06  54
   4  -2  -9 23851.5 2219.35  19
   4  -2  -9 21925.5 3466.73   3
   4  -2  -9 23833.8 1968.39   8
   4  -2  -9 26503.3 4501.67   1
  -4  -2   9 25906.8 3583.21  53
   4  -2  -9 27459.3 1493.37  58
  -4  -2   9 29028.8 3681.04  54
  -4  -2   9 22535.1 3207.86  31
  -4  -2   8 8239.72 1892.23  31
   4  -2  -8 8689.41 2005.54   3
   4  -2  -8 10867.7 2600.10   1
  -4  -2   8 10965.9 2302.69  54
  -4  -2   8 8748.96 2200.72  53
  -4  -2   8 9791.23 1831.80  33
   4  -2  -7 49249.2 4199.80   3
  -4  -2   7 49963.2 4159.35  54
  -4  -2   7 44898.8 4009.94  53
   4  -2  -7 31083.0 2766.49  48
  -4  -2   7 40791.7 3653.50  31
  -4  -2   7 33164.7 2714.19  32
  -4  -2   7 45265.6 3425.23  33
   4  -2  -6 60771.1 4238.40   3
  -4  -2   6 61103.4 4168.24  54
  -4  -2   6 53038.7 3921.78  53
   4  -2  -6 45812.6 3071.53  48
   4  -2  -6 60315.9 4082.52  47
   4  -2  -6 57971.5 3026.41  46
  -4  -2   6 51753.7 3808.27  31
  -4  -2   6 48913.1 3132.70  32
  -4  -2   6 57993.1 3568.00  33
  -4  -2   5 2944.25 938.219  31
   4  -2  -5 4176.79 1178.03   3
   4  -2  -5 4162.36 950.829  48
  -4  -2   5 3551.44 1062.01  54
  -4  -2   5 3616.28 1107.80  53
  -4  -2   5 3475.50 912.922  32
  -4  -2   5 3493.09 1055.48  33
   4  -2  -5 3830.63 1077.73  47
   4  -2  -5 3895.41 802.534  46
   4  -2  -4 17336.0 2067.76   3
  -4  -2   4 12968.0 1669.07  54
  -4  -2   4 13287.8 1870.44  53
   4  -2  -4 12074.6 1764.68  47
  -4  -2   4 14105.6 1572.05  32
  -4  -2   4 13083.9 1543.83  33
  -4  -2   4 12331.7 1701.15  31
   4  -2  -3 109558. 4711.43   3
  -4  -2   3 105356. 4217.54  54
  -4  -2   3 98750.0 4244.60  53
   4  -2  -3 97672.1 4003.74  50
  -4  -2   3 101179. 3752.18  32
   4  -2  -3 99424.6 4261.65  47
  -4  -2   3 99781.0 3806.58  33
  -4  -2   3 97407.1 4151.36  31
  -4  -2   2 121972. 4408.08  31
  -4  -2   2 130124. 4967.22   5
   4  -2  -2 131102. 4946.04   3
  -4  -2   2 128715. 4435.49  53
  -4  -2   2 130841. 4438.26  54
   4  -2  -2 127194. 4680.60  50
  -4  -2   2 130286. 4115.61  33
  -4  -2   2 132404. 4170.71  32
   4  -2  -2 130324. 4698.53  47
  -4  -2   1 93936.6 3706.17  31
   4  -2  -1 94896.6 4624.82  22
  -4  -2   1 94714.0 4289.08   5
  -4  -2   1 103137. 3474.31  53
   4  -2  -1 103543. 4116.92  50
  -4  -2   1 91686.1 3535.26  54
  -4  -2   1 101982. 3409.35  33
  -4  -2   1 98971.9 3575.32  32
   4  -2  -1 96358.3 3979.34  47
  -4  -2   1 85051.6 2894.19  47
   4  -2   0 25169.9 2446.72  22
  -4  -2   0 24625.6 2353.05   5
   4  -2   0 26757.6 2155.16  50
  -4  -2   0 26029.4 1499.75  53
  -4  -2   0 25345.0 1844.73  54
   4  -2   0 24923.2 1824.63  33
  -4  -2   0 25930.8 1633.56  33
  -4  -2   0 27275.8 1907.06  32
   4  -2   0 24428.0 2007.20  47
  -4  -2   0 25051.2 1584.41  47
   4  -2   1 165414. 6368.59  22
  -4  -2  -1 161844. 6205.24   5
  -4  -2  -1 148627. 4352.12   4
  -4  -2  -1 141480. 4295.03   6
   4  -2   1 162498. 5402.40  50
  -4  -2  -1 163266. 2542.38  53
   4  -2   1 162155. 5204.38  54
   4  -2   1 151141. 4997.93  47
   4  -2   1 152318. 3862.28  31
  -4  -2  -1 173318. 3647.96  33
   4  -2   1 161656. 4632.99  33
  -4  -2  -1 155971. 3869.50  47
  -4  -2  -1 166513. 4650.03  32
  -4  -2  -2 362600. 9797.94   5
  -4  -2  -2 332727. 7567.18   4
   4  -2   2 350936. 8103.97  53
   4  -2   2 344391. 7656.08  54
   4  -2   2 348312. 7128.05  33
   4  -2   2 341551. 6369.69  31
  -4  -2  -2 354772. 6460.78  47
  -4  -2  -3 123637. 4400.78   3
  -4  -2  -3 136778. 5595.33   4
  -4  -2  -3 145260. 6712.20   5
   4  -2   3 133420. 5358.31  53
   4  -2   3 134457. 4926.62  54
   4  -2   3 133216. 4627.72  33
   4  -2   3 130030. 4408.02  31
  -4  -2  -3 144069. 4626.46  47
  -4  -2  -4 35952.3 2353.30   3
  -4  -2  -4 33273.5 3050.02   1
  -4  -2  -4 38290.0 3799.33   5
   4  -2   4 32530.5 2640.93  54
   4  -2   4 31837.6 2898.01  53
   4  -2   4 33506.3 2931.11  49
   4  -2   4 31852.3 2476.28  31
   4  -2   4 33761.1 2494.68  33
   4  -2   5 1874.57 799.992  31
  -4  -2  -5 2116.67 635.467   3
  -4  -2  -5 2346.90 1101.92   1
  -4  -2  -5 4079.12 1453.92   5
   4  -2   5 1806.06 662.664  54
   4  -2   5 656.840 933.029  49
   4  -2   5 1568.90 808.543  53
   4  -2   5 1567.86 797.820  33
   4  -2   6 1765.42 923.706  31
  -4  -2  -6 1660.55 1207.19   1
  -4  -2  -6 1737.67 1175.63   5
   4  -2   6 1628.14 1317.23  49
   4  -2   6 3089.66 1306.15  53
   4  -2   6 1712.39 779.583  54
   4  -2   6 1398.06 730.608  33
  -4  -2  -7 24326.4 3695.06   1
  -4  -2  -7 27064.3 3961.39   5
   4  -2   7 25715.1 3334.26  49
   4  -2   7 23899.8 3063.72  53
   4  -2   7 23363.4 2861.04  54
   4  -2   7 20925.8 2692.60  31
   4  -2   7 23010.3 2385.63  33
   4  -2   8 7339.77 1802.61  31
  -4  -2  -8 8887.78 1221.59  15
  -4  -2  -8 7941.62 1149.82  12
  -4  -2  -8 9674.90 2554.41   5
  -4  -2  -8 8034.26 2401.07   1
   4  -2   8 7964.63 2006.23  53
   4  -2   8 8007.59 1908.10  54
   4  -2   8 8367.84 1566.41  33
  -4  -2  -9 7668.36 1252.34  15
   4  -2   9 5984.69 1700.90  31
   4  -2   9 8153.38 2171.29  53
   4  -2   9 5992.50 1599.27  54
  -4  -2  -9 7395.86 1208.81  12
  -4  -2  -9 9165.16 2826.59   4
  -4  -2 -10 17483.0 1836.06  15
   4  -2  10 11522.2 2564.06  31
  -4  -2 -10 19568.8 4336.89   4
  -4  -2 -10 16703.6 1749.29  12
   4  -2  10 11212.8 2443.41  53
  -4  -2 -11 14102.6 1691.14  12
  -4  -2 -11 16185.0 1832.88  15
  -4  -2 -11 14622.8 1126.90  35
  -4  -2 -12 1653.66 755.230  15
  -4  -2 -12 1344.98 426.866  35
   4  -2  12 1668.08 488.926  45
  -4  -2 -13 12780.3 1487.86  15
  -4  -2 -13 13727.8 955.839  35
   4  -2  13 11397.0 833.585  45
  -4  -2 -14 3856.00 646.377  14
  -4  -2 -14 4001.51 774.502  15
  -4  -2 -14 3736.87 452.102  35
  -4  -2 -15 2741.69 517.511  15
  -4  -2 -15 2335.03 557.155  28
  -4  -2 -15 2566.10 290.051  35
   4   0 -16 1250.68 247.704  35
   4   0 -15 949.967 426.023   8
   4   0 -15 915.572 404.338  15
   4   0 -15 1258.43 360.189  35
   4   0 -14 1502.43 611.177  15
  -4   0  14 1154.93 357.819  60
   4   0 -14 686.623 321.245  58
   4   0 -14 1004.20 531.739   8
   4   0 -13 3220.94 759.644  15
   4   0 -13 2697.48 793.628   8
   4   0 -13 2281.64 525.584  58
  -4   0  13 3411.41 580.021  60
   4   0 -12 10161.7 1444.56  15
   4   0 -12 12472.5 1507.43   8
  -4   0  12 10273.5 989.780  60
   4   0 -12 7614.21 890.055  58
  -4   0  12 9938.47 840.750  45
   4   0 -11 23277.8 2054.39   8
   4   0 -11 23596.5 4836.58   1
   4   0 -11 18024.9 1846.40  12
  -4   0  11 17042.8 1200.58  60
  -4   0  11 15757.5 3305.30  55
   4   0 -11 21826.8 1402.39  58
  -4   0  11 14645.8 2744.70  53
  -4   0  11 17010.9 3164.59  54
  -4   0  11 19183.4 1198.70  45
  -4   0  11 18592.7 3202.39  31
  -4   0  10 9311.61 2189.61  31
   4   0 -10 12043.0 2971.62   1
   4   0 -10 10556.0 1323.83  12
   4   0 -10 5906.26 2090.01   3
   4   0 -10 10830.7 1411.40   8
  -4   0  10 10815.0 2615.56  55
   4   0 -10 13150.2 1102.25  58
  -4   0  10 11239.0 2352.92  53
  -4   0  10 10253.2 2234.08  54
  -4   0  10 12195.0 980.902  60
  -4   0  10 11615.5 895.765  45
  -4   0   9 855.584 898.858  31
   4   0  -9 454.440 449.072   8
   4   0  -9-439.219 968.242   1
   4   0  -9 92.0005 554.743   3
  -4   0   9 312.102 1074.08  55
  -4   0   9 410.358 793.932  53
  -4   0   9 114.093 837.133  54
  -4   0   9 59.3512 677.731  32
   4   0  -9 132.098 565.725  48
   4   0  -8 30661.6 3519.67   3
  -4   0   8 32651.2 3371.97  53
  -4   0   8 32326.8 3630.60  55
   4   0  -8 21427.4 2645.28  48
  -4   0   8 29951.3 3261.20  54
  -4   0   8 25922.8 3045.28  52
  -4   0   8 26807.7 2711.56  32
  -4   0   8 28922.2 3000.78  31
  -4   0   7-151.133 597.408  31
   4   0  -7-124.485 613.745   3
  -4   0   7 129.434 653.106  54
  -4   0   7-24.7633 487.086  52
  -4   0   7 222.749 749.276  55
  -4   0   7 1478.98 996.481  53
  -4   0   7 272.007 708.282  32
   4   0  -7-194.783 652.083  48
   4   0  -7-69.2113 439.517  46
  -4   0   6 6133.26 1372.03  31
   4   0  -6 7007.08 1509.57   3
  -4   0   6 8122.98 1643.66  53
  -4   0   6 7859.41 1760.88  55
  -4   0   6 6754.78 1330.06  52
   4   0  -6 8672.69 1550.60  48
  -4   0   6 8164.49 1548.14  54
   4   0  -6 7096.09 1357.50  46
  -4   0   6 8000.56 1395.62  32
  -4   0   5 6785.52 1099.23  31
   4   0  -5 5905.11 1158.84   3
  -4   0   5 7098.93 1296.54  53
  -4   0   5 8003.27 1359.03  54
   4   0  -5 6738.41 1100.33  48
  -4   0   5 5825.80 1141.00  32
   4   0  -5 7282.01 1195.69  46
   4   0  -4 11292.5 1453.61   3
   4   0  -4 8531.20 1157.71  48
  -4   0   4 10117.0 1350.98  53
  -4   0   4 8780.54 1220.66  54
  -4   0   4 8842.81 1151.16  31
  -4   0   4 10357.2 1372.13  32
   4   0  -4 8573.10 1115.94  46
   4   0  -3 33160.2 2036.36   3
   4   0  -3 38499.7 2224.28  57
   4   0  -3 35253.5 1873.55  48
  -4   0   3 34284.3 1763.36  31
  -4   0   3 33854.8 1953.40  32
   4   0  -3 35637.0 1904.30  46
   4   0  -2 13185.0 1122.88   3
  -4   0   2 12124.8 651.343  52
  -4   0   2 12781.9 911.653  55
   4   0  -2 12597.5 1005.10  48
   4   0  -2 12634.8 1170.63  57
  -4   0   2 13544.5 1100.45  54
   4   0  -2 12227.8 981.758  46
   4   0  -2 12538.6 943.856  47
  -4   0   2 13023.9 920.734  31
  -4   0   2 10903.5 997.903  32
   4   0  -1 91653.2 2392.93   3
   4   0  -1 96097.2 2274.96  48
  -4   0   1 91263.7 2297.00  54
  -4   0   1 91942.8 2377.34  32
  -4   0   1 93279.8 1811.33  31
   4   0  -1 91180.0 1986.92  47
   4   0   0 75092.9 1618.07   3
  -4   0   0 76433.4 2084.65   2
  -4   0   0 77653.3 1852.99  32
   4   0   0 73392.9 1677.24  47
  -4   0  -1 27592.3 1067.24   2
  -4   0  -1 29531.0 1480.75   5
   4   0   1 24491.0 635.007  54
  -4   0  -1 23822.2 939.295  32
  -4   0  -2 389418. 5369.46  21
   4   0   2 406563. 4023.89  30
  -4   0  -2 399492. 3771.24   2
  -4   0  -2 411092. 7812.24   1
  -4   0  -2 411134. 6183.29   5
   4   0   2 377824. 4036.21  54
   4   0   2 405534. 5514.87  53
   4   0   2 377878. 4242.98  33
  -4   0  -3 65369.3 2807.51  21
   4   0   3 57033.4 1438.51  30
  -4   0  -3 66376.8 2979.50   5
  -4   0  -3 62395.2 2103.51   3
  -4   0  -3 65183.0 1818.86   2
  -4   0  -3 70834.5 3912.21   1
   4   0   3 61382.9 2135.68  54
   4   0   3 62617.5 2522.77  53
   4   0   3 64876.5 2256.83  50
   4   0   3 64002.1 3012.16  49
   4   0   3 61196.1 1846.14  33
  -4   0  -4 445217. 6921.05   3
  -4   0  -4 524852. 11752.9   1
   4   0   4 465522. 7730.17  53
   4   0   4 434815. 5839.75  50
   4   0   4 458421. 7012.71  54
   4   0   4 494367. 9152.12  49
   4   0   4 438887. 5211.16  33
   4   0   4 496057. 8018.85  31
  -4   0  -5 7796.29 1288.05   5
  -4   0  -5 9341.64 1250.07   3
  -4   0  -5 10292.8 2011.18   1
   4   0   5 9943.64 1238.60  54
   4   0   5 9410.93 1310.20  53
   4   0   5 9463.69 1660.59  49
   4   0   5 10377.1 1435.35  31
   4   0   5 9230.90 845.268  33
   4   0   6 5787.07 1262.69  31
   4   0   6 4847.78 1208.53  53
   4   0   6 7211.96 1344.92  54
  -4   0  -6 3030.97 1912.80   1
  -4   0  -6 4755.00 1227.68   3
  -4   0  -6 3726.79 1127.12   5
   4   0   7 219.397 866.533  31
   4   0   7 262.317 1148.78  55
   4   0   7 879.122 991.495  53
   4   0   7 738.603 739.697  54
  -4   0  -7 102.095 944.420   1
   4   0   8 3833.63 1378.11  31
   4   0   8 1362.45 849.640  53
   4   0   8 1938.54 1273.69  55
   4   0   8 1534.66 774.509  54
  -4   0  -8 2130.60 1380.05   1
   4   0   9 3969.02 1379.93  31
  -4   0  -9 4040.41 924.015  15
  -4   0  -9 5279.63 2049.91   1
  -4   0  -9 2897.13 676.736  12
   4   0   9 3662.14 1823.45  55
   4   0   9 2414.50 1211.34  52
  -4   0 -10 6046.23 1141.45  15
   4   0  10 6373.49 1854.69  31
  -4   0 -10 6081.74 1126.37  12
  -4   0 -10 8252.12 2807.70   1
   4   0  10 5864.37 2153.66  52
   4   0  10 6040.50 2109.23  55
  -4   0 -10 6020.00 637.433  40
  -4   0 -11 526.009 705.312  12
  -4   0 -11-78.0124 558.404  15
  -4   0 -11 571.398 344.370  40
  -4   0 -12 880.458 800.445  12
  -4   0 -12 120.715 478.190  15
  -4   0 -12-138.498 390.252  35
  -4   0 -12 10.1743 250.933  40
  -4   0 -13 932.056 785.326  12
  -4   0 -13 436.116 499.782  15
  -4   0 -13 230.276 318.943  35
  -4   0 -14 910.768 607.085  12
  -4   0 -14 336.606 386.975  15
  -4   0 -14 454.876 329.014  35
  -4   0 -15 4695.96 621.447  15
  -4   0 -15 6479.51 573.635  35
   4   2 -15 1420.52 428.959   8
  -4   2  15 2644.64 592.305  20
   4   2 -15 2200.95 342.533  35
   4   2 -14 1570.92 596.519   8
  -4   2  14 1200.05 609.076  20
   4   2 -14 1058.78 283.846  40
  -4   2  13 3296.85 1026.00  20
   4   2 -13 3870.00 921.770   8
  -4   2  13 2858.70 514.869  60
   4   2 -12 14191.7 1664.71   8
   4   2 -12 12053.4 1049.01  58
  -4   2  12 13274.8 1074.11  60
   4   2 -11 1803.03 770.821   8
   4   2 -11 1342.84 504.469  58
  -4   2  11 1873.44 490.454  60
  -4   2  10 13415.5 2518.66  31
   4   2 -10 13084.3 1509.84   8
   4   2 -10 14144.9 3462.21   1
  -4   2  10 9765.01 2389.39  55
  -4   2  10 13265.4 1022.47  60
   4   2 -10 13524.0 1084.29  58
  -4   2  10 11218.9 2323.23  32
   4   2 -10 9612.39 2546.63  48
   4   2 -10 12942.5 996.365  37
   4   2  -9 20665.4 1832.43   8
   4   2  -9 26484.9 4305.20   1
   4   2  -9 16415.9 3103.90  48
  -4   2   9 23612.9 3665.25  55
   4   2  -9 26078.9 1354.50  59
   4   2  -9 23633.0 1265.69  37
  -4   2   9 19440.1 2836.42  31
   4   2  -9 15855.2 2976.61  46
  -4   2   8 6280.12 1478.01  31
   4   2  -8 7841.88 2312.65   3
   4   2  -8 9931.61 2675.29   1
  -4   2   8 8220.06 2277.07  55
   4   2  -8 9208.47 2249.11  48
   4   2  -8 5752.10 1685.49  46
   4   2  -7 38016.5 4218.00   3
   4   2  -7 39112.7 3910.52  48
  -4   2   7 43529.4 4170.65  55
  -4   2   7 42269.4 3258.37  31
   4   2  -7 37844.5 3925.13  46
   4   2  -6 46483.7 4215.57   3
   4   2  -6 50597.5 4072.52  48
  -4   2   6 56150.9 4364.47  55
  -4   2   6 52571.5 3698.08  51
  -4   2   6 54857.9 3272.45  31
   4   2  -6 51720.6 4211.56  46
   4   2  -5 3907.33 899.161  30
  -4   2   5 4413.34 1179.05   2
   4   2  -5 3619.95 1323.71   3
  -4   2   5 1966.50 755.254  51
  -4   2   5 3757.86 1151.27  55
   4   2  -5 2625.63 1104.62  48
   4   2  -5 3216.70 1334.87  46
   4   2  -4 12463.1 1464.81  30
  -4   2   4 16113.1 1973.62   2
   4   2  -4 12998.4 1993.34   3
   4   2  -4 12629.3 1782.14  48
  -4   2   4 13543.7 1924.53  55
  -4   2   4 9366.45 1303.32  51
   4   2  -4 11392.0 1725.34  46
   4   2  -3 97889.1 3832.57  30
  -4   2   3 102398. 3926.83  30
   4   2  -3 94522.2 4653.86   3
  -4   2   3 103855. 4725.92   2
   4   2  -3 98914.3 4342.56  48
  -4   2   3 101531. 4726.29  55
   4   2  -3 94657.2 4315.25  46
   4   2  -2 127985. 4320.93  30
  -4   2   2 135199. 4321.53  30
  -4   2   2 134087. 5201.59   2
  -4   2   2 140940. 5299.93  55
   4   2  -2 132044. 4707.04  48
   4   2  -2 129076. 4729.64  46
   4   2  -1 94201.3 4257.93  21
  -4   2   1 94293.9 3508.32  30
   4   2  -1 96064.8 3752.95  30
  -4   2   1 98675.8 4433.70   2
   4   2  -1 100408. 4004.08  55
   4   2  -1 94824.0 4437.67  56
  -4   2   1 100637. 4336.06  55
   4   2  -1 95583.1 3760.56  48
   4   2  -1 98272.2 3878.42  46
  -4   2   0 27003.8 1842.57  30
   4   2   0 25330.2 2002.71  21
   4   2   0 25415.8 1990.90  30
  -4   2   0 25201.3 2331.47   2
   4   2   0 26140.2 2357.27  56
   4   2   0 26530.3 2107.16  55
  -4   2   0 27920.0 2310.50  55
   4   2   0 25475.4 1882.19  46
   4   2   1 169428. 5024.21  30
  -4   2  -1 166784. 4323.74  30
  -4   2  -1 156164. 4494.78   4
  -4   2  -1 160167. 5911.84   2
   4   2   1 165368. 5858.02  51
   4   2   1 172377. 5575.06  55
   4   2   1 160871. 4194.70  46
   4   2   2 367643. 7579.66  30
  -4   2  -2 352462. 5915.85  30
   4   2   2 372983. 9032.71  51
   4   2   2 365224. 8489.18  55
  -4   2  -2 361545. 9301.40   2
   4   2   2 333292. 6813.17   2
  -4   2  -2 339352. 7909.76   4
  -4   2  -3 137374. 6377.57  21
   4   2   3 142087. 4900.18  30
   4   2   3 132594. 5701.47  51
   4   2   3 134229. 5549.87  52
   4   2   3 132848. 5526.97  55
  -4   2  -3 138247. 5844.73   4
  -4   2  -3 140883. 6184.18   2
   4   2   3 130630. 3787.82   2
  -4   2  -4 34499.0 3535.50  21
   4   2   4 34009.3 2446.37  30
   4   2   4 31201.4 2994.16  51
   4   2   4 31032.7 2917.21  55
   4   2   4 31120.2 2865.15  52
  -4   2  -4 34649.5 3137.80   1
  -4   2  -4 36815.6 3411.83   2
  -4   2  -5 1716.96 1091.68  21
   4   2   5 1764.97 737.862  30
   4   2   5 1767.00 1033.19  51
   4   2   5 1631.57 1016.04  55
   4   2   5 1655.26 971.090  52
  -4   2  -5 1961.33 1155.42   2
  -4   2  -5 2863.80 1225.10   1
  -4   2  -6 789.353 1337.99  21
   4   2   6 2290.67 735.627  30
   4   2   6 2272.19 1150.31  51
   4   2   6 2081.02 1225.29  55
   4   2   6 860.491 743.249  52
  -4   2  -6 2025.75 1062.04   2
  -4   2  -6 1510.00 1058.03   1
  -4   2  -7 19121.8 3441.93  21
   4   2   7 21037.2 3137.41  51
   4   2   7 25780.5 3450.84  55
   4   2   7 23618.3 3289.19  52
  -4   2  -7 27997.2 3951.41   1
   4   2   8 8435.94 1873.73  31
  -4   2  -8 7002.14 2181.06  21
   4   2   8 8372.26 2173.72  55
   4   2   8 7986.68 2129.47  51
   4   2   8 6389.75 1879.24  52
  -4   2  -8 6951.33 2150.55   1
  -4   2  -8 6592.93 1011.69  12
   4   2   9 6181.65 1760.04  31
  -4   2  -9 7167.33 2390.35   4
  -4   2  -9 5888.74 1010.56  12
   4   2   9 4931.78 1930.49  51
   4   2   9 6944.56 2268.07  52
   4   2   9 5824.44 1979.85  55
  -4   2 -10 16549.8 1742.19  12
  -4   2 -10 16990.3 3988.08   4
   4   2  10 14380.2 3130.06  51
   4   2  10 14913.3 3423.32  55
   4   2  10 12743.2 3009.06  52
   4   2  10 15723.5 2872.33  31
  -4   2 -11 11599.5 1398.63  12
  -4   2 -11 13940.7 1149.53  35
  -4   2 -12 939.047 600.190  12
  -4   2 -12 1146.51 494.122  18
  -4   2 -12 912.977 399.337  40
  -4   2 -12 1251.56 455.627  35
  -4   2 -13 10170.1 1319.20  12
  -4   2 -13 13232.6 960.039  35
  -4   2 -13 12389.2 870.074  40
  -4   2 -14 3338.03 741.166  12
   4   2  14 3832.49 823.213  20
  -4   2 -14 3683.18 462.340  40
  -4   2 -14 3519.38 459.806  35
   4   2  15 2324.16 521.112  20
  -4   2 -15 2192.67 284.399  35
   4   4 -14 10216.0 944.166   8
   4   4 -14 12424.2 649.093  40
  -4   4  13 3370.28 758.771  20
   4   4 -13 2895.43 707.675   8
  -4   4  12 1875.23 608.734  20
  -4   4  12 2703.66 484.155  60
  -4   4  11 2449.25 784.149  20
   4   4 -11 2111.60 808.550   8
  -4   4  11 2744.19 546.817  60
   4   4 -11 3099.54 609.687  37
  -4   4  10 10385.1 1487.02  20
   4   4 -10 9722.03 1430.66   8
   4   4 -10 5550.44 722.496  58
   4   4 -10 10504.7 965.943  59
  -4   4  10 9459.30 929.332  60
   4   4 -10 9476.68 938.762  37
  -4   4   9 33904.0 2556.24  20
   4   4  -9 35988.6 2477.11   8
   4   4  -9 32384.5 1618.79  59
  -4   4   9 31323.6 1567.12  60
   4   4  -9 31890.6 1628.45  37
   4   4  -8 8411.04 2916.59  21
  -4   4   8 7100.95 1273.41  20
   4   4  -8 8704.95 1396.55   8
  -4   4   8 6474.84 2075.78  55
   4   4  -8 9751.16 1007.24  59
   4   4  -8 9097.41 1036.65  58
  -4   4   8 7817.54 886.733  60
   4   4  -8 8501.54 952.159  37
   4   4  -7 31357.3 4809.69  21
  -4   4   7 25821.1 2166.54  20
   4   4  -7 25820.6 2013.06   8
  -4   4   7 25419.9 1363.03  60
   4   4  -7 25961.2 1379.87  59
   4   4  -7 24765.0 1440.73  58
  -4   4   7 29848.1 4308.78  55
   4   4  -7 26622.9 1381.65  37
   4   4  -6 12270.8 3054.79  21
  -4   4   6 10150.6 1365.90  20
  -4   4   6 13890.1 2506.89   2
   4   4  -6 10752.3 1267.76   8
  -4   4   6 14863.4 2980.07  55
   4   4  -5 20553.8 3533.90  21
  -4   4   5 23703.7 2776.60  30
  -4   4   5 24046.9 3189.08   2
  -4   4   5 21571.5 3367.36  55
   4   4  -5 19600.9 3046.73  46
   4   4  -4 1269.83 1403.85  21
  -4   4   4 698.643 727.067  30
   4   4  -4 231.220 584.863  30
  -4   4   4-418.501 901.709   2
  -4   4   4 754.943 815.077  55
   4   4  -4 281.323 850.596  46
   4   4  -3 14676.0 2746.49  21
   4   4  -3 10181.2 1896.38  30
  -4   4   3 14785.1 2082.50  30
  -4   4   3 14652.9 2528.29   2
  -4   4   3 14180.1 2597.08  55
   4   4  -3 12222.4 2219.43  46
  -4   4   2 2471.26 907.059  30
   4   4  -2 2620.23 1087.38  30
  -4   4   2 2724.05 1373.55  55
  -4   4   2 2788.90 1205.47   2
  -4   4   1 41516.0 3444.72  30
   4   4  -1 43954.3 3700.92  30
  -4   4   1 45107.2 4325.52  55
   4   4  -1 39448.4 4222.11   2
  -4   4   1 44136.9 4324.13   2
  -4   4   0 72590.8 4537.22  30
   4   4   0 69156.0 4650.36  30
   4   4   0 77211.7 5508.53  55
   4   4   0 63457.4 5186.66   2
  -4   4   0 66064.5 5234.08   2
  -4   4  -1 156572. 6489.48  30
   4   4   1 141917. 6595.26  30
   4   4   1 159798. 7985.83  55
   4   4   1 134595. 7147.71   2
  -4   4  -1 148346. 8070.04   2
  -4   4  -2 16005.2 2112.71  30
   4   4   2 24090.0 2697.06  30
   4   4   2 16927.0 2533.09  56
   4   4   2 25310.1 3283.49  55
   4   4   2 20714.0 2722.35   2
  -4   4  -2 23633.1 3503.91   2
   4   4   3 8876.48 1737.86  30
  -4   4  -3 7993.74 1397.86  30
   4   4   3 8870.82 2126.39  55
   4   4   3 6180.01 1612.36  56
  -4   4  -3 7456.15 2186.03   2
   4   4   3 7894.97 1720.78   2
   4   4   4 3296.29 1225.64  30
   4   4   4 782.686 986.787  55
  -4   4  -4 988.751 1298.49   2
   4   4   5 3260.37 1165.55  30
   4   4   5 3038.44 1466.77  55
  -4   4  -5 3279.40 1856.55   2
  -4   4  -5 3219.61 785.867   8
   4   4   6 3390.21 780.111  20
   4   4   6 5002.09 1412.84  30
   4   4   6 3691.79 1761.59  55
  -4   4  -6 4306.23 912.068   8
  -4   4  -6 4670.77 858.814  12
  -4   4  -6 2717.92 1847.59   2
   4   4   7 5848.47 1079.75  20
  -4   4  -7 4947.45 700.928  59
   4   4   7 6203.54 2076.28  55
  -4   4  -7 4961.46 1015.49   8
  -4   4  -7 5032.78 941.151  12
  -4   4  -7 3844.83 1993.71   2
   4   4   8 4520.92 1023.04  20
  -4   4  -8 3953.32 847.034   8
  -4   4  -8 5339.16 1115.00  12
   4   4   8 6782.35 2199.78  55
  -4   4  -8 4933.49 728.224  59
   4   4   9 1971.97 716.768  20
  -4   4  -9 2038.53 727.712   8
  -4   4  -9 1559.44 672.544  12
  -4   4  -9 2920.88 638.763  59
  -4   4  -9 2355.34 548.815  37
  -4   4 -10 13234.3 1435.01   8
  -4   4 -10 14589.6 1567.41  12
   4   4  10 15872.7 1777.56  20
  -4   4 -10 16239.2 1103.13  37
  -4   4 -11 4596.74 911.868  12
   4   4  11 4006.86 872.998  20
  -4   4 -11 3503.64 537.322  37
   4   4  12 13725.5 1438.37  20
  -4   4 -12 17134.8 1489.92  18
  -4   4 -12 14741.8 966.024  40
  -4   4 -13 2096.06 505.042  18
   4   4  13 1094.10 446.280  20
  -4   4 -13 1812.46 363.089  40
  -4   4 -14 1389.80 232.343  40
   4   6 -12 799.166 343.838   8
  -4   6  12 1727.19 269.367  59
   4   6 -11 4408.54 734.892   8
  -4   6  11 5503.30 533.509  59
   4   6 -10 9860.31 1212.06   8
  -4   6  10 9690.05 758.282  59
   4   6 -10 9347.16 819.320  59
   4   6 -10 9983.12 805.845  37
   4   6  -9 17183.7 1665.37   8
   4   6  -9 15049.1 1084.86  59
  -4   6   9 16931.5 1035.00  59
   4   6  -9 13938.9 954.777  58
   4   6  -9 18077.2 1129.25  37
   4   6  -8 351.231 560.550   8
   4   6  -8 1074.83 497.373  59
   4   6  -8 406.017 417.543  58
  -4   6   8 63.6187 346.907  59
   4   6  -8 763.693 442.563  37
   4   6  -7 1813.21 847.469   8
   4   6  -7 1591.57 519.982  59
  -4   6   7 2584.29 562.609  59
   4   6  -7 1281.66 421.536  58
   4   6  -7 1912.76 559.490  37
   4   6  -6 6144.79 1162.55   8
   4   6  -6 3883.73 659.987  58
   4   6  -6 5121.25 724.627  59
  -4   6   6 5816.96 731.319  59
   4   6  -6 4878.52 657.871  37
  -4   6   5 27570.2 1505.25  59
   4   6  -5 28025.2 1517.72  59
   4   6  -5 26688.0 2167.63   8
  -4   6   4 61519.1 2250.12  59
   4   6  -4 64581.1 2310.78  59
   4   6  -4 69284.4 3408.82   8
   4   6  -3 6617.53 2150.37  30
  -4   6   3 9599.10 951.683  59
   4   6  -3 10368.5 963.677  59
  -4   6   3 9391.43 2644.78  55
   4   6  -3 10901.0 1425.33   8
   4   6  -3 6834.49 2392.97   2
  -4   6   3 8306.51 2485.42   2
  -4   6   2 22156.1 1930.75  17
  -4   6   2 21992.7 3336.18  30
   4   6  -2 19596.7 3288.10  30
   4   6  -2 23775.8 1403.89  59
  -4   6   2 21953.6 1344.05  59
  -4   6   2 20022.3 3850.58   2
   4   6  -2 20393.2 4026.13   2
  -4   6   1 5116.72 919.547  17
  -4   6   1 6814.65 2070.85  30
   4   6  -1 5230.10 1738.91  30
   4   6  -1 5553.52 714.969  59
  -4   6   1 7093.85 825.859  59
   4   6  -1 3723.91 1580.37   2
  -4   6   1 5523.89 2138.04   2
  -4   6   0 15561.8 2931.07  30
  -4   6   0 13016.8 1506.54  17
   4   6   0 12355.0 2669.41  30
  -4   6   0 13467.9 1089.23  59
   4   6   0 13472.2 1067.94  59
  -4   6   0 15369.6 3470.05   2
   4   6   0 12092.8 3012.91   2
  -4   6  -1 21388.1 1908.34  17
  -4   6  -1 17748.1 3137.89  30
   4   6   1 17907.3 3064.66  30
  -4   6  -1 19607.7 1326.91  59
   4   6   1 19740.9 1287.82  59
  -4   6  -1 22241.5 4205.43   2
   4   6   1 15717.1 3328.61   2
  -4   6  -2 102664. 4191.49  17
   4   6   2 91926.5 6750.42  30
   4   6   2 104259. 8730.22  55
   4   6   2 97499.0 2806.00  59
  -4   6  -2 105398. 3009.57  59
  -4   6  -2 95455.4 8672.53   2
   4   6   3 10034.7 2326.38  30
  -4   6  -3 6660.86 1091.31  17
   4   6   3 7592.48 2437.54  55
   4   6   3 7376.04 891.448  59
  -4   6  -3 7794.13 911.032  59
  -4   6  -3 5547.64 2340.62   2
  -4   6  -4 8068.25 1321.48  17
  -4   6  -4 9782.18 1350.38   8
  -4   6  -4 7689.75 908.936  59
   4   6   4 7691.05 847.594  59
  -4   6  -5 5004.61 1035.61   8
  -4   6  -5 4246.42 835.996  12
  -4   6  -5 3777.29 680.105  59
   4   6   5 4517.22 689.313  59
  -4   6  -6 1990.70 800.499   8
  -4   6  -6 1305.70 658.397  12
   4   6   6 2088.89 545.675  59
  -4   6  -6 1264.80 448.123  59
  -4   6  -7 813.584 502.724  12
  -4   6  -7 746.663 572.188   8
  -4   6  -7 1439.34 470.954  59
   4   6   7 1689.18 535.857  59
  -4   6  -8 5487.09 1011.99   8
  -4   6  -8 3744.46 728.740  12
   4   6   8 4503.36 610.906  59
  -4   6  -8 3986.87 619.522  59
  -4   6  -8 4872.28 684.424  37
  -4   6  -9 4889.08 889.784   8
   4   6   9 6435.19 665.753  59
  -4   6  -9 5730.05 654.998  59
  -4   6  -9 6646.44 679.927  37
  -4   6 -10 1327.77 460.504   8
   4   6  10 1137.49 387.513  59
  -4   6 -10 719.114 275.802  40
  -4   6 -10 798.320 327.588  37
  -4   6 -11 3458.46 586.137  18
   4   6  11 3501.13 403.283  59
  -4   6 -11 2934.49 368.118  37
  -4   6 -11 2857.90 335.829  40
   4   8  -8 5660.74 421.925  59
  -4   8   8 7678.05 434.851  59
   4   8  -7 1676.24 473.945   8
   4   8  -7 1411.93 315.068  59
  -4   8   7 1426.29 272.361  59
  -4   8   6 6653.08 727.895  17
   4   8  -6 8185.28 923.457   8
  -4   8   6 7686.52 569.329  59
   4   8  -6 6804.46 582.442  59
   4   8  -6 5683.17 478.998  58
   4   8  -6 6066.75 436.501  37
  -4   8   5 2986.38 554.060  17
   4   8  -5 3684.19 506.128  59
  -4   8   5 2784.63 391.595  59
   4   8  -5 2664.94 427.227  58
   4   8  -5 1919.18 530.281   8
  -4   8   4 7043.07 863.513  17
   4   8  -4 7462.96 679.677  59
  -4   8   4 8032.67 659.950  59
   4   8  -4 6900.31 651.468  58
   4   8  -4 7927.13 982.021   8
  -4   8   3 3262.41 643.905  17
   4   8  -3 2569.07 464.337  59
  -4   8   3 2495.19 444.631  59
   4   8  -3 2450.57 611.710   8
  -4   8   2 612.656 395.890  17
  -4   8   2 982.409 371.367  59
   4   8  -2 603.605 328.055  59
   4   8  -2 249.824 460.700   8
  -4   8   1 2411.85 583.704  17
   4   8  -1 3917.19 595.841  59
  -4   8   1 2722.14 482.256  59
   4   8  -1 3035.56 668.169   8
  -4   8   0 2276.44 594.569  17
  -4   8   0 2104.26 454.604  59
   4   8   0 2258.45 500.787  59
   4   8   0 1437.60 538.357   8
  -4   8  -1 648.829 375.341  17
   4   8   1 329.388 408.239   8
  -4   8  -1 691.538 525.539   8
   4   8   1 585.340 341.942  59
  -4   8  -1 306.983 279.206  59
   4   8   2 3450.00 661.130   8
  -4   8  -2 4719.82 817.973   8
  -4   8  -2 3533.14 488.602  59
   4   8   2 4367.26 547.857  59
   4   8   3 5161.04 745.049   8
  -4   8  -3 5130.05 754.526  12
  -4   8  -3 5191.62 814.992   8
   4   8   3 5342.62 588.195  59
  -4   8  -3 4404.89 528.111  59
  -4   8  -4 19684.8 1436.74   8
   4   8   4 19949.5 997.047  59
  -4   8  -4 16248.2 911.094  59
  -4   8  -5 1026.73 444.331   8
  -4   8  -5 1012.09 308.575  59
   4   8   5 501.166 265.036  59
  -4   8  -5 690.455 246.568  37
  -4   8  -6 1062.58 426.642   8
   4   8   6 578.105 250.470  59
  -4   8  -6 492.357 210.716  59
  -4   8  -6 613.091 236.525  37
   4   8   7 657.957 208.736  59
  -4   8  -7 676.492 205.114  37
   5  -9  -2 4134.04 468.423   7
  -5  -9   1 2654.36 415.258   7
   5  -9  -1 2450.67 422.066   7
   5  -9   0 695.499 245.637   7
  -5  -9   0 946.851 303.863   7
  -5  -9  -1 11065.9 755.349   7
   5  -9   2 6107.35 435.354  60
   5  -9   3 884.242 183.654  60
   5  -7 -10 437.184 251.257  19
  -5  -7  10 918.260 287.681  60
   5  -7  -9 1430.54 395.690  24
   5  -7  -9 1676.07 467.301  19
  -5  -7   9 1470.46 384.223  60
   5  -7  -9 1472.12 217.851  42
   5  -7  -8 5851.88 949.428  19
   5  -7  -8 5356.01 881.494  24
  -5  -7   8 5202.56 614.537  60
   5  -7  -7 1078.44 554.587  19
   5  -7  -7 1046.14 582.519  24
  -5  -7   7 1708.62 503.719  60
   5  -7  -6 8718.46 1252.12  19
   5  -7  -6 9950.00 1311.29  24
  -5  -7   6 8245.64 825.820  60
   5  -7  -6 7158.50 896.449   7
   5  -7  -5 13071.4 1547.43  19
   5  -7  -5 12221.3 1537.57  24
  -5  -7   5 12043.3 1009.75  60
  -5  -7   5 11685.8 1111.28   7
  -5  -7   4 13387.7 1251.90   7
   5  -7  -4 13112.3 1604.73  24
   5  -7  -4 13350.3 1519.72  19
  -5  -7   3 7126.31 987.921   7
   5  -7  -3 6673.73 1070.90  19
   5  -7  -3 7887.36 1313.11  24
  -5  -7   2 3205.87 751.854   7
   5  -7  -2 4454.00 1019.25  24
   5  -7  -2 4073.36 878.164  19
  -5  -7   1 2748.61 735.926   7
   5  -7  -1 3152.27 864.397  24
  -5  -7   0 14626.7 1470.09   7
   5  -7   0 13500.6 1627.31  24
  -5  -7   0 12887.5 1338.87  16
  -5  -7  -1 2646.88 769.217   7
  -5  -7  -1 3376.04 790.732  16
   5  -7   1 2335.90 772.362  24
  -5  -7  -2 6057.09 1044.84   7
  -5  -7  -2 6656.31 1049.04  16
   5  -7   2 5254.87 982.781  24
  -5  -7  -3 30434.8 2042.16   7
   5  -7   4 3156.85 690.400   7
  -5  -7  -4 4231.15 843.110   7
  -5  -7  -5 534.755 367.209   7
  -5  -7  -6 9897.74 1210.88  16
  -5  -7  -6 8504.26 904.057   7
   5  -7   6 7599.73 794.784  60
  -5  -7  -6 7284.55 662.568  42
  -5  -7  -7 3327.65 715.790  16
   5  -7   7 3319.59 542.634  60
  -5  -7  -7 3272.44 424.954  42
  -5  -7  -8 435.541 365.586  16
   5  -7   8 515.876 285.277  60
  -5  -7  -8 784.889 245.604  42
  -5  -7  -9 1663.77 375.953  16
   5  -7   9 1866.32 293.578  60
  -5  -7  -9 2109.75 244.745  42
   5  -5 -13 4685.67 609.655  15
  -5  -5  13 4594.53 480.872  60
  -5  -5  13 4695.89 453.730  45
   5  -5 -12 895.177 403.113  28
   5  -5 -12 784.993 459.354  19
   5  -5 -12 1042.72 350.339  15
  -5  -5  12 1368.74 435.122  60
  -5  -5  12 1105.64 387.983  45
   5  -5 -11 4405.37 908.346  28
   5  -5 -11 4578.90 895.942  19
   5  -5 -11 4648.42 818.457  15
  -5  -5  11 5653.08 718.900  60
  -5  -5  11 4432.56 681.348  45
   5  -5 -10 4328.94 1006.52  28
   5  -5 -10 3537.01 780.222  15
   5  -5 -10 3915.21 909.231  19
  -5  -5  10 2543.72 564.125  60
  -5  -5  10 4649.54 804.560  45
   5  -5  -9 4387.32 1141.58  28
   5  -5  -9 3680.11 819.542  15
   5  -5  -9 4788.54 1133.29  19
  -5  -5   9 3770.80 719.536  60
   5  -5  -9 4645.51 680.282  58
   5  -5  -8 51858.7 3341.70  19
   5  -5  -8 45125.9 3092.49  28
  -5  -5   8 49319.6 2038.69  60
   5  -5  -8 52643.3 2020.37  58
   5  -5  -7 16582.4 2026.88  19
   5  -5  -7 15316.5 1873.12  28
  -5  -5   7 11427.8 2590.52  31
   5  -5  -7 19708.8 3711.27   3
  -5  -5   7 10248.2 2489.22  53
   5  -5  -7 18494.5 1281.63  58
  -5  -5   7 16006.2 1191.70  60
  -5  -5   7 10061.7 2544.13  54
  -5  -5   7 13987.5 2587.18  33
   5  -5  -7 17743.0 3301.94  47
   5  -5  -6 1400.78 804.049  19
  -5  -5   6 1325.37 1147.82  31
   5  -5  -6 104.981 430.957  28
   5  -5  -6 3406.13 1881.66   5
   5  -5  -6 1317.58 852.195   3
  -5  -5   6 735.182 832.115  53
  -5  -5   6 990.754 1188.87  54
   5  -5  -6 377.039 368.319  58
   5  -5  -6 999.797 1020.92  47
  -5  -5   6 882.333 769.944  33
   5  -5  -5 7738.80 1222.33  28
   5  -5  -5 9145.22 1391.75  19
   5  -5  -5 9802.20 2920.36   5
   5  -5  -5 11613.6 2658.81   3
  -5  -5   5 9144.10 2385.36  54
  -5  -5   5 8258.54 2068.57  53
  -5  -5   5 7590.56 1845.29  33
   5  -5  -5 8696.38 2078.62  47
   5  -5  -4 1235.22 596.654  19
   5  -5  -4 2902.26 1929.75   5
  -5  -5   4 1342.39 412.532   7
   5  -5  -4 1897.99 1306.07   3
  -5  -5   4 1636.60 1125.85  54
  -5  -5   4 1795.69 999.109  53
  -5  -5   4 635.605 834.492  33
   5  -5  -4 1960.06 1252.67  47
   5  -5  -3 17675.9 1813.31  19
   5  -5  -3 19076.4 3654.40   5
  -5  -5   3 16231.0 1397.91   7
   5  -5  -3 19236.5 3273.16   3
  -5  -5   3 20992.7 3259.38  54
   5  -5  -3 19177.5 2994.32  47
   5  -5  -3 19712.1 2595.98  33
  -5  -5   3 19225.8 2666.86  33
   5  -5  -2 22016.1 1926.64  19
  -5  -5   2 26620.0 2026.88  24
  -5  -5   2 22252.6 1683.08   7
   5  -5  -2 28305.8 3879.33   3
  -5  -5   2 27423.5 3858.03   5
   5  -5  -2 29801.3 4502.20   5
  -5  -5   2 28457.2 3598.24  54
   5  -5  -2 26431.4 3643.91  54
   5  -5  -2 27767.9 3435.93  53
   5  -5  -2 28443.8 3142.10  33
   5  -5  -2 26195.7 3448.24  47
  -5  -5   2 27987.4 3081.96  33
  -5  -5   1 11677.8 1389.39  24
  -5  -5   1 12648.9 1233.08   7
  -5  -5   1 14263.4 2998.41   5
   5  -5  -1 14473.0 2844.90   5
  -5  -5   1 11455.4 2235.27  54
   5  -5  -1 13470.1 2566.75  54
   5  -5  -1 12253.0 2343.86  53
   5  -5  -1 11699.6 2356.85  47
  -5  -5   1 12973.6 2114.71  33
   5  -5  -1 13296.2 2277.81  33
  -5  -5   0 22692.2 1931.67  19
  -5  -5   0 23561.3 1931.48  24
  -5  -5   0 30148.5 4418.40   5
   5  -5   0 22181.5 3216.35  53
   5  -5   0 27101.8 3572.84  54
  -5  -5   0 26305.3 3288.01  54
   5  -5   0 26391.9 3145.85  33
  -5  -5   0 26109.1 2852.69  33
   5  -5   0 24863.3 3493.83  47
  -5  -5  -1 39044.2 2590.13  19
  -5  -5  -1 38587.3 2507.40  24
  -5  -5  -1 43728.5 5357.09   5
   5  -5   1 41822.0 4444.77  53
  -5  -5  -1 41302.0 4066.90  54
   5  -5   1 44152.5 4616.67  54
   5  -5   1 43552.4 4050.27  33
   5  -5   1 38591.1 4383.56  47
  -5  -5  -2 5478.00 1044.40  19
  -5  -5  -2 5206.16 993.574  24
  -5  -5  -2 6085.81 2137.25   5
  -5  -5  -2 5826.83 962.995   7
  -5  -5  -2 6727.30 1709.20  54
   5  -5   2 4930.60 1477.88  53
   5  -5   2 7369.18 2008.48  54
   5  -5   2 4431.11 1768.99  47
   5  -5   2 7629.73 1857.00  33
  -5  -5  -3 11016.3 1382.39  24
  -5  -5  -3 9707.18 1339.94  19
  -5  -5  -3 9820.28 2877.60   5
  -5  -5  -3 9634.00 1192.84   7
  -5  -5  -3 6197.98 1780.36   3
   5  -5   3 7188.17 1918.26  49
   5  -5   3 10237.9 2308.28  54
   5  -5   3 7577.10 2105.59  53
   5  -5   3 8368.83 2154.18  47
   5  -5   3 10683.4 2094.29  33
  -5  -5  -4 12061.8 1551.30  19
  -5  -5  -4 11565.0 1545.71  28
  -5  -5  -4 12476.5 1580.00  24
  -5  -5  -4 14195.3 3591.99   5
  -5  -5  -4 13639.4 1395.61   7
   5  -5   4 16175.5 2904.65  54
   5  -5   4 10944.5 2478.42  53
   5  -5   4 12091.7 2545.46  49
   5  -5   4 9293.29 2501.37  47
   5  -5   4 14188.7 2536.89  33
  -5  -5  -5 34276.3 2639.96  19
  -5  -5  -5 34824.7 2724.14  28
  -5  -5  -5 25642.1 2203.09  24
  -5  -5  -5 25626.4 1849.11   7
  -5  -5  -5 39036.0 5819.19   5
   5  -5   5 28243.1 3952.55  49
   5  -5   5 29133.3 4115.65  53
   5  -5   5 37239.2 4709.57  54
   5  -5   5 26473.0 4099.53  47
   5  -5   5 35646.7 3984.32  33
  -5  -5  -6 17285.0 1995.00  19
  -5  -5  -6 15937.3 1920.39  28
  -5  -5  -6 12400.2 1567.34  24
  -5  -5  -6 16544.5 4049.94   5
   5  -5   6 16724.1 3227.98  54
   5  -5   6 11340.1 2855.82  49
   5  -5   6 11836.6 2781.84  53
   5  -5   6 10826.9 2871.50  47
   5  -5   6 15178.0 2722.32  33
  -5  -5  -7 3539.88 1058.50  19
  -5  -5  -7 4334.77 1206.07  28
   5  -5   7 2461.73 701.279  60
  -5  -5  -8 6174.70 1274.00  28
  -5  -5  -8 7450.52 1367.10  19
   5  -5   8 6204.96 839.523  60
  -5  -5  -8 5751.22 628.640  42
  -5  -5  -9 3242.14 906.235  28
  -5  -5  -9 2885.70 797.727  19
   5  -5   9 3431.91 607.419  60
  -5  -5  -9 2879.13 441.537  42
  -5  -5 -10 2699.94 628.786  16
  -5  -5 -10 2969.17 900.181  28
  -5  -5 -10 2738.93 689.673  19
  -5  -5 -10 2685.22 663.041  15
   5  -5  10 3572.71 555.576  60
  -5  -5 -11 451.300 319.991  15
  -5  -5 -11 406.988 496.252  28
  -5  -5 -12 2965.56 644.099  28
  -5  -5 -12 3362.58 523.885  15
   5  -5  13 3269.37 338.732  45
   5  -3 -15 3156.81 552.531  15
   5  -3 -15 2487.92 506.279  28
  -5  -3  15 2170.80 305.590  60
   5  -3 -14 227.968 356.021  15
   5  -3 -14 417.359 410.232  28
  -5  -3  14 388.216 347.309  60
   5  -3 -14 60.3411 267.020  58
   5  -3 -14-60.4902 184.957  35
  -5  -3  14-322.052 386.343  45
   5  -3 -13 149.590 494.684  15
   5  -3 -13 1608.82 751.770  28
  -5  -3  13 533.561 349.755  60
   5  -3 -13 804.463 416.143  58
  -5  -3  13 1064.35 474.941  45
   5  -3 -12 940.550 605.955  15
   5  -3 -12 2351.25 772.715  19
  -5  -3  12 1872.25 551.322  60
   5  -3 -12 2315.43 550.515  58
  -5  -3  12 2385.25 614.436  45
   5  -3 -11 2906.52 836.901  19
   5  -3 -11 4432.00 930.191   8
  -5  -3  11 5302.38 808.323  60
   5  -3 -11 5916.79 844.827  58
  -5  -3  11 5946.37 852.753  45
  -5  -3  10 2338.61 1385.95  31
   5  -3 -10 1654.89 715.148  19
   5  -3 -10 2365.57 764.608   8
  -5  -3  10 2981.09 643.770  60
  -5  -3  10 953.603 830.654  53
   5  -3 -10 2881.28 666.318  58
  -5  -3  10 451.832 1105.77  54
  -5  -3   9 7692.93 2400.27  31
   5  -3  -9 9692.50 1614.31  19
   5  -3  -9 10892.7 1456.97   8
   5  -3  -9 6797.14 2076.33   3
  -5  -3   9 10675.9 1088.00  60
  -5  -3   9 8801.25 2429.78  53
   5  -3  -9 10677.7 1055.43  58
  -5  -3   9 9768.68 2635.78  54
  -5  -3   9 8103.31 1843.60  33
   5  -3  -8 25931.3 2351.51  19
   5  -3  -8 21778.5 3842.78   1
   5  -3  -8 23985.9 3613.82   3
   5  -3  -8 28190.8 2269.57   8
  -5  -3   8 31764.3 1580.41  60
  -5  -3   8 25276.1 3812.67  53
   5  -3  -8 25149.4 1512.33  58
  -5  -3   8 28715.1 3848.38  54
  -5  -3   8 28030.0 3286.43  33
  -5  -3   8 23955.9 3614.94  31
   5  -3  -7 71198.4 6193.73  22
   5  -3  -7 67052.4 3556.01  19
   5  -3  -7 57210.6 5563.04   1
   5  -3  -7 85779.3 6305.96   3
  -5  -3   7 70311.4 5288.74  54
  -5  -3   7 60810.5 5173.57  53
   5  -3  -7 56991.7 4220.58  48
  -5  -3   7 70075.2 4747.62  33
   5  -3  -7 68535.2 5273.79  47
  -5  -3   7 58628.6 4818.26  31
  -5  -3   7 51989.8 3735.10  32
  -5  -3   6 2480.72 1106.44  31
   5  -3  -6 3172.76 1403.82  22
   5  -3  -6 3454.65 1350.73   3
  -5  -3   6 2392.59 1065.03  54
  -5  -3   6 2980.86 1367.08  53
   5  -3  -6 1687.67 780.363  48
  -5  -3   6 2277.04 977.736  33
   5  -3  -6 3374.28 1279.41  47
  -5  -3   6 1903.80 818.748  32
   5  -3  -5 26238.5 3524.77  22
   5  -3  -5 29922.5 3213.00   3
  -5  -3   5 24094.1 2899.52  53
  -5  -3   5 24659.0 2826.62  54
   5  -3  -5 26122.1 2863.82  47
  -5  -3   5 22536.7 2324.36  32
  -5  -3   5 22675.4 2753.90  31
  -5  -3   5 24837.5 2602.55  33
  -5  -3   4 71634.0 4471.79  31
   5  -3  -4 80539.9 5734.72  22
   5  -3  -4 82345.4 5119.30   3
  -5  -3   4 72736.2 4468.66  53
  -5  -3   4 81830.4 4719.43  54
  -5  -3   4 76716.4 4141.74  33
  -5  -3   4 72211.2 3933.21  32
   5  -3  -4 73839.0 4528.58  47
   5  -3  -3 77933.6 5489.83  22
  -5  -3   3 73721.8 4223.90  31
   5  -3  -3 81003.6 4850.09   3
  -5  -3   3 74479.1 4207.68  53
  -5  -3   3 72553.7 4185.77  54
  -5  -3   3 74714.4 3999.96  33
   5  -3  -3 79593.2 3894.00  33
  -5  -3   3 72242.3 3826.33  32
   5  -3  -3 71088.6 4268.32  47
  -5  -3   3 61358.9 3497.23  47
  -5  -3   2 68486.7 3999.49  31
   5  -3  -2 70452.1 5075.26  22
  -5  -3   2 70506.2 4618.99   5
  -5  -3   2 54796.1 3355.31  53
  -5  -3   2 70726.9 3958.88  54
  -5  -3   2 61261.2 3270.05  47
   5  -3  -2 73411.6 3736.66  33
  -5  -3   2 70216.7 3663.76  32
   5  -3  -2 70206.3 4129.82  47
  -5  -3   2 67717.7 3669.53  33
   5  -3  -1 37527.5 3719.99  22
  -5  -3   1 35930.3 3375.00   5
  -5  -3   1 26600.6 2154.42  53
  -5  -3   1 34758.6 2700.75  54
  -5  -3   1 38318.1 2695.75  32
  -5  -3   1 36880.5 2599.58  33
   5  -3  -1 35098.1 2651.92  33
  -5  -3   1 32490.3 2281.58  47
   5  -3  -1 33120.9 2886.38  47
   5  -3   0 77409.2 5312.66  22
  -5  -3   0 74475.5 4941.91   5
  -5  -3   0 73066.2 3854.71  54
   5  -3   0 72693.3 3782.92  33
   5  -3   0 72287.5 4190.31  47
  -5  -3   0 66438.0 3137.94  47
  -5  -3   0 70294.9 3344.30  33
  -5  -3   0 76581.3 3806.27  32
   5  -3   1 6650.30 1035.39  31
  -5  -3  -1 4720.66 877.523   6
  -5  -3  -1 8881.50 1815.98   5
   5  -3   1 6002.35 1221.51   5
  -5  -3  -1 5014.04 1146.98  54
   5  -3   1 6968.83 1406.31  54
  -5  -3  -1 7120.89 1111.66  47
   5  -3   1 5926.99 1499.09  47
   5  -3   1 6878.02 1317.11  33
  -5  -3  -1 5202.91 895.773  33
   5  -3   2 42392.1 2680.52  31
  -5  -3  -2 39496.8 2689.97   4
  -5  -3  -2 47157.6 4289.04   5
   5  -3   2 46557.7 3520.85  54
   5  -3   2 43820.7 3461.72  53
  -5  -3  -2 31016.1 2529.66  54
  -5  -3  -2 33594.2 1916.26  33
  -5  -3  -2 44089.9 2691.83  47
   5  -3   2 37531.0 3210.91  47
   5  -3   2 44769.8 3118.94  33
  -5  -3  -3 69373.8 4122.28   4
  -5  -3  -3 77199.2 5862.55   5
   5  -3   3 73950.2 4751.90  53
   5  -3   3 79707.6 4676.27  54
   5  -3   3 76785.2 4172.09  33
   5  -3   3 69388.8 3740.20  31
   5  -3   3 61904.0 4328.96  47
  -5  -3  -3 60393.7 3428.27  47
  -5  -3  -4 53245.0 4071.32   4
  -5  -3  -4 54709.1 3684.15   3
  -5  -3  -4 60869.1 5470.21   5
   5  -3   4 61541.2 4540.48  53
   5  -3   4 56235.3 4360.42  49
   5  -3   4 63739.0 4375.75  54
   5  -3   4 56680.8 3841.07  33
   5  -3   4 49841.6 3450.76  31
   5  -3   5 1073.61 691.968  31
  -5  -3  -5 1125.96 1144.42   5
  -5  -3  -5 915.345 985.625   4
   5  -3   5 524.594 667.946  54
   5  -3   5 1409.24 1154.86  49
   5  -3   5 751.659 915.291  53
   5  -3   5 1474.84 933.705  33
  -5  -3  -6 54321.8 5179.17   4
  -5  -3  -6 60533.4 6216.47   5
   5  -3   6 53727.5 4464.75  54
   5  -3   6 48642.6 4728.03  49
   5  -3   6 57993.6 4938.73  53
   5  -3   6 43995.6 3777.04  31
   5  -3   6 51887.6 4024.50  33
  -5  -3  -7 1840.03 665.238  15
   5  -3   7 946.375 880.434  31
  -5  -3  -7 808.771 425.618  19
  -5  -3  -7 1322.27 1325.48   5
  -5  -3  -7 1073.36 660.483  12
  -5  -3  -7 1288.97 884.965   4
   5  -3   7 1402.47 1187.19  53
   5  -3   7 1127.80 1268.16  49
   5  -3   7 1400.34 989.281  54
   5  -3   7 2043.19 1105.34  33
   5  -3   8 12296.5 2455.97  31
  -5  -3  -8 16926.8 1766.54  15
  -5  -3  -8 19036.6 3985.19   5
  -5  -3  -8 14466.6 1613.57  12
  -5  -3  -8 17861.1 3608.14   4
   5  -3   8 16922.6 3069.87  53
   5  -3   8 16332.4 2870.33  54
   5  -3   8 14989.4 2356.44  33
  -5  -3  -9 7857.87 1285.15  15
   5  -3   9 7401.54 2075.88  31
   5  -3   9 5662.95 1957.08  53
  -5  -3 -10 5418.86 1129.16  15
  -5  -3 -10 4051.04 576.715  35
  -5  -3 -11 39956.7 2724.93  15
  -5  -3 -11 33158.2 1510.70  35
  -5  -3 -12 5926.67 1052.09  15
  -5  -3 -12 5766.17 617.755  35
  -5  -3 -13 237.497 433.392  28
  -5  -3 -13 956.831 490.022  15
  -5  -3 -13 503.090 211.496  35
   5  -3  13 874.077 399.865  45
  -5  -3 -14 7183.76 794.876  14
  -5  -3 -14 7143.50 953.671  28
  -5  -3 -14 7116.84 863.810  15
   5  -3  14 5269.92 445.112  45
   5  -1 -16 5265.29 419.920  35
   5  -1 -15 2667.58 645.710  15
   5  -1 -15 2178.42 520.895   8
  -5  -1  15 2060.11 363.387  60
   5  -1 -15 1571.00 307.339  58
   5  -1 -15 2629.57 408.090  35
   5  -1 -14-15.8300 436.654  15
   5  -1 -14 940.354 538.536   8
  -5  -1  14 462.851 341.227  60
   5  -1 -14 387.340 333.633  58
   5  -1 -13 7020.02 1192.49  15
   5  -1 -13 5420.56 1007.91   8
  -5  -1  13 7473.96 851.317  60
   5  -1 -13 5370.95 726.969  58
  -5  -1  13 6769.58 716.163  45
   5  -1 -12 2260.60 869.204   8
  -5  -1  12 2551.34 596.170  60
   5  -1 -12 2853.47 653.420  58
  -5  -1  12 2165.14 532.477  45
  -5  -1  11 13554.9 2798.83  31
   5  -1 -11 18038.1 4148.50   1
   5  -1 -11 17464.5 1818.64   8
  -5  -1  11 9477.26 2589.45  55
  -5  -1  11 10374.3 2547.46  54
  -5  -1  11 13814.3 1114.13  60
   5  -1 -11 15577.6 1243.72  58
  -5  -1  11 10971.2 2446.34  53
  -5  -1  11 15650.2 1135.61  45
  -5  -1  10 9508.52 2272.51  31
   5  -1 -10 10056.5 1299.10   8
   5  -1 -10 7939.02 1239.07  12
   5  -1 -10 12098.6 3313.05   1
   5  -1 -10 6406.53 2145.99   3
  -5  -1  10 7770.54 2235.69  55
  -5  -1  10 10149.0 2393.39  53
  -5  -1  10 10849.9 2325.20  54
  -5  -1  10 9591.67 925.013  60
   5  -1 -10 9468.25 962.387  58
  -5  -1  10 10103.7 910.580  45
  -5  -1   9 9093.96 2042.55  31
   5  -1  -9 11398.5 1333.15   8
   5  -1  -9 8614.83 2129.88   3
  -5  -1   9 11754.4 2373.38  54
  -5  -1   9 10645.9 2481.13  55
  -5  -1   9 11048.4 2381.03  53
   5  -1  -8 44960.8 4314.21   3
   5  -1  -8 31722.3 3112.27  48
  -5  -1   8 40510.9 3898.02  53
  -5  -1   8 43665.5 4002.76  54
  -5  -1   8 36228.1 3215.92  32
  -5  -1   8 38675.4 3653.89  31
   5  -1  -7 65721.4 4648.24   3
  -5  -1   7 56553.3 4267.71  53
  -5  -1   7 63228.1 4395.61  54
   5  -1  -7 46717.4 3408.71  48
  -5  -1   7 56497.9 4026.30  31
   5  -1  -7 54929.8 3400.53  46
  -5  -1   7 51268.6 3511.93  32
   5  -1  -6 95686.3 4949.84   3
  -5  -1   6 90794.4 4842.75  53
  -5  -1   6 91319.2 4699.92  54
   5  -1  -6 94730.8 4301.19  48
  -5  -1   6 88867.6 4553.68  31
  -5  -1   6 89303.4 3943.70  33
  -5  -1   6 86597.5 4218.17  32
   5  -1  -6 83883.9 3839.54  46
   5  -1  -5 209504. 6658.86   3
  -5  -1   5 209133. 6639.12  53
  -5  -1   5 207833. 6383.37  54
   5  -1  -5 213750. 5877.56  48
  -5  -1   5 211236. 5571.37  33
  -5  -1   5 192738. 6102.39  31
  -5  -1   5 198373. 5828.49  32
   5  -1  -5 202338. 5398.50  46
   5  -1  -5 209304. 6410.42  47
   5  -1  -4 114951. 4515.74   3
  -5  -1   4 104615. 4317.85  53
   5  -1  -4 109757. 3825.27  48
  -5  -1   4 109034. 4237.37  54
  -5  -1   4 106553. 4135.84  31
  -5  -1   4 107445. 3960.13  32
  -5  -1   4 110724. 3743.36  33
   5  -1  -4 108257. 4180.94  47
   5  -1  -4 107226. 3610.46  46
   5  -1  -3 65365.3 3104.17   3
  -5  -1   3 55851.6 2989.21  53
  -5  -1   3 62048.7 2887.83  54
   5  -1  -3 66585.1 2771.15  48
   5  -1  -3 61640.8 2940.64  47
  -5  -1   3 63677.6 2868.95  32
  -5  -1   3 64178.8 2625.76  33
  -5  -1   3 58243.0 2811.51  31
   5  -1  -2 131470. 4112.98   3
  -5  -1   2 123546. 3743.05  53
  -5  -1   2 131145. 3669.39  54
  -5  -1   2 128811. 3687.85  32
   5  -1  -2 129222. 3978.75  47
  -5  -1   2 115340. 3589.95  31
  -5  -1   1 172426. 4067.09  31
   5  -1  -1 182264. 4578.00   3
  -5  -1   1 176319. 3686.00  54
  -5  -1   1 178961. 3819.73  53
   5  -1  -1 185510. 4612.99  47
  -5  -1   1 174144. 4025.67  32
  -5  -1   1 178117. 3684.60  33
  -5  -1   0 381172. 7054.91   4
  -5  -1   0 360274. 4257.44  53
   5  -1   0 382002. 7032.02  57
  -5  -1   0 363330. 4458.22  54
  -5  -1   0 383607. 4771.37  33
  -5  -1   0 375892. 5689.69  32
   5  -1   0 375590. 6405.85  47
   5  -1   0 360236. 2945.50  31
   5  -1   1 38039.5 2442.59  22
  -5  -1  -1 35552.3 2376.54   4
  -5  -1  -1 33104.0 2390.99   6
  -5  -1  -1 38743.8 2501.75   5
   5  -1   1 37785.8 2215.21  50
   5  -1   1 36881.3 2101.98  57
  -5  -1  -1 35026.1 1227.09  54
  -5  -1  -1 37730.1 1904.98  32
   5  -1   1 35563.0 1437.49  31
  -5  -1  -2 167687. 5652.78   4
  -5  -1  -2 140603. 2613.05   3
  -5  -1  -2 176195. 5814.44   5
  -5  -1  -2 173223. 5392.76   6
   5  -1   2 153870. 3973.69  54
   5  -1   2 158845. 4059.03  57
   5  -1   2 164270. 4750.54  50
   5  -1   2 161412. 3666.56  31
   5  -1   2 159940. 4182.10  33
  -5  -1  -3 40614.1 3167.64   4
  -5  -1  -3 39853.8 1446.68   3
  -5  -1  -3 43630.2 3232.35   5
   5  -1   3 36542.5 1917.64  57
   5  -1   3 43045.9 2700.21  53
   5  -1   3 42590.3 2222.03  54
   5  -1   3 42570.4 2580.28  50
   5  -1   3 39464.0 2199.18  33
   5  -1   3 39220.3 2199.82  31
  -5  -1  -4 54156.6 3908.01   1
  -5  -1  -4 56049.2 2049.08   3
  -5  -1  -4 58881.0 4027.56   5
   5  -1   4 51808.2 2734.78  54
   5  -1   4 48532.1 3131.27  53
   5  -1   4 49512.5 3327.57  49
   5  -1   4 50561.8 2558.70  33
   5  -1   4 49868.5 2806.15  31
  -5  -1  -5 101997. 5976.28   1
  -5  -1  -5 86197.7 5320.92   5
   5  -1   5 98818.1 4156.22  54
   5  -1   5 99655.9 5050.42  49
   5  -1   5 94313.3 4646.33  53
   5  -1   5 95583.6 3646.42  33
   5  -1   5 90864.3 4183.21  31
  -5  -1  -6 88988.0 6294.48   1
  -5  -1  -6 74694.1 5385.50   5
   5  -1   6 95800.6 5493.62  49
   5  -1   6 89036.4 4850.86  53
   5  -1   6 81391.8 4258.85  54
   5  -1   6 82485.3 4412.61  31
   5  -1   6 79657.1 3487.91  33
   5  -1   7 10621.5 1876.88  31
   5  -1   7 11696.3 2074.81  53
   5  -1   7 10137.2 1751.77  54
  -5  -1  -7 12799.9 2333.40   5
  -5  -1  -7 10944.6 2586.13   1
  -5  -1  -8 3434.44 865.765  15
   5  -1   8 3734.43 1288.41  31
   5  -1   8 4013.36 1368.60  53
   5  -1   8 3773.67 1173.29  54
  -5  -1  -8 3735.97 900.691  12
  -5  -1  -8 4635.88 1743.21   1
   5  -1   9 775.684 864.544  31
  -5  -1  -9 1480.15 688.156  15
  -5  -1  -9 1382.52 757.732  12
   5  -1   9 1237.04 987.849  53
  -5  -1 -10 20831.4 2047.28  15
  -5  -1 -10 19641.6 1845.47  12
  -5  -1 -10 24241.6 4851.61   4
   5  -1  10 22616.7 4119.43  55
   5  -1  10 17908.5 3114.07  31
  -5  -1 -11 11419.9 1537.08  12
  -5  -1 -11 9400.13 1394.13  15
  -5  -1 -11 10413.3 975.000  35
  -5  -1 -12 2321.92 939.874  12
  -5  -1 -12 1917.87 770.131  15
  -5  -1 -12 1694.43 509.945  35
  -5  -1 -13 4206.65 1014.10  12
  -5  -1 -13 2327.32 570.805  14
  -5  -1 -13 2909.64 858.456  15
  -5  -1 -13 3559.07 541.465  35
  -5  -1 -14 861.949 441.845  15
  -5  -1 -14 1661.24 411.125  35
  -5  -1 -15 3406.74 562.415  15
  -5  -1 -15 3946.25 411.507  35
   5   1 -16 5157.38 420.320  35
   5   1 -15 1921.02 526.473   8
  -5   1  15 2207.14 597.043  20
   5   1 -15 3504.26 466.775  35
  -5   1  14 1254.70 646.066  20
  -5   1  14 554.729 333.385  60
   5   1 -14 13.4491 279.057  58
   5   1 -14 667.679 606.878   8
  -5   1  13 6332.99 745.423  60
   5   1 -13 7550.43 1221.32   8
  -5   1  12 2461.02 514.473  60
   5   1 -12 1677.61 494.603  58
   5   1 -12 3012.82 847.675   8
   5   1 -11 14133.4 1711.52  15
  -5   1  11 12611.8 2622.15  31
   5   1 -11 16021.7 1701.49   8
   5   1 -11 16223.3 3933.50   1
   5   1 -11 12339.4 3325.44   3
   5   1 -11 9880.03 1030.86  58
  -5   1  11 13533.9 1093.73  60
  -5   1  11 9984.57 2536.69  55
  -5   1  10 9179.73 2189.67  31
   5   1 -10 8152.68 1225.67   8
   5   1 -10 3125.34 1877.63   3
   5   1 -10 9884.87 2954.41   1
  -5   1  10 10153.4 961.069  60
  -5   1  10 7129.08 2063.05  55
   5   1 -10 9486.97 1010.03  58
  -5   1  10 9638.33 2089.81  32
  -5   1   9 10532.8 2119.92  31
   5   1  -9 8999.36 1175.37   8
   5   1  -9 7886.46 2467.62   3
  -5   1   9 8762.89 2305.06  55
   5   1  -9 6846.68 1921.01  48
  -5   1   9 8615.04 1871.78  32
   5   1  -8 42260.6 4453.77   3
   5   1  -8 28513.3 3461.46  48
  -5   1   8 37797.5 3738.89  52
  -5   1   8 41843.0 3831.92  54
  -5   1   8 42201.4 4238.45  55
  -5   1   8 41806.1 3578.50  31
   5   1  -8 26592.9 3157.08  46
  -5   1   8 41285.3 3652.58  32
   5   1  -7 49346.7 4354.82   3
   5   1  -7 57602.9 4231.57  48
  -5   1   7 44418.4 3593.69  52
  -5   1   7 59734.3 4162.05  54
  -5   1   7 57966.5 4468.72  55
   5   1  -7 43316.4 3658.02  46
  -5   1   7 58921.4 3745.83  31
   5   1  -6 85989.6 5063.86   3
   5   1  -6 82529.3 4518.48  48
  -5   1   6 95532.2 5162.94  55
  -5   1   6 88737.5 4553.07  54
  -5   1   6 88578.6 4039.35  31
   5   1  -6 82716.5 4586.46  46
   5   1  -5 185052. 6614.90   3
   5   1  -5 187822. 6132.40  48
  -5   1   5 220716. 7010.44  55
  -5   1   5 162705. 5633.80  52
  -5   1   5 202162. 6224.56  54
  -5   1   5 203412. 5394.36  31
   5   1  -5 193863. 6263.21  46
   5   1  -4 99556.0 4429.37   3
   5   1  -4 99433.5 4070.79  48
  -5   1   4 111185. 4465.92  55
   5   1  -4 72202.4 3037.41  57
  -5   1   4 74399.8 2782.74  51
  -5   1   4 104508. 4077.97  54
   5   1  -4 99014.6 4183.54  46
  -5   1   4 105102. 3323.68  31
   5   1  -3 62359.8 3198.48   3
  -5   1   3 66047.8 3313.17   2
   5   1  -3 58158.4 2797.47  48
  -5   1   3 61595.7 2087.22  51
  -5   1   3 62810.2 3051.42  55
  -5   1   3 58307.5 2070.83  31
   5   1  -3 56820.9 2876.42  46
   5   1  -2 118021. 3969.44   3
  -5   1   2 122814. 4236.76   2
   5   1  -2 120681. 3698.71  48
  -5   1   2 132168. 4026.37  55
   5   1  -2 122937. 3755.09  46
   5   1  -1 170469. 4309.01   3
  -5   1   1 168628. 4762.88   2
   5   1  -1 169959. 3887.55  48
  -5   1   1 177345. 4252.07  55
   5   1  -1 158945. 3222.71  55
   5   1  -1 174476. 4080.29  46
   5   1   0 387818. 5903.39  30
  -5   1   0 381247. 7046.65   4
  -5   1   0 361841. 6639.04   6
  -5   1   0 380004. 6942.71   2
   5   1   0 383185. 7121.61  51
   5   1   0 363501. 5486.15  55
   5   1   0 366779. 5003.58  48
   5   1   0 369844. 5274.22  46
   5   1   1 38901.0 2000.56  30
  -5   1  -1 36677.3 2429.46   4
  -5   1  -1 38989.4 2312.91   2
   5   1   1 35167.8 1318.85  48
   5   1   1 37750.3 2223.29  52
   5   1   1 37989.3 2003.66  55
   5   1   1 39399.4 1521.10  46
   5   1   2 167888. 4188.33  30
  -5   1  -2 164868. 5740.30   4
  -5   1  -2 164584. 4921.96   2
   5   1   2 154805. 3381.39  49
   5   1   2 176654. 5040.63  52
   5   1   2 182585. 5011.98  55
   5   1   2 156407. 2300.53  46
  -5   1  -3 41523.4 3073.71  21
   5   1   3 41814.7 2195.34  30
   5   1   3 39566.2 2083.33  49
   5   1   3 35251.0 1242.59  53
   5   1   3 45286.1 2907.62  55
   5   1   3 43142.6 2815.83  52
  -5   1  -3 38877.4 2594.62   2
   5   1   4 47297.1 2378.97  30
  -5   1  -4 48310.4 3681.10  21
   5   1   4 44256.8 1830.44  53
   5   1   4 51411.5 3523.32  55
   5   1   4 56125.9 3538.00  52
  -5   1  -4 53431.4 3156.06   2
  -5   1  -4 51376.5 3899.81   1
  -5   1  -5 105951. 5664.61  21
   5   1   5 87794.7 3055.44  30
   5   1   5 104031. 5369.79  55
   5   1   5 83118.8 3029.82  53
   5   1   5 100304. 5218.94  52
  -5   1  -5 106596. 6181.95   1
  -5   1  -5 92423.0 4432.29   2
  -5   1  -6 70449.7 5198.96  21
   5   1   6 92864.0 5684.95  55
   5   1   6 84704.6 5344.08  52
  -5   1  -6 79561.1 6120.81   1
  -5   1  -7 8908.97 2142.89  21
   5   1   7 9848.63 1722.04  31
   5   1   7 12937.1 2456.18  52
   5   1   7 12919.4 2561.19  55
  -5   1  -7 11756.8 2740.87   1
   5   1   8 4804.20 1426.94  31
   5   1   8 4595.01 1852.77  55
   5   1   8 4968.47 1786.95  52
  -5   1  -8 5984.34 2202.46   1
  -5   1  -8 4937.03 951.834  12
  -5   1  -9 1052.04 582.550  15
   5   1   9 299.268 947.144  31
  -5   1  -9 1427.54 698.041  12
   5   1   9 1217.99 1353.45  55
   5   1   9 982.694 1225.62  52
  -5   1 -10 14301.1 1642.89  15
  -5   1 -10 20287.6 1709.80  18
  -5   1 -10 24430.1 4939.26   4
  -5   1 -10 20319.8 1876.42  12
   5   1  10 21231.2 4056.44  51
   5   1  10 18130.8 3609.06  55
   5   1  10 18005.7 3637.41  52
  -5   1 -10 20213.1 1198.91  40
   5   1  10 19040.6 3020.18  31
  -5   1 -11 8304.19 1233.95  12
  -5   1 -11 7899.50 1250.81  15
  -5   1 -11 10148.6 1231.92  18
  -5   1 -11 9291.45 859.671  40
  -5   1 -11 10834.9 1008.04  35
  -5   1 -12 1535.35 808.550  12
  -5   1 -12 1619.09 723.010  15
  -5   1 -12 1327.90 465.989  35
  -5   1 -12 1818.54 435.961  40
  -5   1 -13 2530.17 866.817  12
  -5   1 -13 3048.54 664.926  15
  -5   1 -13 3547.25 529.528  40
  -5   1 -13 3197.42 545.704  35
  -5   1 -14 1420.32 651.371  12
  -5   1 -14 1371.61 393.995  35
   5   1  15 3755.55 670.613  20
  -5   1 -15 3807.54 406.824  35
  -5   3  15 2527.84 521.964  20
   5   3 -14 702.781 483.943   8
  -5   3  14 412.056 336.003  20
   5   3 -14 135.115 209.344  40
   5   3 -14 84.7674 170.614  35
  -5   3  13 883.373 553.751  20
  -5   3  13 577.021 342.781  60
   5   3 -13 80.7824 526.945   8
  -5   3  12 1564.48 791.272  20
   5   3 -12 2060.18 463.125  58
  -5   3  12 1055.99 430.071  60
   5   3 -12 1514.36 691.016   8
  -5   3  11 4819.30 1122.80  20
   5   3 -11 4506.74 1031.11   8
   5   3 -11 3254.04 659.014  58
  -5   3  11 3334.72 597.073  60
  -5   3  10 3124.96 984.867  20
   5   3 -10 2779.09 1779.87  21
   5   3 -10 1920.78 865.258   8
  -5   3  10 2203.46 509.352  60
   5   3 -10 2628.61 603.510  59
   5   3 -10 1332.29 439.272  58
  -5   3  10 3754.42 1846.25  55
   5   3 -10 2412.74 558.686  37
   5   3  -9 9593.44 3006.93  21
  -5   3   9 8378.47 1417.20  20
  -5   3   9 8888.55 1968.06  31
   5   3  -9 9233.86 1359.36   8
   5   3  -9 9777.06 1006.16  58
  -5   3   9 9738.23 938.409  60
  -5   3   9 10019.7 2625.21  55
   5   3  -9 9133.52 940.808  59
   5   3  -9 4804.86 2118.72  46
   5   3  -9 9269.32 943.950  37
   5   3  -8 24059.2 4609.80  21
  -5   3   8 26135.8 2195.97  20
  -5   3   8 17943.1 1760.95  13
   5   3  -8 24005.9 1949.40   8
   5   3  -8 25204.1 3992.95   1
  -5   3   8 30433.5 4174.50  55
   5   3  -8 26810.8 1364.86  59
   5   3  -8 20524.8 3557.23  48
  -5   3   8 21284.4 2726.46  31
   5   3  -8 25397.0 1341.04  37
   5   3  -8 23388.9 3765.25  46
   5   3  -7 67664.9 6409.77  21
  -5   3   7 59037.0 3084.87  20
   5   3  -7 54204.7 2686.88   8
   5   3  -7 67808.0 5875.87   1
  -5   3   7 67926.3 5837.55  55
   5   3  -7 55241.3 5316.32  48
  -5   3   7 50361.6 3760.54  31
   5   3  -7 63685.9 5654.19  46
  -5   3   6 2963.02 825.744   2
  -5   3   6 2670.78 1395.79  55
   5   3  -6 3505.08 1421.36  48
   5   3  -6 2399.31 1076.49  46
   5   3  -5 14879.0 1958.00  30
  -5   3   5 26782.2 3084.40   2
  -5   3   5 26868.5 3279.12  55
   5   3  -5 20966.7 2789.97  48
   5   3  -5 25031.9 3072.09  46
   5   3  -4 68343.4 5315.45  21
  -5   3   4 75638.9 4194.86  30
  -5   3   4 79510.6 5018.71   2
   5   3  -4 68602.1 4580.93  48
  -5   3   4 77459.2 5203.08  55
   5   3  -4 72869.7 4764.89  46
   5   3  -3 72742.6 5087.45  21
   5   3  -3 71927.8 4089.26  30
  -5   3   3 78934.4 4091.68  30
  -5   3   3 78096.6 4877.41   2
  -5   3   3 76119.3 4886.22  55
   5   3  -3 70731.2 4388.07  48
   5   3  -3 69720.0 4454.76  46
   5   3  -2 72997.8 4787.18  21
  -5   3   2 70878.2 3797.50  30
   5   3  -2 66732.9 3899.73  30
  -5   3   2 76563.2 4814.68   2
  -5   3   2 73699.0 4708.03  55
   5   3  -2 67222.1 4091.08  48
   5   3  -2 71647.6 4256.40  46
   5   3  -1 34871.4 3224.48  21
   5   3  -1 35149.6 2831.30  30
  -5   3   1 35543.6 2725.64  30
  -5   3   1 38744.1 3443.19   2
   5   3  -1 34596.2 3002.09  55
  -5   3   1 38756.2 3405.30  55
   5   3  -1 35052.4 2883.74  46
   5   3   0 71913.1 3998.89  30
  -5   3   0 81315.5 3930.23  30
  -5   3   0 75934.9 4848.17   2
   5   3   0 76499.5 4813.51  56
  -5   3   0 79367.9 4881.32  55
   5   3   0 72422.8 4528.93  55
   5   3   0 72704.9 3909.45  46
  -5   3  -1 6442.43 1249.49  30
   5   3   1 7728.27 1534.84  30
   5   3   1 6725.48 1433.81  55
   5   3   1 6136.73 1456.48  56
  -5   3  -1 6558.89 1679.51   2
   5   3   1 6381.67 1498.69   2
   5   3   2 44407.5 3287.32  30
  -5   3  -2 44404.3 2835.54  30
   5   3   2 43874.6 3743.56  55
  -5   3  -2 31245.5 2442.26   4
  -5   3  -2 45864.0 4061.97   2
   5   3   2 42131.7 3240.18   2
  -5   3  -3 72429.9 3339.95  30
   5   3   3 75714.8 4401.66  30
   5   3   3 78864.1 5041.42  55
   5   3   3 70459.8 5080.57  51
   5   3   3 74153.7 4023.38   2
  -5   3  -3 76829.3 5517.89   2
   5   3   4 54832.8 3784.09  30
   5   3   4 55647.4 4540.24  55
   5   3   4 57043.5 4776.97  51
  -5   3  -4 55921.1 4292.39   4
  -5   3  -4 61442.5 5275.34   2
   5   3   5 226.008 659.495  30
   5   3   5 674.043 944.294  51
   5   3   5 549.572 734.430  55
  -5   3  -5 1570.07 1047.54   4
  -5   3  -5 456.395 1066.54   2
   5   3   6 48083.7 3632.50  30
  -5   3  -6 49786.0 5119.93   4
  -5   3  -6 37173.5 4602.78   2
   5   3   6 46949.2 4809.63  51
   5   3   6 44949.9 4705.73  55
  -5   3  -7 1416.29 628.134  12
  -5   3  -7 1632.31 1173.67   4
  -5   3  -7 658.583 1102.67   2
   5   3   7 1287.36 1085.29  51
   5   3   7 207.981 779.620  55
  -5   3  -8 12199.8 1392.05   8
  -5   3  -8 14944.6 1517.45  12
   5   3   8 12194.3 2771.03  51
   5   3   8 14949.4 3186.03  55
  -5   3  -8 15809.9 1134.22  59
   5   3   9 7872.14 1946.78  31
  -5   3  -9 7179.15 1171.54  12
   5   3   9 6070.03 2170.12  51
   5   3   9 7136.08 2368.13  55
  -5   3  -9 4593.34 607.787  37
  -5   3 -10 4327.79 984.855  12
  -5   3 -10 3064.07 519.548  35
  -5   3 -10 2900.79 486.078  37
  -5   3 -11 33975.9 2355.98  12
   5   3  11 32810.3 2519.05  20
  -5   3 -11 34900.2 1594.35  35
  -5   3 -11 30898.1 1369.03  37
  -5   3 -12 3866.42 800.758  12
   5   3  12 6352.31 1130.61  20
  -5   3 -12 6336.92 1001.81  18
  -5   3 -12 6084.51 683.045  40
  -5   3 -12 6046.36 642.929  35
  -5   3 -13 144.763 449.544  12
   5   3  13 586.549 442.567  20
  -5   3 -13 766.983 434.909  18
  -5   3 -13 758.250 275.701  35
  -5   3 -13 930.003 338.810  40
   5   3  14 5626.20 807.339  20
  -5   3 -14 7045.08 524.043  40
   5   5 -13 4579.58 688.148   8
   5   5 -12 432.995 456.197   8
   5   5 -11 4772.39 959.033   8
   5   5 -10 3577.44 967.793   8
   5   5 -10 2631.49 516.006  58
   5   5 -10 3966.00 676.917  59
   5   5 -10 3933.27 635.978  37
  -5   5   9 4483.57 1037.20  20
   5   5  -9 3782.32 990.098   8
  -5   5   9 4285.96 632.019  60
   5   5  -9 3884.32 691.930  59
   5   5  -9 2790.86 558.409  58
   5   5  -9 4014.47 660.560  37
  -5   5   8 48769.1 3016.12  20
   5   5  -8 46431.4 2793.58   8
   5   5  -8 47904.8 1982.08  59
  -5   5   8 45444.2 1908.14  60
   5   5  -8 48905.6 1948.49  37
   5   5  -7 14845.4 3693.35  21
   5   5  -7 13029.0 3803.52   2
   5   5  -7 16550.2 1725.76   8
  -5   5   7 11878.3 2851.07  55
  -5   5   7 17466.8 1279.19  60
   5   5  -7 12997.7 1190.87  58
   5   5  -7 14807.6 1131.01  59
   5   5  -7 12857.8 1118.14  37
   5   5  -6 1367.53 1992.91  21
   5   5  -6 619.300 1328.84   2
   5   5  -6 1496.11 674.388   8
  -5   5   6 1023.60 423.134  60
  -5   5   6 1570.59 1505.96  55
   5   5  -6 648.701 342.123  59
   5   5  -6 737.726 493.161  58
   5   5  -6 618.715 397.938  37
  -5   5   5 8825.42 2467.82  55
   5   5  -5 9490.92 908.271  59
   5   5  -5 10130.6 2750.65   2
   5   5  -5 9423.43 1271.68   8
  -5   5   5 10806.8 2572.27   2
   5   5  -4 1811.39 1133.77  30
  -5   5   4 3016.81 1773.38  55
   5   5  -4 2174.28 481.669  59
   5   5  -4 380.471 887.933   2
   5   5  -4 1768.81 644.046   8
  -5   5   4 2985.32 1490.54   2
   5   5  -3 13161.2 2498.94  30
  -5   5   3 21162.9 2910.74  30
  -5   5   3 19414.7 3486.62  55
  -5   5   3 18431.0 3238.62   2
   5   5  -3 18063.9 1683.56   8
   5   5  -3 14948.4 3151.09   2
  -5   5   2 30431.9 3498.48  30
   5   5  -2 27582.3 3636.95  30
  -5   5   2 29384.0 4182.38  55
   5   5  -2 24736.9 4105.83   2
  -5   5   2 28428.3 3929.82   2
   5   5  -1 13727.0 2612.35  30
  -5   5   1 14113.3 2521.60  30
  -5   5   1 12513.8 2706.81   2
   5   5  -1 11688.7 2699.02   2
   5   5   0 25319.8 3281.10  30
  -5   5   0 28825.8 3384.03  30
  -5   5   0 24964.6 1951.40  17
   5   5   0 25891.6 3916.94  55
   5   5   0 25197.2 3822.20   2
  -5   5   0 25431.3 3874.31   2
  -5   5  -1 40241.1 2478.21  17
   5   5   1 41469.8 4174.00  30
  -5   5  -1 33971.3 3578.35  30
   5   5   1 48467.0 5204.94  55
   5   5   1 36022.9 4418.56   2
  -5   5  -1 41894.0 5070.10   2
  -5   5  -2 6093.17 1035.62  17
   5   5   2 5980.20 1699.17  30
  -5   5  -2 4633.77 1402.62  30
   5   5   2 7009.84 2096.31  55
  -5   5  -2 5019.70 1975.70   2
  -5   5  -3 8805.86 1260.13  17
   5   5   3 10958.8 2225.54  30
   5   5   3 7384.90 2139.87  55
   5   5   3 9865.91 905.244  59
  -5   5  -3 12366.0 3099.61   2
   5   5   4 11759.8 2243.36  30
  -5   5  -4 11352.4 1414.41  17
   5   5   4 12746.3 2921.71  55
  -5   5  -4 11751.4 1003.11  59
  -5   5  -4 16656.7 3586.78   2
   5   5   5 31500.1 3794.76  30
   5   5   5 30103.5 4517.95  55
  -5   5  -5 34145.3 1667.85  59
  -5   5  -5 31644.1 5395.93   2
  -5   5  -5 36015.4 2432.97   8
  -5   5  -5 37572.1 2421.02  12
   5   5   6 14075.6 1521.33  20
   5   5   6 12988.7 2465.11  30
   5   5   6 10239.1 2722.14  55
  -5   5  -6 12958.6 1117.50  59
  -5   5  -6 14891.6 3810.10   2
  -5   5  -6 15896.8 1743.69   8
  -5   5  -6 15914.0 1631.79  12
   5   5   7 2390.04 677.983  20
  -5   5  -7 1786.10 547.277  59
  -5   5  -7 2480.24 844.423   8
  -5   5  -7 3617.62 952.241  12
   5   5   8 5428.08 1006.14  20
  -5   5  -8 3190.73 749.880   8
  -5   5  -8 7001.09 1209.51  12
  -5   5  -8 4727.63 713.880  59
   5   5   9 2609.24 669.805  20
  -5   5  -9 2856.29 693.890  12
  -5   5  -9 1748.64 609.877   8
  -5   5  -9 1809.45 458.367  59
  -5   5  -9 3444.93 613.532  37
  -5   5 -10 3175.32 700.966   8
  -5   5 -10 2925.56 755.455  12
   5   5  10 1636.80 535.965  20
  -5   5 -10 3153.90 511.173  37
  -5   5 -11-469.373 347.247  40
  -5   5 -11 288.128 266.597  37
  -5   5 -12 5843.36 765.686  18
   5   5  12 4840.98 513.928  59
  -5   5 -12 4878.27 474.275  40
  -5   5 -13 3273.47 306.752  40
  -5   7  10 555.116 263.347  17
   5   7 -10 215.697 331.766   8
  -5   7  10 516.604 200.930  59
   5   7  -9 1551.55 507.530   8
  -5   7   9 1540.84 323.120  59
   5   7  -9 1676.08 376.261  59
   5   7  -8 5353.05 902.489   8
   5   7  -8 2835.04 434.365  58
   5   7  -8 4531.54 612.468  59
  -5   7   8 4294.29 488.999  59
   5   7  -8 4729.95 573.370  37
   5   7  -7 1278.69 558.127   8
   5   7  -7 712.351 364.448  58
   5   7  -7 1725.40 501.066  59
  -5   7   7 875.843 292.592  59
   5   7  -7 1879.59 421.418  37
   5   7  -6 10465.4 1283.60   8
   5   7  -6 7070.48 757.748  58
  -5   7   6 8413.64 747.924  59
   5   7  -6 9641.62 906.534  59
   5   7  -6 7477.90 685.336  37
  -5   7   5 11454.9 1310.97  17
   5   7  -5 12976.5 1471.41   8
   5   7  -5 11336.1 991.733  58
  -5   7   5 12205.6 962.655  59
   5   7  -5 10835.6 973.796  59
   5   7  -5 9931.42 785.842  37
  -5   7   4 12334.5 1410.18  17
   5   7  -4 14912.1 1553.69   8
   5   7  -4 12130.6 1015.23  59
  -5   7   4 13405.1 1046.46  59
   5   7  -4 10364.0 811.665  37
  -5   7   3 6447.42 1061.99  17
  -5   7   3 7319.33 828.382  59
   5   7  -3 7754.20 856.780  59
   5   7  -3 6731.91 1067.29   8
  -5   7   2 3615.70 814.556  17
   5   7  -2 4445.60 686.718  59
  -5   7   2 3865.13 622.026  59
   5   7  -2 4381.10 933.087   8
  -5   7   1 3029.76 771.537  17
  -5   7   1 2982.55 581.153  59
   5   7  -1 2619.01 573.277  59
   5   7  -1 3201.95 862.546   8
  -5   7   0 13825.8 1551.01  17
   5   7   0 13980.7 1073.70  59
  -5   7   0 13906.3 1125.31  59
  -5   7  -1 3355.40 914.695  17
  -5   7  -1 3299.16 617.120  59
   5   7   1 2802.78 542.970  59
  -5   7  -2 5962.67 1050.51  17
   5   7   2 5403.22 713.491  59
  -5   7  -2 4910.83 701.924  59
  -5   7  -3 27705.0 2174.66  17
  -5   7  -3 28974.0 2136.60   8
   5   7   3 28219.4 1480.67  59
  -5   7  -3 23088.7 1361.85  59
  -5   7  -4 3162.51 816.088   8
  -5   7  -4 2476.22 706.685  12
   5   7   4 4068.76 629.329  59
  -5   7  -4 2202.90 474.190  59
  -5   7  -5 641.230 422.355  12
  -5   7  -5 732.925 606.266   8
  -5   7  -5 414.065 341.882  59
   5   7   5 982.164 415.190  59
  -5   7  -6 6648.25 934.974  12
  -5   7  -6 7054.92 1094.44   8
   5   7   6 7874.26 733.552  59
  -5   7  -6 5925.09 651.480  59
  -5   7  -7 2108.60 599.650   8
   5   7   7 2998.22 470.416  59
  -5   7  -7 2483.59 436.683  59
  -5   7  -7 2963.88 500.942  37
  -5   7  -8 488.397 390.137   8
  -5   7  -8 933.851 306.062  59
   5   7   8 353.196 285.801  59
  -5   7  -8 865.319 312.520  37
  -5   7  -9 1739.35 420.700  18
   5   7   9 2559.04 362.438  59
  -5   7  -9 1673.06 312.053  37
   5   9  -3 1047.95 201.786  59
   5   9  -2 3778.70 350.479  59
   5   9  -2 3206.96 307.431  58
  -5   9   2 3764.59 496.879   8
   5   9  -1 1172.72 226.491  58
   5   9  -1 1774.02 264.501  59
  -5   9   1 1557.07 352.985   8
   5   9   0 440.800 185.478  58
   5   9   0 211.965 156.835  59
  -5   9   0-14.0649 228.624   8
   5   9   1 8733.13 500.653  59
  -5   9  -1 8599.23 726.141   8
   5   9   2 5239.67 377.020  59
  -6  -8   8 286.613 170.383  60
   6  -8  -7 9708.77 867.864  24
  -6  -8   7 7198.04 538.303  60
   6  -8  -6 6491.18 821.041  24
  -6  -8   6 5837.69 542.729  60
   6  -8  -6 5422.59 555.947   7
   6  -8  -5 422.566 366.312  24
  -6  -8   5 420.928 303.413  60
   6  -8  -5 412.327 299.503   7
   6  -8  -4 5839.69 900.616  24
  -6  -8   4 6338.08 617.926  60
   6  -8  -4 5996.02 758.331   7
  -6  -8   4 6402.56 758.542   7
   6  -8  -3 15511.5 1479.68  24
  -6  -8   3 13350.2 887.518  60
   6  -8  -3 13542.0 1179.05   7
  -6  -8   3 15171.4 1175.85   7
   6  -8  -2 1000.69 493.830   7
  -6  -8   2 1137.11 486.886   7
   6  -8  -2 1077.45 511.011  24
  -6  -8   1 4381.72 741.589   7
   6  -8  -1 4676.94 852.910  24
  -6  -8   0 3006.80 632.160   7
   6  -8   0 3358.99 677.437   7
  -6  -8   0 2756.78 378.089  42
  -6  -8  -1 3353.02 651.422   7
   6  -8   1 3412.25 664.408   7
  -6  -8  -1 3631.13 437.564  42
  -6  -8  -2 7307.11 939.685   7
   6  -8   2 6022.79 804.897   7
  -6  -8  -2 5499.33 762.675  16
  -6  -8  -2 5738.49 523.996  42
  -6  -8  -3 4988.21 757.074   7
  -6  -8  -3 4402.12 736.018  16
  -6  -8  -3 5630.06 523.985  42
  -6  -8  -4 8794.11 877.995   7
  -6  -8  -4 8288.90 902.857  16
  -6  -8  -4 8389.79 583.922  42
  -6  -8  -5 5996.48 741.942  16
  -6  -8  -5 5294.81 610.782   7
   6  -8   5 5863.05 569.353  60
  -6  -8  -5 6346.57 487.615  42
  -6  -8  -6 5448.05 655.621  16
   6  -8   6 5190.73 456.093  60
  -6  -8  -6 5934.82 430.793  42
  -6  -8  -7 1870.66 207.236  42
  -6  -6  12 6816.52 527.326  60
  -6  -6  12 4967.84 384.520  45
   6  -6 -11 2176.56 571.932  19
  -6  -6  11 1317.34 372.720  60
  -6  -6  11 1047.43 275.336  45
   6  -6 -10 460.722 443.507  19
  -6  -6  10 1176.00 460.065  60
  -6  -6  10 705.466 344.157  45
   6  -6  -9 1677.11 612.485  24
   6  -6  -9 2092.09 727.284  19
  -6  -6   9 2106.81 570.094  60
  -6  -6   9 1665.38 468.681  45
   6  -6  -8 2977.55 827.169  24
   6  -6  -8 2878.41 862.988  19
  -6  -6   8 2421.64 633.448  60
  -6  -6   8 2268.48 536.228  45
   6  -6  -7 22190.9 2112.49  19
  -6  -6   7 19866.0 1344.73  60
   6  -6  -6 21827.8 2135.43  19
  -6  -6   6 21648.1 1377.46  60
  -6  -6   5 6984.49 962.501   7
   6  -6  -5 8472.16 1368.74  19
  -6  -6   4 1828.46 585.296   7
   6  -6  -4 2148.98 775.491  19
   6  -6  -3 13007.1 1647.25  19
  -6  -6   3 12313.6 1332.56   7
   6  -6  -3 13759.5 3180.52   3
   6  -6  -3 12820.4 2789.59  54
  -6  -6   3 14009.5 2856.76  54
  -6  -6   3 10865.7 2306.26  33
   6  -6  -3 15062.2 3129.36  47
   6  -6  -2 16053.9 1706.02  19
  -6  -6   2 18148.2 1569.87   7
   6  -6  -2 17144.8 3561.64   3
  -6  -6   2 13534.9 2798.92  54
   6  -6  -2 13507.6 2771.60  54
   6  -6  -2 15420.8 3015.55  47
   6  -6  -1 36097.4 4955.35   3
  -6  -6   1 36095.6 2260.82   7
  -6  -6   1 32312.5 4183.94  54
   6  -6  -1 35929.7 4674.93  54
   6  -6  -1 30699.2 4229.89  47
   6  -6  -1 34618.1 3878.58  33
  -6  -6   0 11698.5 1539.87  24
   6  -6   0 11578.2 1474.28  24
  -6  -6   0 9667.09 2810.84   5
  -6  -6   0 13069.7 1403.67   7
  -6  -6   0 10957.5 2495.06  54
   6  -6   0 10321.9 2599.89  54
   6  -6   0 10891.5 2329.63  33
   6  -6   0 8761.06 2396.85  47
  -6  -6  -1 15225.5 1695.51  24
   6  -6   1 14699.2 1661.49  24
  -6  -6  -1 11832.4 3218.41   5
  -6  -6  -1 15985.1 1517.26   7
   6  -6   1 14769.4 3149.58  54
   6  -6   1 12375.2 2751.45  53
   6  -6   1 12147.8 2803.40  47
   6  -6   1 15071.8 2724.92  33
  -6  -6  -2 35863.7 2608.89  24
  -6  -6  -2 32989.4 2541.71  19
   6  -6   2 30614.4 2203.25  24
  -6  -6  -2 34244.1 2194.53   7
  -6  -6  -2 32035.1 5318.89   5
   6  -6   2 30432.3 4205.05  53
   6  -6   2 34335.3 4605.72  54
   6  -6   2 29115.8 4442.67  47
   6  -6   2 31087.8 3887.29  33
  -6  -6  -3 2945.98 824.368   7
  -6  -6  -3 1858.95 746.419  19
  -6  -6  -3 2288.22 829.460  24
  -6  -6  -4 16136.8 1570.40   7
  -6  -6  -4 14145.0 1724.45  19
  -6  -6  -4 16623.7 1886.69  24
  -6  -6  -5 1702.99 580.088   7
  -6  -6  -5 2151.38 797.319  19
  -6  -6  -5 2243.82 803.834  24
  -6  -6  -6 3949.55 1006.41  19
  -6  -6  -7 11782.0 1600.65  19
   6  -6   7 10945.0 966.470  60
  -6  -6  -7 10735.8 819.330  42
  -6  -6  -8 9175.58 1204.67  16
  -6  -6  -8 8487.78 1252.74  19
   6  -6   8 6434.95 714.023  60
  -6  -6  -8 7611.18 655.447  42
  -6  -6  -9 6965.21 953.712  16
   6  -6   9 5510.34 561.049  60
  -6  -6  -9 7237.78 568.902  42
  -6  -6 -10 2012.72 427.956  16
  -6  -6 -11 924.377 329.569  14
   6  -6  11 1212.16 326.807  45
   6  -4 -14 11865.3 1027.27  15
  -6  -4  14 10536.2 687.659  60
  -6  -4  14 11546.1 697.513  45
   6  -4 -13 248.698 345.428  15
   6  -4 -13 139.899 396.550  28
   6  -4 -13 235.212 262.577  19
  -6  -4  13-279.849 340.219  60
   6  -4 -13 98.6029 324.544  58
  -6  -4  13 243.877 349.433  45
   6  -4 -12-335.360 511.347  15
   6  -4 -12-9.06411 437.747  19
   6  -4 -12 309.943 594.072  28
  -6  -4  12-270.527 397.923  60
   6  -4 -12 86.7970 372.548  58
  -6  -4  12 647.585 447.750  45
   6  -4 -11 4562.90 1089.16  28
   6  -4 -11 4010.87 982.278  19
  -6  -4  11 4025.39 715.001  60
   6  -4 -11 4375.47 719.509  58
  -6  -4  11 4533.36 761.887  45
   6  -4 -10 14531.9 1836.26  19
   6  -4 -10 14014.0 1798.33  28
  -6  -4  10 14617.3 1159.21  60
   6  -4 -10 14286.1 1107.76  58
  -6  -4  10 15532.4 1196.99  45
   6  -4  -9 5297.55 1175.43  19
   6  -4  -9 5778.83 1282.27  28
  -6  -4   9 5936.28 806.617  60
   6  -4  -9 4964.97 728.866  58
  -6  -4   8 54780.8 5469.36  31
   6  -4  -8 58745.3 3470.58  28
   6  -4  -8 65476.8 3793.49  19
   6  -4  -8 75211.5 6821.35   3
  -6  -4   8 62942.8 2260.09  60
  -6  -4   8 53925.3 5561.85  53
  -6  -4   8 51918.4 5401.16  54
   6  -4  -8 63776.8 2269.30  58
  -6  -4   8 61792.2 5103.97  33
   6  -4  -7 19088.5 2025.95  19
  -6  -4   7 20293.6 3241.84  31
   6  -4  -7 18559.9 1945.28  28
   6  -4  -7 24538.3 3809.16   3
   6  -4  -7 20221.0 1284.32  58
  -6  -4   7 22499.1 1352.92  60
  -6  -4   7 18772.0 3096.98  53
  -6  -4   7 17681.4 3052.25  54
  -6  -4   7 20527.0 2920.34  33
   6  -4  -7 21725.8 3246.27  47
   6  -4  -6 16657.7 3332.36  22
  -6  -4   6 16112.2 2717.38  31
   6  -4  -6 13692.7 1567.14  28
   6  -4  -6 14921.9 1714.50  19
   6  -4  -6 22299.6 3404.75   3
  -6  -4   6 11815.0 2439.46  53
   6  -4  -6 13736.8 2278.16  48
  -6  -4   6 13374.4 2538.12  54
  -6  -4   6 16028.6 2443.12  33
  -6  -4   6 12243.6 1961.53  32
   6  -4  -6 18083.7 2910.25  47
  -6  -4   5 4580.40 1552.84  31
   6  -4  -5 3497.85 1545.51  22
   6  -4  -5 3981.37 938.790  19
   6  -4  -5 2731.29 1026.44   3
  -6  -4   5 2794.71 1264.31  53
  -6  -4   5 4375.18 1490.65  54
  -6  -4   5 3857.93 1153.25  32
  -6  -4   5 4947.42 1459.83  33
   6  -4  -5 4611.08 1456.64  47
  -6  -4   4 40808.4 3867.16  31
   6  -4  -4 44877.4 5138.73  22
   6  -4  -4 50242.5 4688.38   3
  -6  -4   4 39193.6 3734.17  53
  -6  -4   4 42950.5 4019.87  54
  -6  -4   4 37681.2 3366.63  32
   6  -4  -4 32197.5 2974.51  33
   6  -4  -4 42940.4 3978.91  47
  -6  -4   4 41432.3 3617.47  33
   6  -4  -3 67039.7 6104.33  22
   6  -4  -3 68885.4 5390.86   3
  -6  -4   3 45479.6 3809.42  53
  -6  -4   3 62397.3 4701.72  54
  -6  -4   3 64691.4 4395.24  33
   6  -4  -3 63007.5 4185.68  33
   6  -4  -3 61381.9 4669.64  47
  -6  -4   3 60486.6 4143.18  32
   6  -4  -2 45330.3 5003.65  22
  -6  -4   2 47986.8 4612.91   5
  -6  -4   2 45111.9 3470.96  53
  -6  -4   2 44360.7 3795.23  54
   6  -4  -2 41736.3 3841.16  47
   6  -4  -2 46370.8 3576.35  33
  -6  -4   2 48315.6 3592.23  33
  -6  -4   2 43323.7 3490.08  32
  -6  -4   1 1328.81 1016.89   5
  -6  -4   1 805.729 718.413  54
   6  -4  -1 1829.45 1229.49  47
  -6  -4   1 1224.66 739.285  33
   6  -4  -1 723.301 607.151  33
  -6  -4   0 17809.9 2951.10   5
   6  -4   0 13932.4 2360.61   5
   6  -4   0 13521.1 2225.72  54
  -6  -4   0 13301.2 1962.99  54
  -6  -4   0 10908.5 1632.46  33
   6  -4   0 13089.7 2235.86  47
   6  -4   0 15179.0 2138.96  33
  -6  -4  -1 52335.7 5063.62   5
   6  -4   1 46715.1 4283.94  53
   6  -4   1 51247.5 4333.49  54
  -6  -4  -1 51833.1 3208.48  33
   6  -4   1 46793.2 3743.61  33
   6  -4   1 42466.4 3917.26  47
  -6  -4  -2 148632. 8860.14   5
   6  -4   2 133548. 7278.30  53
   6  -4   2 150069. 7523.82  54
   6  -4   2 137213. 6409.80  33
   6  -4   3 22877.3 2491.38  31
  -6  -4  -3 38883.1 4863.54   5
   6  -4   3 27495.0 3591.10  53
   6  -4   3 33701.6 3664.43  54
  -6  -4  -3 30452.0 3094.82  54
   6  -4   3 28413.0 3531.34  49
   6  -4   3 32462.7 3333.03  33
   6  -4   3 25747.2 3361.89  47
   6  -4   4 9357.43 1706.95  31
  -6  -4  -4 11514.6 2772.70   5
   6  -4   4 10417.0 2179.27  54
   6  -4   4 9463.96 2043.02  49
   6  -4   4 11911.4 2412.73  53
   6  -4   4 9087.24 2184.57  47
   6  -4   4 9942.90 1968.00  33
  -6  -4  -5 17766.0 1871.63  19
   6  -4   5 14761.3 2367.64  31
  -6  -4  -5 18824.9 1920.66  28
  -6  -4  -5 20290.8 3799.14   5
   6  -4   5 16980.8 2890.25  49
   6  -4   5 18749.0 3022.69  53
   6  -4   5 20620.0 3113.95  54
   6  -4   5 18163.1 2684.67  33
   6  -4   5 13716.7 2737.14  47
   6  -4   6 11565.7 2224.03  31
  -6  -4  -6 15450.8 1908.78  28
  -6  -4  -6 15317.9 1770.89  19
  -6  -4  -6 15011.7 3522.06   5
   6  -4   6 14742.7 2775.77  54
   6  -4   6 13832.3 2826.06  49
   6  -4   6 13542.6 2948.04  53
   6  -4   6 14931.1 2584.47  33
   6  -4   6 10979.9 2539.34  47
   6  -4   7 9436.03 2192.66  31
  -6  -4  -7 13297.8 1499.48  15
  -6  -4  -7 11980.6 1627.23  19
  -6  -4  -7 17260.3 2023.61  28
  -6  -4  -7 17114.7 3997.77   5
   6  -4   7 13321.6 2912.11  53
   6  -4   7 12203.7 1053.00  60
   6  -4   7 12845.0 2936.43  49
   6  -4   7 11805.9 2567.38  54
   6  -4   7 9412.63 2662.57  47
  -6  -4  -7 15329.4 1010.29  42
   6  -4   7 14200.9 2528.86  33
  -6  -4  -8 17570.1 2184.18  28
  -6  -4  -8 12658.0 1660.26  19
  -6  -4  -8 13604.8 1581.60  15
   6  -4   8 13494.2 1127.79  60
   6  -4   8 12422.0 2504.26  33
   6  -4   8 8332.24 2518.61  47
  -6  -4  -8 10940.0 849.829  42
  -6  -4  -9 1762.57 731.855  15
  -6  -4  -9 2761.38 834.702  19
  -6  -4  -9 2883.95 458.199  42
  -6  -4 -10 4431.98 1227.20  28
  -6  -4 -10 4468.17 973.073  15
  -6  -4 -11 1985.24 607.134  15
  -6  -4 -11 3041.54 1000.71  28
  -6  -4 -12 2609.51 674.389  15
  -6  -4 -12 2546.08 756.583  28
  -6  -4 -13 2507.45 549.600  14
  -6  -4 -13 2184.09 598.908  28
  -6  -4 -13 2111.17 517.075  15
   6  -4  13 3430.83 451.096  45
   6  -2 -15 2474.89 602.748  28
   6  -2 -15 1937.54 519.006  15
  -6  -2  15 1872.50 361.770  60
   6  -2 -15 1946.57 334.279  58
   6  -2 -15 2031.02 330.004  35
   6  -2 -14 174.874 428.535  15
   6  -2 -14-224.588 452.569   8
  -6  -2  14 692.721 398.642  60
   6  -2 -14-272.327 347.170  58
  -6  -2  14-851.435 424.832  45
   6  -2 -13 2895.19 872.865  15
   6  -2 -13 2981.95 789.651   8
  -6  -2  13 2585.20 530.474  60
   6  -2 -13 2773.27 603.649  58
  -6  -2  13 1485.86 460.980  45
   6  -2 -12 1929.30 721.453   8
   6  -2 -12 2054.87 555.245  58
  -6  -2  12 1870.69 509.072  60
  -6  -2  12 2988.78 606.577  45
   6  -2 -11 3837.15 951.264  19
   6  -2 -11 5973.14 1264.89   8
  -6  -2  11 5378.65 838.052  60
   6  -2 -11 4545.89 750.512  58
  -6  -2  11 5579.25 869.766  45
  -6  -2  10 2773.05 1546.63  31
   6  -2 -10 2993.40 902.502  19
   6  -2 -10 5177.54 1065.29   8
   6  -2 -10 4484.01 1913.34   3
   6  -2 -10 4745.54 2095.12   1
  -6  -2  10 4838.29 1875.34  53
  -6  -2  10 2447.47 1352.24  55
  -6  -2  10 3948.17 631.294  60
  -6  -2  10 3066.95 1463.13  54
   6  -2 -10 3913.75 655.287  58
  -6  -2  10 5083.30 767.438  45
  -6  -2   9 2768.55 1372.03  31
   6  -2  -9 4050.18 923.750   8
   6  -2  -9 2660.87 1403.43   3
   6  -2  -9 3178.52 1644.91   1
  -6  -2   9 3359.12 625.277  60
  -6  -2   9 4605.87 1688.41  53
  -6  -2   9 3501.57 1452.50  54
   6  -2  -9 2899.56 569.697  58
  -6  -2   8 1604.84 1172.72  31
   6  -2  -8 2784.10 1257.30   3
   6  -2  -8 1127.43 468.810   8
  -6  -2   8 1886.09 1090.92  53
  -6  -2   8 1839.95 1084.40  54
   6  -2  -8 953.282 652.963  48
  -6  -2   8 1200.39 622.177  32
  -6  -2   8 1200.93 809.656  33
   6  -2  -7 58161.7 4709.47   3
  -6  -2   7 50401.9 4303.76  53
  -6  -2   7 51782.0 4215.64  54
   6  -2  -7 41762.8 3404.94  48
  -6  -2   7 55654.0 3800.50  33
  -6  -2   7 42832.4 3366.57  32
  -6  -2   7 47088.0 4043.98  31
   6  -2  -6 51387.9 4065.50   3
  -6  -2   6 41686.0 3834.84  53
   6  -2  -6 47997.8 3393.41  48
  -6  -2   6 43939.9 3694.95  54
  -6  -2   6 37021.2 2959.94  32
   6  -2  -6 38880.5 2773.18  46
  -6  -2   6 46511.2 3323.77  33
  -6  -2   6 43552.9 3605.25  31
   6  -2  -6 46322.1 3652.07  47
  -6  -2   5 6713.34 1452.93  31
   6  -2  -5 8374.72 1542.44   3
   6  -2  -5 5060.75 1014.48  50
   6  -2  -5 7217.76 1274.24  48
  -6  -2   5 5839.73 1458.85  53
  -6  -2   5 7845.99 1524.96  54
  -6  -2   5 8185.72 1434.57  33
  -6  -2   5 6502.76 1209.67  32
   6  -2  -5 7732.21 1232.94  46
   6  -2  -5 8235.55 1568.83  47
   6  -2  -4 80984.6 4416.49   3
  -6  -2   4 67580.2 4068.01  53
  -6  -2   4 74503.3 3979.59  54
   6  -2  -4 74177.1 4034.80  47
  -6  -2   4 74072.6 3684.05  32
  -6  -2   4 67680.5 3971.70  31
  -6  -2   4 73237.0 3611.14  33
  -6  -2   3 30737.2 2525.11  31
   6  -2  -3 35224.5 2831.99   3
   6  -2  -3 33020.8 2480.69  50
  -6  -2   3 32627.5 2547.82  53
  -6  -2   3 32361.6 2500.56  54
  -6  -2   3 30475.5 2305.95  33
  -6  -2   3 33195.5 2344.70  32
   6  -2  -3 32404.1 2576.34  47
  -6  -2   2 35290.4 2541.71  31
   6  -2  -2 40319.0 2945.03   3
   6  -2  -2 37287.1 2703.94  50
  -6  -2   2 35885.5 2425.21  54
  -6  -2   2 35102.3 2388.67  53
  -6  -2   2 26452.7 1569.58  47
  -6  -2   2 35649.1 2345.10  32
   6  -2  -2 38356.7 2756.10  47
  -6  -2   2 36779.6 2375.34  33
  -6  -2   1 12178.5 1802.57   5
  -6  -2   1 10044.6 1191.73  53
   6  -2  -1 12036.5 1530.06  50
  -6  -2   1 11245.7 1321.49  54
   6  -2  -1 12493.3 1719.37  47
  -6  -2   1 12823.7 1340.83  33
  -6  -2   1 12023.4 1391.53  32
  -6  -2   1 9734.27 834.810  47
   6  -2   0 37831.1 3151.28  22
  -6  -2   0 38181.0 3058.85   5
  -6  -2   0 35635.5 2123.07  54
   6  -2   0 33675.7 2561.68  50
   6  -2   0 34861.2 2570.89  47
  -6  -2   0 30776.5 1333.03  47
  -6  -2   0 37449.9 2034.43  33
  -6  -2   0 34601.0 2235.63  32
   6  -2   1 16363.7 2157.02  22
  -6  -2  -1 14191.6 1702.10   4
  -6  -2  -1 14402.2 1984.35   5
  -6  -2  -1 14732.0 1688.84   6
   6  -2   1 13565.2 1753.38  50
   6  -2   1 13621.0 1599.73  54
  -6  -2  -1 13152.4 1284.47  54
   6  -2   1 15314.7 1613.99  33
   6  -2   1 13389.4 1113.53  31
  -6  -2  -1 9694.35 947.346  33
  -6  -2  -1 12372.7 983.510  47
   6  -2   1 14476.2 1772.52  47
  -6  -2  -1 15584.4 1582.95  32
  -6  -2  -2 15038.5 1679.92   6
   6  -2   2 13326.0 822.490   5
  -6  -2  -2 23057.0 2673.09   5
  -6  -2  -2 20764.6 2179.44   4
   6  -2   2 21472.2 2031.59  54
   6  -2   2 21547.9 2285.84  50
   6  -2   2 20127.5 1937.34  33
   6  -2   2 20495.2 2107.16  47
   6  -2   2 20328.3 1565.50  31
  -6  -2  -3 147269. 6983.32   5
  -6  -2  -3 140585. 6138.78   4
  -6  -2  -3 123248. 4039.92   3
   6  -2   3 133698. 5576.00  50
   6  -2   3 132545. 5045.15  54
   6  -2   3 133162. 5695.25  53
   6  -2   3 131945. 4967.96  33
   6  -2   3 126137. 4332.45  31
  -6  -2  -4 153950. 7309.49   4
  -6  -2  -4 169808. 8112.01   5
   6  -2   4 151626. 6505.68  53
   6  -2   4 155610. 5722.68  54
   6  -2   4 150180. 6595.67  49
   6  -2   4 141733. 5178.38  31
   6  -2   4 142443. 5367.49  33
   6  -2   5 3388.01 1019.11  31
  -6  -2  -5 4317.04 1582.86   4
  -6  -2  -5 4799.83 1565.07   5
   6  -2   5 3260.29 1086.51  54
   6  -2   5 2695.73 1200.88  49
   6  -2   5 2333.17 979.130  53
   6  -2   5 2869.09 915.344  33
   6  -2   6 2143.69 970.639  31
  -6  -2  -6 1300.28 1247.30   4
  -6  -2  -6 1341.85 957.809   5
   6  -2   6 1980.91 1267.43  49
   6  -2   6 1033.94 750.787  54
   6  -2   6 1313.68 978.911  53
   6  -2   6 1086.76 734.384  33
  -6  -2  -7 22952.9 3815.66   4
  -6  -2  -7 24658.2 3790.30   5
   6  -2   7 22338.0 3062.59  53
   6  -2   7 17409.3 2490.33  54
   6  -2   7 21501.7 3209.81  49
   6  -2   7 17955.4 2539.32  31
   6  -2   7 20461.4 2274.40  33
  -6  -2  -8 2757.41 780.023  15
   6  -2   8 2923.84 1322.78  31
  -6  -2  -8 4403.95 1804.06   5
  -6  -2  -8 1810.42 1523.02   4
  -6  -2  -8 1757.58 723.687  12
   6  -2   8 2779.92 1359.53  53
  -6  -2  -9 3306.70 834.414  15
   6  -2   9 3300.65 1387.75  31
  -6  -2  -9 5138.10 2317.49   4
  -6  -2  -9 4126.27 1029.17  12
   6  -2   9 1559.69 942.672  53
  -6  -2  -9 3008.21 552.007  35
   6  -2  10 9005.75 2206.54  31
  -6  -2 -10 13622.9 1652.25  15
  -6  -2 -10 14516.6 1646.28  12
  -6  -2 -10 17191.3 4196.50   4
   6  -2  10 11126.4 2739.94  53
  -6  -2 -10 13500.1 1043.58  35
  -6  -2 -11 826.525 757.211  12
  -6  -2 -11 1800.00 832.814  15
  -6  -2 -11 1309.41 446.465  35
  -6  -2 -12 8193.99 1316.54  12
  -6  -2 -12 6886.66 1152.94  15
  -6  -2 -12 8573.47 821.713  35
   6  -2  12 7503.02 768.102  45
  -6  -2 -13 438.623 420.628  15
  -6  -2 -13 127.041 384.262  14
  -6  -2 -13 805.710 333.767  35
   6  -2  13 1118.92 370.857  45
  -6  -2 -14-22.9959 305.063  14
  -6  -2 -14 372.190 380.103  15
  -6  -2 -14 408.621 225.404  35
   6   0 -16 1458.51 287.107  35
   6   0 -15 7786.65 882.251  15
  -6   0  15 6054.90 926.190  20
  -6   0  15 6019.99 572.542  60
   6   0 -15 5447.52 521.089  58
   6   0 -15 6570.48 860.192   8
   6   0 -14 9794.21 1217.15  15
  -6   0  14 8722.41 792.511  60
   6   0 -14 11176.9 1362.37   8
   6   0 -13 2291.34 743.431  15
   6   0 -13 2563.08 799.142   8
  -6   0  13 2045.95 546.626  60
   6   0 -13 458.106 378.213  58
   6   0 -12 24812.6 2163.24   8
  -6   0  12 20872.6 1425.88  60
   6   0 -12 22596.1 1473.02  58
  -6   0  12 20399.7 1234.13  45
  -6   0  11 8346.82 2225.38  31
   6   0 -11 13237.3 1552.55   8
   6   0 -11 12447.3 3397.51   1
   6   0 -11 8519.93 2728.80   3
  -6   0  11 12472.7 1049.78  60
  -6   0  11 9517.36 2429.83  54
   6   0 -11 11058.8 1130.51  58
  -6   0  11 8292.05 2380.27  55
  -6   0  11 10643.6 934.497  45
   6   0 -10 8800.36 2484.78   3
   6   0 -10 17053.6 1689.17   8
   6   0 -10 18391.3 3741.60   1
  -6   0  10 13027.8 2819.12  55
   6   0 -10 15988.0 1222.73  58
  -6   0  10 14645.6 2767.83  54
  -6   0  10 16590.0 1160.97  60
  -6   0  10 14836.0 2744.01  53
  -6   0  10 13851.8 2401.74  32
  -6   0  10 15389.1 1061.14  45
  -6   0  10 13742.1 2607.92  31
  -6   0   9 252.324 690.951  31
   6   0  -9-245.184 470.913   8
   6   0  -9-230.330 911.000   3
  -6   0   9 154.757 723.877  55
  -6   0   9 258.847 812.345  53
  -6   0   9-26.1433 931.051  54
   6   0  -9-224.650 618.806  48
  -6   0   9 444.654 669.958  32
  -6   0   8 4496.44 1373.96  31
   6   0  -8 4210.73 1369.30   3
  -6   0   8 5551.14 1517.70  53
  -6   0   8 4928.38 1440.82  55
  -6   0   8 4880.11 1371.99  54
   6   0  -8 2762.50 1173.68  48
  -6   0   8 6022.60 1461.05  32
   6   0  -8 4587.83 1283.14  46
  -6   0   7 9335.88 1601.80  31
   6   0  -7 8257.23 1709.90   3
  -6   0   7 8736.65 1806.75  55
  -6   0   7 10300.2 1693.12  52
  -6   0   7 11206.0 1942.27  53
  -6   0   7 9730.04 1725.64  54
   6   0  -7 7365.51 1463.92  46
   6   0  -7 9480.81 1665.22  48
  -6   0   7 7913.82 1440.08  32
   6   0  -6 225433. 7650.52   3
  -6   0   6 230722. 7488.85  53
  -6   0   6 214550. 7348.04  55
  -6   0   6 233622. 7328.29  54
   6   0  -6 216852. 6749.01  48
  -6   0   6 217270. 6807.60  32
   6   0  -6 219590. 6740.88  46
  -6   0   6 211934. 6538.63  31
   6   0  -5 18678.3 2023.98   3
  -6   0   5 17397.6 1983.65  53
  -6   0   5 17916.7 1914.71  54
  -6   0   5 20980.6 2109.50  55
  -6   0   5 12778.7 1351.02  52
   6   0  -5 18215.9 1847.28  48
  -6   0   5 18756.6 1949.26  32
  -6   0   5 18036.5 1774.75  31
   6   0  -5 19617.5 1861.62  46
   6   0  -4 22017.8 2008.01   3
  -6   0   4 18029.6 1320.07  52
   6   0  -4 26136.4 2326.37  57
  -6   0   4 27511.6 2194.44  53
  -6   0   4 26890.8 2059.18  55
  -6   0   4 25923.7 2082.53  54
   6   0  -4 25925.9 1927.64  48
  -6   0   4 24141.6 1781.25  31
  -6   0   4 24539.2 2000.82  32
   6   0  -4 25886.7 1951.77  46
   6   0  -3 528419. 8519.17   3
   6   0  -3 535723. 8855.65  57
  -6   0   3 551972. 7157.20  55
  -6   0   3 535772. 8164.19  54
   6   0  -3 505440. 7477.70  48
  -6   0   3 519477. 8129.43  32
   6   0  -3 513624. 7597.67  46
   6   0  -3 505077. 7108.97  47
  -6   0   3 513203. 6962.65  31
   6   0  -2 505370. 7301.35   3
  -6   0   2 473831. 4680.08  55
   6   0  -2 510904. 6745.74  48
  -6   0   2 487584. 6852.95  54
  -6   0   2 480489. 7029.42  32
   6   0  -2 487291. 6718.76  46
  -6   0   2 485449. 5631.50  31
   6   0  -2 464600. 5743.27  47
  -6   0   1 98817.4 2153.84  31
   6   0  -1 103538. 2960.61   3
   6   0  -1 101956. 2338.50  51
   6   0  -1 107983. 3493.01  56
  -6   0   1 102150. 2650.90  54
   6   0  -1 101960. 2809.30  48
  -6   0   1 108953. 3038.98  32
   6   0  -1 97863.1 2443.41  47
   6   0  -1 114533. 3018.62  46
  -6   0   0 100375. 2977.20   2
   6   0   0 103454. 2342.24   3
   6   0   0 102433. 2417.13  48
   6   0   0 104896. 2503.08  47
   6   0   1 4233.68 363.587   3
  -6   0  -1 4461.39 681.366   2
  -6   0  -1 3619.39 515.231  32
   6   0   2 5836.38 601.031  22
  -6   0  -2 5865.54 584.460   2
  -6   0  -2 6643.72 1000.10   5
   6   0   2 6526.75 498.805  54
   6   0   3 144390. 2977.13  30
  -6   0  -3 169699. 6585.65   4
  -6   0  -3 130232. 2002.06   2
  -6   0  -3 164696. 4876.15   5
   6   0   3 147905. 4144.47  53
   6   0   3 130908. 2837.17  54
   6   0   3 153179. 4897.00  49
   6   0   3 137352. 3092.81  33
  -6   0  -4 26460.1 2057.36  21
   6   0   4 20059.4 873.760  30
  -6   0  -4 29609.2 2944.40   1
  -6   0  -4 22686.0 2018.82   5
   6   0   4 28749.7 1875.47  50
   6   0   4 29447.9 2076.76  53
   6   0   4 33944.6 2608.83  49
   6   0   4 27937.9 1676.56  54
   6   0   4 28645.8 1440.76  33
   6   0   4 29656.3 2166.69  31
   6   0   5 3478.68 925.408  31
  -6   0  -5 2692.55 886.621  21
  -6   0  -5 2279.95 719.700   5
  -6   0  -5 2904.97 1407.83   1
   6   0   5 4719.17 1320.20  49
   6   0   5 2753.96 820.580  53
   6   0   5 1823.71 543.734  54
   6   0   5 2719.24 486.848  33
   6   0   6 8397.97 1503.34  31
  -6   0  -6 7807.65 1951.75   1
   6   0   6 7209.02 1292.72  53
   6   0   6 6772.34 1229.84  54
   6   0   6 8592.65 1727.86  49
  -6   0  -7 25248.0 3831.70   1
   6   0   7 20542.8 2295.21  53
   6   0   7 28201.4 3595.38  55
   6   0   7 23593.4 2619.91  31
   6   0   8 759.575 765.366  31
  -6   0  -8 601.987 532.978  15
  -6   0  -8 1557.03 708.751  12
  -6   0  -8 1181.54 1255.39   1
   6   0   8 1096.34 1391.26  55
   6   0   9-595.316 813.002  31
  -6   0  -9-306.750 435.469  18
  -6   0  -9 487.226 432.478  15
  -6   0  -9-622.757 688.964  12
  -6   0  -9-599.880 1492.12   4
   6   0   9-297.019 1059.84  55
   6   0   9-13.7393 857.762  52
  -6   0  -9 124.051 275.692  40
  -6   0 -10 48500.4 3082.04  15
  -6   0 -10 42942.5 2642.41  12
   6   0  10 45634.3 5796.39  55
   6   0  10 37064.3 5040.47  52
   6   0  10 40671.4 4488.47  31
  -6   0 -10 42734.8 1665.24  40
  -6   0 -11 5328.66 1111.19  12
  -6   0 -11 5251.30 1072.30  15
  -6   0 -11 4648.32 672.396  35
  -6   0 -11 4658.70 659.295  40
  -6   0 -12 10860.6 1487.67  12
  -6   0 -12 10092.5 1400.73  15
  -6   0 -12 9016.64 765.248  40
  -6   0 -12 10107.6 969.411  35
  -6   0 -13 18791.5 1761.78  12
  -6   0 -13 16687.5 1625.21  15
  -6   0 -13 17761.4 1132.92  35
  -6   0 -14 5883.14 945.622  12
  -6   0 -14 5238.90 782.058  15
  -6   0 -14 5525.55 590.284  35
  -6   0 -15 491.592 211.221  35
   6   2 -15 2135.03 539.807   8
  -6   2  15 2443.71 588.196  20
   6   2 -15 2075.79 337.432  35
  -6   2  14 832.443 531.458  20
  -6   2  14 561.225 332.090  60
   6   2 -14 1392.64 594.107   8
  -6   2  13 1827.52 829.689  20
  -6   2  13 2435.56 518.222  60
   6   2 -13 1386.31 423.355  58
   6   2 -13 2338.08 715.307   8
  -6   2  12 2320.36 936.163  20
   6   2 -12 1862.21 849.407   8
   6   2 -12 1248.96 446.630  58
  -6   2  12 1932.77 579.136  60
   6   2 -11 5468.94 1117.36   8
  -6   2  11 5952.14 873.797  60
   6   2 -11 4946.97 770.142  58
  -6   2  10 3879.53 1386.46  31
   6   2 -10 3828.78 910.418   8
   6   2 -10 2823.05 1794.18   1
   6   2 -10 4126.11 713.644  58
  -6   2  10 3398.84 1481.70  55
  -6   2  10 2884.92 529.213  60
  -6   2  10 4819.54 1814.77  32
   6   2 -10 3968.71 1667.92  48
  -6   2   9 2369.73 1043.37  31
   6   2  -9 3097.88 817.616   8
   6   2  -9 4734.11 2065.92   1
   6   2  -9 2085.75 1124.43   3
  -6   2   9 2694.97 497.533  60
   6   2  -9 3151.76 542.319  59
  -6   2   9 2263.32 1362.30  55
   6   2  -9 1784.84 964.834  46
   6   2  -9 3289.93 562.235  37
   6   2  -9 1129.11 1144.71  48
  -6   2   8 928.782 641.357  31
   6   2  -8 188.466 763.749   3
   6   2  -8 1185.27 554.871   8
  -6   2   8 1091.63 865.984  55
   6   2  -8 1451.32 1084.25  46
   6   2  -8 1200.32 1061.27  48
   6   2  -7 45688.0 4650.44   3
   6   2  -7 44049.8 4233.63  48
  -6   2   7 51247.4 4568.85  55
   6   2  -7 47007.1 4339.60  46
  -6   2   7 39391.5 3109.17  31
   6   2  -6 38133.6 2763.60  30
   6   2  -6 39381.9 3904.37   3
  -6   2   6 44293.1 3908.16  55
   6   2  -6 40791.6 3685.84  48
   6   2  -6 39166.2 3652.10  46
  -6   2   6 33456.7 2548.57  31
   6   2  -5 6542.61 1201.93  30
   6   2  -5 5546.80 1427.37   3
  -6   2   5 6822.55 1477.40   2
  -6   2   5 8165.81 1596.97  55
   6   2  -5 7304.42 1664.72  48
  -6   2   5 7814.52 1076.00  31
   6   2  -5 5764.71 1384.62  46
   6   2  -4 68469.6 3455.05  30
   6   2  -4 64564.6 4316.43   3
  -6   2   4 77565.9 4507.32   2
  -6   2   4 81439.8 4555.32  55
   6   2  -4 68655.1 3931.52  48
   6   2  -4 65239.5 4009.25  46
   6   2  -3 32433.8 2363.35  30
   6   2  -3 30580.9 2801.04   3
  -6   2   3 36201.9 2972.94   2
  -6   2   3 33267.3 2792.43  55
   6   2  -3 30418.8 2542.59  48
   6   2  -3 30795.0 2577.12  46
   6   2  -2 32871.1 2365.85  30
  -6   2   2 32522.4 1925.52   6
  -6   2   2 40221.2 3048.27   2
  -6   2   2 37222.3 2781.53  55
   6   2  -2 36142.5 2584.16  48
   6   2  -2 33558.1 2553.30  46
   6   2  -1 10394.7 1410.72  30
  -6   2   1 11478.7 1687.80   2
  -6   2   1 9983.26 1191.04   6
   6   2  -1 11248.0 1411.85  48
   6   2  -1 11220.8 1795.11  56
   6   2  -1 10353.8 1299.52  55
  -6   2   1 11503.5 1551.29  55
   6   2  -1 11169.3 1457.54  46
   6   2   0 34904.9 2341.09  21
   6   2   0 37900.8 2532.31  30
  -6   2   0 35547.0 2886.57   2
   6   2   0 31534.5 2880.71  56
   6   2   0 36650.9 2519.95  55
   6   2   0 34815.8 2179.52  48
   6   2   0 35756.2 2308.76  46
   6   2   1 15222.1 1668.17  30
  -6   2  -1 14124.6 1986.15   2
  -6   2  -1 14689.5 1743.61   4
   6   2   1 14918.1 1781.49  55
   6   2   1 15698.2 1987.70  51
   6   2   1 14259.3 1344.12  46
   6   2   2 23293.4 2108.74  30
  -6   2  -2 23240.1 2308.51   4
   6   2   2 19372.2 1631.70   2
  -6   2  -2 23155.7 2463.49   2
   6   2   2 23740.2 2462.68  51
   6   2   2 22966.1 2247.55  55
   6   2   2 21958.6 2310.03  52
   6   2   2 18177.9 1311.49  46
   6   2   3 134564. 4984.58  30
   6   2   3 129327. 5634.65  55
   6   2   3 126507. 5917.04  51
   6   2   3 133205. 5756.88  52
  -6   2  -3 142704. 6346.42   4
  -6   2  -3 142472. 6283.40   2
   6   2   4 153578. 5551.33  30
   6   2   4 150603. 6967.15  51
   6   2   4 157093. 6734.33  55
   6   2   4 157799. 7002.78  52
  -6   2  -4 149476. 7433.24   4
  -6   2  -4 153263. 6947.45   2
   6   2   5 3137.62 863.607  30
  -6   2  -5 3422.14 1630.37  21
   6   2   5 2018.05 990.210  51
   6   2   5 2649.36 1087.51  55
   6   2   5 4104.57 1322.58  52
  -6   2  -5 2132.04 1068.14   2
  -6   2  -5 3354.86 1354.17   4
  -6   2  -6 1553.18 1097.57  21
   6   2   6 708.528 1111.25  51
   6   2   6 2620.49 1458.94  55
   6   2   6 1053.22 1046.80  52
  -6   2  -6 925.995 1317.20   4
  -6   2  -6 446.967 636.854   2
  -6   2  -7 14839.1 3120.92  21
   6   2   7 18630.9 3118.56  51
   6   2   7 19360.1 3254.60  55
   6   2   7 17930.7 2939.52  52
  -6   2  -7 23615.5 4000.85   4
   6   2   8 2538.05 1178.89  31
  -6   2  -8 3075.36 1405.55   4
  -6   2  -8 2639.38 687.468  12
   6   2   8 1277.66 1196.82  51
   6   2   8 2147.62 1265.07  55
   6   2   8 1844.69 1280.86  52
   6   2   9 3648.04 1547.66  31
  -6   2  -9 3434.16 903.305  12
  -6   2  -9 4486.95 2131.89   4
   6   2   9 3321.76 1687.64  51
   6   2   9 2521.90 1608.83  52
   6   2   9 2202.37 1401.13  55
  -6   2  -9 3319.48 597.701  35
  -6   2 -10 12380.6 1543.42  12
  -6   2 -10 14213.0 1130.14  35
  -6   2 -11 1104.53 819.369  12
  -6   2 -11 1409.28 610.758  18
  -6   2 -11 1458.40 455.296  35
  -6   2 -11 947.636 414.827  40
  -6   2 -12 6272.86 1092.76  12
  -6   2 -12 7057.47 1039.73  18
  -6   2 -12 7664.86 776.899  35
  -6   2 -12 7543.24 761.291  40
  -6   2 -13 280.944 507.650  12
  -6   2 -13 1586.21 521.840  18
  -6   2 -13 820.175 354.234  40
  -6   2 -13 1111.57 366.902  35
  -6   2 -14 972.431 524.345  12
   6   2  14 481.155 457.324  20
  -6   2 -14 164.620 232.998  40
  -6   2 -14 151.392 213.453  35
   6   4 -14 9152.79 926.053   8
   6   4 -14 12025.5 630.249  40
  -6   4  13-513.383 537.937  20
  -6   4  13 356.934 255.846  60
   6   4 -13 389.345 462.518   8
  -6   4  12-147.248 420.482  20
   6   4 -12 594.054 374.349  58
  -6   4  12 270.634 351.151  60
   6   4 -12 294.514 503.537   8
  -6   4  11 3134.45 830.529  20
   6   4 -11 4524.83 1098.81   8
   6   4 -11 2344.06 493.201  58
  -6   4  11 3842.97 593.803  60
  -6   4  10 12995.1 1589.44  20
   6   4 -10 12704.2 1579.64   8
   6   4 -10 12571.4 1063.90  59
  -6   4  10 12025.7 1002.29  60
   6   4 -10 8079.60 894.295  58
   6   4 -10 13570.9 1070.72  37
  -6   4   9 5267.16 1080.68  20
   6   4  -9 4066.52 916.762   8
   6   4  -9 3326.97 618.256  58
  -6   4   9 4849.72 700.557  60
   6   4  -9 5079.01 719.710  59
   6   4  -9 5626.66 785.499  37
  -6   4   8 60580.6 3350.23  20
   6   4  -8 57447.8 6931.97  21
   6   4  -8 63090.8 3149.70   8
  -6   4   8 59790.4 6372.06  55
  -6   4   8 56644.6 2131.09  60
   6   4  -8 56853.0 2165.43  59
   6   4  -8 58444.9 2336.03  58
   6   4  -8 62105.8 2145.77  37
  -6   4   7 18578.3 1824.32  20
   6   4  -7 20706.9 3862.54  21
  -6   4   7 19016.3 1774.38  13
   6   4  -7 17728.2 1713.62   8
  -6   4   7 19678.1 1221.32  60
  -6   4   7 20338.6 3634.13  55
   6   4  -7 20078.1 1227.91  59
   6   4  -7 18674.2 1345.61  58
   6   4  -7 18038.6 3296.47  46
   6   4  -7 16999.5 1165.06  37
  -6   4   6 14180.0 1472.12  13
   6   4  -6 13808.0 3263.85  21
  -6   4   6 14115.5 1559.08  20
  -6   4   6 16597.1 2861.70   2
   6   4  -6 13805.9 1487.08   8
  -6   4   6 18492.9 3325.98  55
   6   4  -6 13509.5 2740.42  46
  -6   4   5 3559.31 738.456  13
   6   4  -5 4392.41 2080.30  21
  -6   4   5 3303.00 849.509  20
   6   4  -5 2597.79 1061.27  30
  -6   4   5 3621.37 1525.12   2
   6   4  -5 4331.23 780.995   8
  -6   4   5 4068.14 1400.39  55
   6   4  -5 3226.86 1461.36  46
   6   4  -4 39900.4 4736.09  21
   6   4  -4 28801.0 3274.14  30
  -6   4   4 42648.4 4421.90   2
  -6   4   4 44320.9 4651.75  55
   6   4  -4 41060.7 4177.02  46
   6   4  -3 61727.5 4643.82  30
  -6   4   3 65068.3 4447.58  30
   6   4  -3 61078.4 5433.76  21
  -6   4   3 68153.4 5409.44   2
  -6   4   3 69991.3 5657.11  55
   6   4  -3 59332.9 4791.57  46
   6   4  -2 42844.9 4377.75  21
  -6   4   2 47797.4 3767.36  30
   6   4  -2 42694.6 3790.02  30
  -6   4   2 51238.7 4729.23   2
  -6   4   2 50234.2 4712.61  55
   6   4  -2 44023.1 3983.70  46
  -6   4   1 494.843 550.088  30
   6   4  -1 1217.61 862.503  30
  -6   4   1 673.592 997.536   2
  -6   4   1 594.370 875.383  55
   6   4  -1 1343.32 903.277  46
  -6   4   0 17924.3 2265.49  30
   6   4   0 14195.6 2219.10  30
   6   4   0 8661.16 1945.35  56
   6   4   0 14920.7 2498.87  55
   6   4   0 12466.3 2425.02   2
  -6   4   0 15422.1 2659.62   2
  -6   4  -1 43174.6 3399.90  30
   6   4   1 47001.8 3943.10  30
   6   4   1 35779.9 3937.15  56
   6   4   1 49003.0 4536.56  55
   6   4   1 40920.2 4096.98   2
  -6   4  -1 49623.5 4898.77   2
  -6   4  -2 114613. 5507.60  30
   6   4   2 136355. 6775.22  30
   6   4   2 104766. 6716.27  56
   6   4   2 146769. 7937.58  55
  -6   4  -2 140861. 8526.72   2
   6   4   2 126441. 6798.92   2
   6   4   3 31813.8 3421.20  30
   6   4   3 31011.4 3887.11  56
   6   4   3 33659.1 4098.76  55
  -6   4  -3 29122.4 4104.41   2
   6   4   4 10756.6 1976.24  30
   6   4   4 9553.13 2267.13  55
   6   4   4 12315.1 2440.84  56
  -6   4  -4 11451.9 2771.87   2
   6   4   5 17713.7 2632.75  30
   6   4   5 17590.2 3165.53  55
  -6   4  -5 15438.1 1511.63   8
  -6   4  -5 19142.9 3831.87   2
  -6   4  -5 19260.8 1698.46  12
   6   4   6 13529.2 2213.14  30
   6   4   6 9142.52 1231.13  20
   6   4   6 13154.4 2829.44  55
  -6   4  -6 11792.7 980.295  59
  -6   4  -6 12827.0 1440.51   8
  -6   4  -6 13616.8 1518.92  12
  -6   4  -6 9823.74 2773.89   2
   6   4   7 13188.5 1540.00  20
  -6   4  -7 13612.5 1076.11  59
   6   4   7 11928.7 2868.08  55
  -6   4  -7 10682.1 1365.80   8
  -6   4  -7 16272.1 1662.65  12
   6   4   8 11709.0 1473.57  20
  -6   4  -8 10342.6 1338.08   8
  -6   4  -8 9305.66 938.013  59
  -6   4  -9 2508.99 767.708  12
   6   4   9 2913.96 895.067  20
  -6   4  -9 3352.97 580.064  37
  -6   4 -10 3672.67 920.229  12
   6   4  10 3228.57 786.200  20
  -6   4 -10 3110.68 529.630  37
  -6   4 -11 2575.29 760.369  12
   6   4  11 2766.97 752.556  20
  -6   4 -11 2447.83 495.768  40
  -6   4 -11 2145.91 408.091  37
  -6   4 -12 1482.84 551.350  12
   6   4  12 2024.09 567.984  20
  -6   4 -12 3581.32 763.622  18
  -6   4 -12 2910.48 460.042  40
   6   4  13 1518.92 419.293  20
  -6   4 -13 2480.24 495.659  18
  -6   4 -13 2779.48 389.571  40
   6   6 -12 5283.37 659.678   8
  -6   6  12 6093.71 446.063  59
   6   6 -11 1518.15 491.681   8
  -6   6  11 1899.19 361.486  59
   6   6 -10 200.094 446.422   8
   6   6 -10 443.751 301.612  58
   6   6 -10 891.758 388.940  59
  -6   6  10 485.073 332.587  59
   6   6  -9 2196.47 740.421   8
   6   6  -9 841.934 332.789  58
   6   6  -9 2023.99 532.172  59
  -6   6   9 2380.41 512.064  59
   6   6  -9 2135.86 493.703  37
   6   6  -8 2953.15 861.291   8
   6   6  -8 1923.39 539.233  58
   6   6  -8 2549.68 568.372  59
  -6   6   8 2552.53 568.235  59
   6   6  -8 1748.13 499.910  37
   6   6  -7 22556.3 2013.37   8
   6   6  -7 19157.4 1307.09  59
  -6   6   7 19407.2 1244.20  59
   6   6  -7 17999.6 1283.55  58
   6   6  -7 18472.0 1222.55  37
   6   6  -6 23694.3 2094.90   8
  -6   6   6 22197.5 1329.98  59
   6   6  -6 21865.8 1346.02  59
   6   6  -6 23151.3 1450.38  58
   6   6  -6 17970.4 1210.59  37
   6   6  -5 9157.87 1344.31   8
   6   6  -5 8301.41 885.745  59
  -6   6   5 8518.33 889.978  59
   6   6  -5 7013.76 796.955  37
   6   6  -4 1602.13 721.207   8
   6   6  -4 2882.86 595.370  59
  -6   6   4 2070.98 549.867  59
   6   6  -4 2590.17 569.088  37
   6   6  -3 11160.0 2528.58  30
   6   6  -3 13121.7 1116.57  59
  -6   6   3 13785.9 1100.66  59
   6   6  -3 14200.9 1579.22   8
   6   6  -3 10438.8 3057.72   2
  -6   6   3 13689.5 2996.94   2
  -6   6   2 16666.1 1743.39  17
   6   6  -2 14754.3 2898.11  30
   6   6  -2 17602.9 1240.04  59
  -6   6   2 17563.5 1236.63  59
   6   6  -2 17998.7 1752.82   8
   6   6  -2 17568.9 3868.57   2
  -6   6   2 15806.7 3427.33   2
  -6   6   1 36804.9 2522.38  17
   6   6  -1 35873.7 4491.24  30
   6   6  -1 37302.7 1769.45  59
  -6   6   1 34723.7 1727.60  59
  -6   6   1 38341.8 5304.34   2
   6   6  -1 33903.1 5036.76   2
  -6   6   0 12100.2 1474.91  17
   6   6   0 12792.6 2789.57  30
   6   6   0 15947.9 1224.98  59
  -6   6   0 13935.9 1107.74  59
  -6   6   0 12921.7 3204.59   2
   6   6   0 9357.64 2740.17   2
  -6   6  -1 15572.9 1675.56  17
   6   6   1 12947.3 2791.19  30
   6   6   1 16763.1 1227.68  59
  -6   6  -1 15465.6 1162.58  59
  -6   6  -1 12887.9 3345.19   2
  -6   6  -2 33289.1 2448.76  17
   6   6   2 30190.7 3993.71  30
   6   6   2 33685.9 4884.70  55
  -6   6  -2 23347.1 1466.45  59
   6   6   2 33443.3 1661.67  59
  -6   6  -2 29417.2 4864.82   2
  -6   6  -3 2478.76 824.488  17
  -6   6  -3 1694.93 510.082  59
   6   6   3 1919.69 472.731  59
  -6   6  -4 15109.0 1706.41  17
  -6   6  -4 18076.6 1786.42   8
   6   6   4 14935.5 1128.59  59
  -6   6  -5 2469.03 743.418   8
  -6   6  -5 2784.91 902.352  12
  -6   6  -5 1110.86 401.865  59
   6   6   5 2975.15 611.581  59
  -6   6  -6 3995.17 895.193  12
  -6   6  -6 3313.14 884.804   8
   6   6   6 3395.23 608.283  59
  -6   6  -6 1855.19 474.316  59
  -6   6  -7 6892.18 1118.93   8
  -6   6  -7 9882.20 1268.58  12
  -6   6  -7 6117.80 760.878  59
   6   6   7 10214.7 926.334  59
  -6   6  -8 5682.71 897.680  12
  -6   6  -8 4937.21 871.642   8
   6   6   8 6921.23 749.910  59
  -6   6  -8 4074.58 554.101  59
  -6   6  -8 7901.30 787.681  37
  -6   6  -9 4745.47 755.323   8
  -6   6  -9 5594.65 849.689  12
   6   6   9 8117.58 739.763  59
  -6   6  -9 6551.69 655.402  37
  -6   6  -9 6722.72 583.273  40
  -6   6 -10 2243.78 564.434  18
   6   6  10 2769.33 414.773  59
  -6   6 -10 2034.50 326.224  40
  -6   6 -10 2116.17 380.641  37
  -6   6 -11 714.020 342.418  18
   6   6  11-49.8889 183.148  59
  -6   6 -11 348.808 176.606  40
   6   8  -8 282.051 177.618  59
  -6   8   7 8144.22 725.814  17
   6   8  -7 7015.20 527.995  59
  -6   8   7 7394.27 481.319  59
   6   8  -7 7984.44 805.426   8
  -6   8   6 6102.65 717.310  17
   6   8  -6 5534.89 499.270  58
   6   8  -6 6622.85 564.754  59
  -6   8   6 5922.34 496.011  59
   6   8  -6 5127.17 736.571   8
  -6   8   5 287.800 325.197  17
   6   8  -5 464.253 251.879  58
  -6   8   5 182.541 200.379  59
   6   8  -5 538.802 323.904  59
   6   8  -5-138.749 469.392   8
  -6   8   4 5667.47 809.771  17
  -6   8   4 5824.99 555.206  59
   6   8  -4 5449.72 593.673  58
   6   8  -4 5596.71 590.288  59
   6   8  -4 5577.86 816.380   8
  -6   8   3 13719.9 1258.60  17
  -6   8   3 14156.3 867.986  59
   6   8  -3 14648.3 935.118  59
   6   8  -3 13186.2 909.481  58
   6   8  -3 15141.7 1335.95   8
  -6   8   2 334.478 372.703  17
  -6   8   2 1004.34 332.351  59
   6   8  -2 365.820 350.280  59
  -6   8   1 4252.71 721.483  17
   6   8  -1 4027.61 582.163  59
  -6   8   1 3536.02 492.030  59
   6   8  -1 3492.45 699.488   8
  -6   8   0 2866.53 699.472  17
  -6   8   0 3095.25 466.082  59
   6   8   0 3833.16 582.800  59
   6   8   0 2807.56 633.920   8
  -6   8  -1 3528.29 732.709  17
   6   8   1 2724.44 619.359   8
  -6   8  -1 2932.80 660.157   8
  -6   8  -1 3154.63 455.476  59
   6   8   1 3257.40 519.921  59
  -6   8  -2 5360.57 834.721   8
  -6   8  -2 5474.90 825.022  12
   6   8   2 5885.32 649.663  59
  -6   8  -2 5066.80 542.170  59
  -6   8  -3 3189.38 639.396   8
  -6   8  -3 3318.88 654.768  12
   6   8   3 4959.97 570.107  59
  -6   8  -3 2901.53 423.155  59
  -6   8  -4 7536.80 908.636   8
  -6   8  -4 5795.67 749.332  12
  -6   8  -4 5500.45 520.422  59
   6   8   4 7481.23 637.425  59
  -6   8  -5 4659.78 667.088   8
  -6   8  -5 4206.86 397.102  59
   6   8   5 5601.86 507.200  59
  -6   8  -5 4925.31 453.440  37
  -6   8  -6 4084.04 554.631   8
   6   8   6 5616.40 448.315  59
  -6   8  -6 5277.43 443.700  37
   6   8   7 1669.19 238.833  59
  -6   8  -7 1824.13 243.097  37
   7  -7 -10 702.944 303.389  19
  -7  -7  10 604.625 243.375  60
   7  -7  -9 1111.69 452.123  19
   7  -7  -9 346.990 284.112  24
  -7  -7   9 257.138 268.673  60
   7  -7  -9 591.044 169.527  42
   7  -7  -8 2099.22 628.773  19
   7  -7  -8 2005.86 599.955  24
  -7  -7   8 1644.14 432.614  60
   7  -7  -7 2357.53 719.435  19
   7  -7  -7 1654.80 623.743  24
  -7  -7   7 1330.63 421.384  60
   7  -7  -6 4365.26 936.232  24
   7  -7  -6 3795.78 876.659  19
  -7  -7   6 4227.84 618.123  60
   7  -7  -5 8041.50 1213.08  24
   7  -7  -5 7459.93 1152.18  19
  -7  -7   5 8991.03 882.346  60
  -7  -7   5 8873.77 972.708   7
  -7  -7   4 10709.4 1167.53   7
   7  -7  -4 9046.06 1252.68  19
   7  -7  -4 9937.64 1373.43  24
  -7  -7   3 18136.7 1474.75   7
   7  -7  -3 16034.1 1589.55  19
   7  -7  -3 16664.7 1723.24  24
  -7  -7   2 2292.45 752.722   7
   7  -7  -2 1891.76 723.617  24
  -7  -7   1 3362.10 751.727   7
   7  -7  -1 3334.55 890.258  24
  -7  -7   0 4164.36 860.991   7
  -7  -7   0 3629.29 730.939  16
   7  -7   0 3259.18 861.385  24
  -7  -7  -1 17977.8 1601.80   7
  -7  -7  -1 16938.4 1524.12  16
   7  -7   1 15811.8 1588.75  24
  -7  -7  -2 11546.5 1317.79   7
  -7  -7  -2 10246.9 1262.87  16
  -7  -7  -3 3371.26 828.273   7
  -7  -7  -3 2233.33 724.156  16
  -7  -7  -4 8432.25 1048.62   7
  -7  -7  -4 9441.89 1250.65  16
  -7  -7  -4 8794.54 773.790  42
  -7  -7  -5 3836.43 715.524   7
  -7  -7  -5 5163.38 933.993  16
  -7  -7  -5 4391.84 577.745  42
  -7  -7  -6 1076.81 594.299  16
   7  -7   6 1005.58 388.909  60
  -7  -7  -6 1036.72 348.715  42
  -7  -7  -7 3553.05 649.769  16
   7  -7   7 3451.07 482.858  60
  -7  -7  -7 3685.90 427.024  42
  -7  -7  -8 2688.94 501.649  16
   7  -7   8 1323.61 269.388  60
  -7  -7  -8 2405.97 311.069  42
  -7  -7  -9 1887.36 366.833  16
  -7  -7  -9 1373.16 181.667  42
   7  -5 -13 2152.65 441.336  19
   7  -5 -13 2252.97 428.535  15
  -7  -5  13 2616.38 392.196  60
  -7  -5  13 1997.08 316.850  45
   7  -5 -12 3397.30 680.371  19
   7  -5 -12 3240.22 614.152  15
  -7  -5  12 3547.96 526.707  60
  -7  -5  12 2372.15 429.074  45
   7  -5 -11 280.172 450.568  15
   7  -5 -11 456.103 422.745  19
   7  -5 -11-11.4348 351.433  28
  -7  -5  11 1540.99 514.869  60
  -7  -5  11 1192.22 499.619  45
   7  -5 -10 5374.33 988.475  15
   7  -5 -10 4402.53 896.585  28
   7  -5 -10 5055.38 1119.52  19
  -7  -5  10 5001.89 762.898  60
   7  -5 -10 5155.05 669.083  58
  -7  -5  10 5223.78 724.070  45
   7  -5  -9 2133.91 844.136  19
   7  -5  -9 576.603 465.685  28
  -7  -5   9 2213.42 611.667  60
   7  -5  -9 2554.74 566.596  58
  -7  -5   9 3017.93 649.720  45
   7  -5  -8 15472.4 1856.73  19
   7  -5  -8 13218.6 1655.86  28
   7  -5  -8 15160.9 1103.67  58
  -7  -5   8 14633.1 1183.69  60
   7  -5  -7 8914.88 1478.56  19
   7  -5  -7 7215.37 1266.41  28
  -7  -5   7 8506.66 943.772  60
   7  -5  -7 8650.95 870.597  58
   7  -5  -6 17346.8 1893.64  19
   7  -5  -6 16028.0 1755.45  28
   7  -5  -6 19798.0 3578.19   3
  -7  -5   6 17304.9 1253.92  60
  -7  -5   6 11072.0 2422.18  53
  -7  -5   6 11234.5 2604.87  54
   7  -5  -6 16288.1 1162.67  58
  -7  -5   6 13377.5 2549.32  33
   7  -5  -6 16581.5 2935.45  47
   7  -5  -5 24786.7 2224.52  19
   7  -5  -5 28517.1 4177.15   3
  -7  -5   5 20900.0 3356.44  54
  -7  -5   5 22494.5 3108.57  33
   7  -5  -5 22673.2 3464.98  47
   7  -5  -4 8356.58 1309.79  19
  -7  -5   4 7400.47 960.632   7
   7  -5  -4 11225.3 2702.11   3
  -7  -5   4 9250.11 2259.32  54
   7  -5  -4 10141.0 2296.64  47
  -7  -5   4 10689.7 2135.80  33
   7  -5  -3 8140.68 1252.80  19
  -7  -5   3 8025.04 1015.06   7
   7  -5  -3 11476.5 2648.62   3
  -7  -5   3 6378.58 1809.22  54
   7  -5  -3 9221.32 1892.22  33
  -7  -5   3 7053.17 1783.77  33
   7  -5  -3 8409.97 2107.65  47
   7  -5  -2 7063.59 1141.13  19
   7  -5  -2 9910.25 2655.48   5
   7  -5  -2 7849.09 2263.19   3
  -7  -5   2 7785.52 1058.09   7
  -7  -5   2 7149.34 1850.26  54
   7  -5  -2 8236.95 1849.26  33
   7  -5  -2 7123.72 1955.76  47
  -7  -5   2 7204.84 1677.08  33
  -7  -5   1 17189.3 1459.26  16
  -7  -5   1 20800.6 1590.32   7
  -7  -5   1 25262.2 4029.95   5
   7  -5  -1 21011.0 3227.20  53
  -7  -5   1 21468.3 3048.99  54
   7  -5  -1 25062.9 3619.01  54
  -7  -5   1 22213.4 2733.96  33
   7  -5  -1 22496.4 2873.39  33
   7  -5  -1 23724.0 3422.44  47
  -7  -5   0 10511.8 1400.73  24
  -7  -5   0 11858.0 3061.67   5
  -7  -5   0 10831.8 1211.85   7
   7  -5   0 10945.7 2311.52  53
  -7  -5   0 12759.5 2327.67  54
   7  -5   0 11549.6 2387.26  54
   7  -5   0 9247.03 2316.18  47
   7  -5   0 11187.2 2127.56  33
  -7  -5  -1 12343.3 1502.49  19
  -7  -5  -1 12823.3 1513.75  24
  -7  -5  -1 14174.3 3173.47   5
  -7  -5  -1 12284.1 1260.63   7
   7  -5   1 14667.3 2744.74  54
  -7  -5  -1 14068.3 2417.25  54
   7  -5   1 12978.9 2659.84  53
   7  -5   1 11105.9 2467.24  47
   7  -5   1 14310.3 2395.96  33
  -7  -5  -2 7102.89 1188.87  19
  -7  -5  -2 8089.92 1269.06  24
  -7  -5  -2 8969.38 2587.69   5
  -7  -5  -2 7897.33 1066.10   7
   7  -5   2 8975.59 2245.66  54
   7  -5   2 6111.84 1709.98  49
   7  -5   2 8674.38 2168.74  53
   7  -5   2 7059.01 2081.25  47
   7  -5   2 8790.01 1926.99  33
  -7  -5  -3 5823.78 1130.62  19
  -7  -5  -3 6067.59 1101.98  24
  -7  -5  -3 6910.67 2325.19   5
  -7  -5  -3 6418.98 1016.34   7
   7  -5   3 6222.99 1955.29  54
   7  -5   3 6200.89 1880.87  49
   7  -5   3 6239.68 1966.42  53
   7  -5   3 8015.62 1914.44  33
   7  -5   3 5039.32 1858.55  47
  -7  -5  -4 3407.21 897.304  19
  -7  -5  -4 3315.25 896.302  28
  -7  -5  -4 3862.10 922.462  24
  -7  -5  -4 3627.57 1933.12   5
  -7  -5  -4 3680.29 780.287   7
   7  -5   4 4121.80 2033.49  54
   7  -5   4 3519.51 1622.90  49
   7  -5   4 3515.49 1637.68  53
   7  -5   4 2393.13 1488.25  47
   7  -5   4 2834.00 1425.91  33
  -7  -5  -5 10618.0 1504.35  19
  -7  -5  -5 11437.2 1628.34  28
  -7  -5  -5 8987.08 1320.35  24
  -7  -5  -5 9697.31 2904.54   5
  -7  -5  -5 8998.00 1140.86   7
   7  -5   5 12224.2 2826.64  54
   7  -5   5 7933.01 2169.27  49
   7  -5   5 10598.9 2837.17  53
   7  -5   5 8761.71 2553.30  47
   7  -5   5 9761.80 2239.54  33
  -7  -5  -6 14451.4 1893.44  28
  -7  -5  -6 15866.6 1875.27  19
   7  -5   6 10483.7 2546.91  54
  -7  -5  -7 20556.2 2117.15  19
  -7  -5  -7 19064.1 2155.94  28
   7  -5   7 15736.4 1165.20  60
  -7  -5  -7 18571.3 1141.28  42
  -7  -5  -8 2362.57 785.303  19
  -7  -5  -8 3439.43 1027.75  28
   7  -5   8 2907.32 577.420  60
  -7  -5  -8 2540.73 449.264  42
  -7  -5  -9 5591.86 1037.51  19
  -7  -5  -9 5917.21 955.938  16
  -7  -5  -9 6771.38 1260.23  28
  -7  -5  -9 5429.12 562.020  42
  -7  -5 -10 2498.67 546.230  16
  -7  -5 -10 1871.55 510.563  15
  -7  -5 -10 2828.43 791.901  28
  -7  -5 -11 2520.47 630.359  28
  -7  -5 -11 2707.82 544.064  15
  -7  -5 -12 5880.01 725.302  14
   7  -5  12 6666.56 572.428  45
   7  -3 -15 1095.03 337.636  15
  -7  -3  15 1627.80 295.045  60
   7  -3 -14 329.381 423.300  28
   7  -3 -14 61.0315 391.938  15
  -7  -3  14 134.752 303.282  60
   7  -3 -14-72.5268 268.034  58
   7  -3 -14 387.791 205.025  35
  -7  -3  14-902.745 439.142  45
   7  -3 -13 3325.22 828.076  15
   7  -3 -13 3215.45 892.335  28
  -7  -3  13 3485.90 596.085  60
   7  -3 -13 3108.20 571.980  58
  -7  -3  13 3505.37 570.051  45
   7  -3 -12-173.915 394.079  19
  -7  -3  12 40.3999 405.849  60
   7  -3 -12 59.7236 426.748  58
  -7  -3  12 595.325 448.787  45
   7  -3 -11 2570.24 865.320  19
   7  -3 -11 2587.51 858.977   8
  -7  -3  11 3346.02 668.683  60
   7  -3 -11 4068.04 741.452  58
  -7  -3  11 3270.23 687.211  45
   7  -3 -10 19666.2 2186.91  19
   7  -3 -10 15606.9 3162.10   3
   7  -3 -10 19961.3 1901.67   8
  -7  -3  10 18106.9 1285.58  60
   7  -3 -10 19167.8 1320.04  58
  -7  -3  10 19663.3 1273.28  45
  -7  -3   9 9245.77 2411.42  31
   7  -3  -9 10536.8 1594.43  19
   7  -3  -9 13534.7 2955.46   3
   7  -3  -9 10497.9 1394.32   8
  -7  -3   9 9208.93 2364.22  53
  -7  -3   9 10626.8 951.685  60
   7  -3  -9 10812.0 960.684  58
  -7  -3   9 10987.9 2505.58  54
  -7  -3   8 9365.16 2322.06  31
   7  -3  -8 9134.36 1408.07  19
   7  -3  -8 10163.2 2307.55   3
   7  -3  -8 7476.06 1140.51   8
   7  -3  -8 7230.17 2214.28   1
  -7  -3   8 8934.70 848.473  60
  -7  -3   8 8590.15 2250.93  53
   7  -3  -8 9589.57 895.423  58
  -7  -3   8 9994.52 2429.26  54
  -7  -3   8 8792.51 1902.41  33
   7  -3  -8 10550.5 2041.04  48
   7  -3  -7 25225.8 2201.22  19
   7  -3  -7 30264.9 3817.93   3
   7  -3  -7 23939.6 1851.94   8
  -7  -3   7 25293.3 3377.19  53
   7  -3  -7 20768.9 2664.28  48
  -7  -3   7 25509.7 3432.97  54
   7  -3  -7 26492.3 3262.44  47
  -7  -3   7 28608.0 3126.73  33
  -7  -3   7 25440.8 3390.28  31
  -7  -3   7 20762.4 2549.57  32
  -7  -3   6 9200.45 1965.00  31
   7  -3  -6 12223.8 2334.06   3
  -7  -3   6 9758.63 2084.30  53
   7  -3  -6 8573.41 1666.62  48
  -7  -3   6 11309.4 2243.65  54
   7  -3  -6 11260.9 1691.04  46
  -7  -3   6 9411.34 1701.88  32
   7  -3  -6 8177.43 1815.10  47
  -7  -3   6 9222.09 1752.47  33
  -7  -3   5 24447.8 2880.88  31
   7  -3  -5 30966.9 3372.47   3
  -7  -3   5 24375.7 2906.50  53
  -7  -3   5 26948.7 2972.61  54
  -7  -3   5 22232.5 2482.45  33
   7  -3  -5 26960.0 3004.47  47
  -7  -3   5 24566.2 2555.13  32
  -7  -3   4 18572.5 2474.22  31
   7  -3  -4 21574.1 2661.05   3
  -7  -3   4 17229.3 2339.80  53
  -7  -3   4 20180.6 2455.09  54
  -7  -3   4 18975.7 2281.50  33
  -7  -3   4 16414.7 2057.25  32
  -7  -3   4 14523.8 1780.09  47
   7  -3  -4 19455.8 2481.25  47
   7  -3  -3 28280.7 3483.54  22
  -7  -3   3 27913.3 2832.10  31
   7  -3  -3 29837.9 3126.54   3
   7  -3  -3 30170.6 2958.17  50
  -7  -3   3 20426.9 2324.05  53
  -7  -3   3 28651.4 2761.47  54
  -7  -3   3 25039.7 2421.80  32
  -7  -3   3 22212.9 2030.15  47
  -7  -3   3 31217.2 2672.14  33
   7  -3  -3 27958.6 2826.44  47
   7  -3  -2 17066.5 2620.91  22
  -7  -3   2 14730.5 2292.25   5
   7  -3  -2 16284.4 2219.64   3
  -7  -3   2 10501.2 1544.10  53
   7  -3  -2 17317.0 2281.23  50
  -7  -3   2 14010.6 1889.94  54
  -7  -3   2 16190.4 1890.50  33
  -7  -3   2 13250.2 1393.80  47
  -7  -3   2 15183.0 1882.11  32
   7  -3  -2 15822.7 2097.80  47
   7  -3  -2 14904.9 1864.73  33
   7  -3  -1 31722.6 3524.36  22
  -7  -3   1 37703.3 3626.08   5
   7  -3  -1 34851.0 3194.72  50
  -7  -3   1 22373.2 1953.64  53
  -7  -3   1 34426.9 2749.45  54
   7  -3  -1 34081.9 3091.58  47
  -7  -3   1 34977.5 2599.74  33
   7  -3  -1 32209.0 2665.86  33
  -7  -3   1 26654.9 1764.49  47
  -7  -3   1 33708.9 2655.32  32
   7  -3   0 58673.3 4824.56  22
  -7  -3   0 59796.6 4682.72   5
   7  -3   0 53187.2 3930.25  50
  -7  -3   0 41305.3 2905.41  54
   7  -3   0 55913.1 3531.70  33
  -7  -3   0 44689.3 2714.92  33
  -7  -3   0 56534.2 3391.62  32
   7  -3   0 52739.1 3762.78  47
  -7  -3  -1 5782.33 1579.54   5
  -7  -3  -1 4798.05 1122.36   6
  -7  -3  -1 5084.32 1042.05  54
   7  -3   1 5962.59 1375.36  54
   7  -3   1 6232.68 1401.55  47
  -7  -3  -1 4182.93 821.408  33
  -7  -3  -1 6380.51 895.773  47
   7  -3   1 7108.07 1387.97  33
   7  -3   2 28744.9 2193.13  31
  -7  -3  -2 29929.2 2726.42   4
  -7  -3  -2 34558.6 3753.49   5
   7  -3   2 30903.7 3086.17  53
   7  -3   2 32242.3 3178.37  54
  -7  -3  -2 20597.6 2023.36  54
  -7  -3  -2 32871.8 2194.83  47
   7  -3   2 33629.4 2918.51  33
   7  -3   2 28938.0 2960.08  47
  -7  -3  -3 24405.4 2773.84   4
  -7  -3  -3 32790.2 4131.34   5
   7  -3   3 24763.2 3030.06  53
   7  -3   3 28273.1 2943.91  54
  -7  -3  -3 26328.8 2302.00  54
   7  -3   3 22717.1 2145.92  31
   7  -3   3 23260.7 2791.97  47
   7  -3   3 30099.7 2949.60  33
  -7  -3  -4 16511.3 2505.41   4
  -7  -3  -4 20648.2 3359.83   5
   7  -3   4 22179.9 2707.68  54
   7  -3   4 19274.6 2800.23  49
   7  -3   4 21647.7 2997.85  53
   7  -3   4 19159.7 2320.59  33
   7  -3   4 15368.4 2466.87  47
   7  -3   4 15759.8 1969.90  31
   7  -3   5 1138.53 698.022  31
  -7  -3  -5 805.742 1019.52   5
  -7  -3  -5 1514.89 1044.04   4
   7  -3   5 1456.72 1118.92  54
   7  -3   5 955.026 1053.05  53
   7  -3   5 1374.03 1052.46  49
   7  -3   5 1716.43 1102.98  33
  -7  -3  -6 19108.8 3227.05   4
  -7  -3  -6 13823.2 1468.51  12
  -7  -3  -6 19824.8 3602.29   5
   7  -3   6 16214.1 2811.10  53
   7  -3   6 16086.5 2490.53  54
   7  -3   6 18193.0 3067.60  49
   7  -3   6 12692.0 2141.43  31
   7  -3   6 18430.6 2476.88  33
   7  -3   7 1243.87 762.754  31
  -7  -3  -7 1078.51 668.821  15
  -7  -3  -7 928.835 866.205   5
  -7  -3  -7 677.487 653.038  12
  -7  -3  -7 1711.90 1572.69   4
   7  -3   7 1467.96 1162.56  53
   7  -3   7 2376.42 1068.68  54
   7  -3   7 538.780 1069.94  49
   7  -3   7 177.111 684.246  33
   7  -3   8 3946.09 1519.05  31
  -7  -3  -8 5321.42 1021.20  15
  -7  -3  -8 5592.56 2163.98   5
  -7  -3  -8 5784.93 1206.56  12
   7  -3   8 5790.11 2179.15  53
   7  -3   9 1753.32 979.127  31
  -7  -3  -9 3782.34 996.083  15
  -7  -3  -9 4073.54 1016.46  12
   7  -3   9 3867.22 1684.33  53
  -7  -3  -9 3786.98 567.691  35
  -7  -3 -10 12890.6 1591.85  15
  -7  -3 -10 11468.3 930.508  35
  -7  -3 -11 525.948 566.616  15
  -7  -3 -11 391.569 288.759  35
  -7  -3 -12 1190.63 775.558  28
  -7  -3 -12 122.572 497.647  15
  -7  -3 -12 72.4078 219.932  35
  -7  -3 -13 1711.46 560.594  14
  -7  -3 -13 1532.77 534.819  15
  -7  -3 -13 2039.56 705.785  28
  -7  -3 -13 1425.61 260.783  35
   7  -3  13 2487.23 422.667  45
  -7  -3 -14-100.819 218.166  14
  -7  -3 -14-55.5214 249.807  28
   7  -1 -16 7676.66 488.485  35
   7  -1 -15 4819.69 763.536  15
  -7  -1  15 3561.38 483.302  60
   7  -1 -15 3402.71 462.238  58
   7  -1 -15 3779.83 660.449   8
   7  -1 -14 1264.37 608.506  15
   7  -1 -14 1476.83 587.561   8
  -7  -1  14 1342.38 439.596  60
   7  -1 -14 1604.17 454.056  58
   7  -1 -13 302.309 538.112  15
   7  -1 -13 131.189 555.538   8
  -7  -1  13 1557.63 544.593  60
   7  -1 -13 1027.80 483.426  58
  -7  -1  13 95.5531 459.798  45
   7  -1 -12 3827.90 928.325   8
  -7  -1  12 4584.60 733.666  60
   7  -1 -12 4130.60 734.357  58
  -7  -1  12 3964.48 633.033  45
  -7  -1  11-181.095 715.952  31
   7  -1 -11 826.493 667.637   8
   7  -1 -11-211.580 990.122   3
   7  -1 -11 713.909 1399.52   1
  -7  -1  11-236.858 1020.17  53
  -7  -1  11 282.127 354.673  60
  -7  -1  11 774.071 1454.16  54
   7  -1 -11 685.825 460.181  58
  -7  -1  11 422.319 408.468  45
  -7  -1  10 6614.99 1889.43  31
   7  -1 -10 8108.45 1289.70   8
   7  -1 -10 6282.01 1987.28   3
  -7  -1  10 7870.93 1994.59  53
  -7  -1  10 6622.22 779.238  60
  -7  -1  10 5042.10 1808.69  55
   7  -1 -10 5564.93 828.454  58
  -7  -1  10 5513.52 1662.47  54
  -7  -1  10 7523.69 821.862  45
  -7  -1   9 13476.0 2443.25  31
   7  -1  -9 15795.6 3009.72   3
   7  -1  -9 14576.8 1495.29   8
  -7  -1   9 11777.9 2480.69  55
  -7  -1   9 16737.6 2798.02  53
  -7  -1   9 16283.3 2808.76  54
  -7  -1   9 12812.8 2093.03  32
   7  -1  -9 9834.47 2042.91  48
  -7  -1   8 1531.32 917.800  31
   7  -1  -8 1630.95 1176.15   3
  -7  -1   8 1582.46 1058.51  53
  -7  -1   8 1382.96 815.718  55
  -7  -1   8 2210.29 1103.53  54
  -7  -1   8 2777.10 1152.27  32
   7  -1  -8 1474.96 879.796  48
  -7  -1   7 3005.25 920.165  31
   7  -1  -7 3893.18 1401.97   3
  -7  -1   7 5446.66 1609.38  53
  -7  -1   7 6939.87 1601.42  54
   7  -1  -7 2935.91 933.598  46
   7  -1  -7 4628.78 1250.35  48
  -7  -1   7 3707.86 1170.49  32
   7  -1  -6 60268.4 4141.37   3
   7  -1  -6 53131.5 3414.77  48
  -7  -1   6 50650.6 3799.15  53
  -7  -1   6 52678.1 3728.99  54
  -7  -1   6 48741.2 3555.54  31
  -7  -1   6 50713.1 3444.47  32
   7  -1  -6 46629.8 3110.35  46
   7  -1  -5 72612.9 4115.46   3
  -7  -1   5 68796.1 4034.56  53
  -7  -1   5 67056.7 3848.66  54
   7  -1  -5 75093.3 3722.29  48
  -7  -1   5 68040.6 3768.73  31
  -7  -1   5 69318.4 3740.10  32
   7  -1  -5 69539.4 3820.79  47
   7  -1  -5 72205.2 3546.93  46
  -7  -1   4 1185.24 667.581  31
   7  -1  -4 2233.70 832.968   3
   7  -1  -4 2268.99 821.941  48
  -7  -1   4 2290.87 925.364  53
  -7  -1   4 1786.89 763.096  54
   7  -1  -4 1106.13 627.586  47
  -7  -1   4 1781.25 643.893  33
   7  -1  -4 2264.79 776.828  46
  -7  -1   4 1989.03 754.595  32
   7  -1  -3 221259. 6126.10   3
   7  -1  -3 212983. 6791.15  57
  -7  -1   3 213392. 5882.21  53
   7  -1  -3 208486. 5306.82  48
  -7  -1   3 199901. 5604.84  54
  -7  -1   3 204494. 4973.75  33
  -7  -1   3 211640. 5525.30  32
   7  -1  -3 197047. 5531.35  47
  -7  -1   3 194448. 5325.67  31
  -7  -1   2 48617.3 2479.36  31
   7  -1  -2 53239.8 2852.64   3
  -7  -1   2 49196.4 2448.87  54
   7  -1  -2 47736.6 3045.27  57
  -7  -1   2 46969.6 2548.06  53
   7  -1  -2 45924.7 2561.81  47
  -7  -1   2 48892.0 2553.06  32
   7  -1  -1 269566. 6132.77   3
  -7  -1   1 273464. 5343.96  53
  -7  -1   1 264101. 4925.51  54
   7  -1  -1 282832. 6178.91  47
  -7  -1   1 269592. 5535.47  32
  -7  -1   0 3597.40 979.327   5
  -7  -1   0 3062.05 834.352   4
   7  -1   0 2816.26 702.778   3
   7  -1   0 4193.19 1096.53  57
   7  -1   0 4629.24 672.417  56
  -7  -1   0 3656.90 633.592  54
  -7  -1   0 3694.94 757.013  32
   7  -1   0 3711.80 899.962  47
   7  -1   1 16066.0 1730.60  22
  -7  -1  -1 16079.2 1846.92   4
  -7  -1  -1 16055.3 1839.03   6
  -7  -1  -1 15620.1 1857.89   5
   7  -1   1 14023.7 1474.49  57
  -7  -1  -1 16077.5 1389.90  32
   7  -1   1 12983.5 880.762  31
   7  -1   1 14962.1 1485.92  47
   7  -1   2 18639.5 1917.78  22
  -7  -1  -2 19008.0 2227.07   4
  -7  -1  -2 20893.1 2312.05   5
  -7  -1  -2 19237.5 2128.60   6
   7  -1   2 21643.1 1826.49  57
   7  -1   2 18588.0 1463.39  54
   7  -1   2 18916.8 1877.70  50
   7  -1   2 20164.3 1659.19  33
   7  -1   2 17779.3 1269.42  31
  -7  -1  -2 20002.2 1502.77  32
   7  -1   3 5969.42 946.508  31
  -7  -1  -3 5850.06 1442.24   5
  -7  -1  -3 6212.66 1582.66   4
   7  -1   3 5888.55 1095.28  57
   7  -1   3 7643.52 1476.61  53
   7  -1   3 6635.74 1012.37  54
   7  -1   3 6995.18 1249.91  50
   7  -1   3 6496.10 1150.91  33
   7  -1   4 2165.62 779.540  31
  -7  -1  -4 589.110 726.998   5
  -7  -1  -4 1613.14 1198.94   4
   7  -1   4 1008.61 554.235  57
   7  -1   4 3071.48 1320.89  49
   7  -1   4 4271.04 1141.95  50
   7  -1   4 1906.16 935.789  53
   7  -1   4 2004.97 807.453  54
   7  -1   4 1750.89 725.316  33
   7  -1   5 5557.41 1178.61  31
  -7  -1  -5 6477.61 1560.90   5
  -7  -1  -5 7413.85 1903.52   4
   7  -1   5 5320.66 1404.08  49
   7  -1   5 4987.51 1189.27  53
   7  -1   5 5215.77 1043.32  54
   7  -1   5 6013.66 1057.08  33
  -7  -1  -6 55824.5 5464.89   4
  -7  -1  -6 44609.9 4172.31   5
   7  -1   6 46177.5 3605.35  53
   7  -1   6 38058.8 2840.87  54
   7  -1   6 49991.9 4195.34  49
   7  -1   6 44334.9 3325.46  31
   7  -1   6 44884.0 2703.01  33
   7  -1   7 4920.35 1249.48  31
   7  -1   7 6217.39 1611.37  53
   7  -1   7 6431.75 1858.24  49
  -7  -1  -7 7984.48 2391.02   4
   7  -1   8 1533.90 952.704  31
  -7  -1  -8 1623.18 573.031  15
  -7  -1  -8 1024.75 1245.32   4
  -7  -1  -8 2127.06 653.446  12
   7  -1   8 1359.01 742.711  53
   7  -1   9 10303.9 2250.99  31
  -7  -1  -9 14106.7 1672.07  15
  -7  -1  -9 12637.2 1490.37  12
  -7  -1  -9 17066.1 3935.28   4
   7  -1   9 14962.0 3370.86  55
  -7  -1  -9 10881.0 814.485  40
  -7  -1  -9 12587.9 1028.91  35
   7  -1  10 834.492 890.228  31
  -7  -1 -10 1578.26 684.213  15
  -7  -1 -10 2295.34 855.317  12
  -7  -1 -10 851.716 1120.06   4
   7  -1  10 1240.33 855.002  55
  -7  -1 -10 1067.69 362.065  40
  -7  -1 -10 1217.48 410.935  35
  -7  -1 -11 19158.2 1893.33  12
  -7  -1 -11 20634.9 2055.94  15
  -7  -1 -11 21808.6 1372.94  35
  -7  -1 -12 3373.48 1004.41  12
  -7  -1 -12 2528.08 638.742  14
  -7  -1 -12 3277.71 915.367  15
  -7  -1 -12 3110.01 573.530  35
  -7  -1 -13 5693.38 1073.19  12
  -7  -1 -13 6554.77 905.500  14
  -7  -1 -13 4707.92 948.824  15
  -7  -1 -13 6538.36 752.753  35
  -7  -1 -14 1517.94 507.849  15
  -7  -1 -14 2161.87 390.999  35
  -7  -1 -15 1273.90 418.891  28
  -7  -1 -15 790.071 199.954  35
   7   1 -16 7237.42 480.270  35
  -7   1  15 3979.08 721.490  20
  -7   1  15 3586.91 432.555  60
   7   1 -15 3684.18 680.822   8
  -7   1  14 1909.90 679.350  20
  -7   1  14 1316.87 395.827  60
   7   1 -14 381.510 281.116  58
   7   1 -14 2744.97 783.597   8
  -7   1  13 717.381 422.468  60
   7   1 -13 411.285 370.572  58
   7   1 -13 1234.04 683.708   8
  -7   1  12 3585.94 679.619  60
   7   1 -12 4458.25 724.198  58
   7   1 -12 4061.41 1014.65   8
  -7   1  11 379.989 909.075  31
   7   1 -11 196.184 545.261   8
   7   1 -11 278.335 960.773   1
   7   1 -11 368.396 1061.47   3
   7   1 -11 198.353 387.022  58
  -7   1  11 117.323 390.795  60
  -7   1  10 4740.67 1589.30  31
   7   1 -10 6521.88 1096.84   8
   7   1 -10 6063.89 2198.26   3
  -7   1  10 4247.34 1586.99  55
   7   1 -10 6727.92 901.112  58
  -7   1  10 6380.35 779.261  60
  -7   1  10 7628.95 1905.85  32
   7   1 -10 2241.66 1187.76  48
  -7   1   9 9726.79 1963.09  31
   7   1  -9 12103.4 1388.18   8
   7   1  -9 13479.2 2924.56   3
  -7   1   9 13408.0 2625.75  55
  -7   1   9 12518.7 2316.57  32
   7   1  -9 8750.85 2161.01  48
   7   1  -9 9997.64 2289.10  46
  -7   1   8 1315.59 688.398  31
   7   1  -8 1256.08 972.876   3
  -7   1   8 2675.96 1300.31  55
  -7   1   8 2703.92 1300.14  54
  -7   1   8 2960.13 1266.61  32
   7   1  -8 984.117 844.549  48
   7   1  -8 1791.28 876.528  46
  -7   1   7 3289.84 981.804  31
   7   1  -7 4140.51 1343.16   3
  -7   1   7 2119.00 979.468  55
  -7   1   7 5630.10 1487.15  54
   7   1  -7 5243.09 1575.49  46
   7   1  -7 3859.01 1303.80  48
  -7   1   7 3204.23 1137.80  32
   7   1  -6 50041.9 3921.65   3
  -7   1   6 40108.4 3374.97  55
  -7   1   6 49753.9 3552.55  54
   7   1  -6 46514.5 3539.94  48
  -7   1   6 50391.1 3102.25  31
   7   1  -6 48246.9 3615.16  46
   7   1  -5 58581.1 3879.33   3
  -7   1   5 57428.8 3612.34  55
   7   1  -5 61834.0 3665.45  48
  -7   1   5 66874.4 3780.25  54
  -7   1   5 66508.9 3085.27  31
   7   1  -5 67358.0 3905.56  46
  -7   1   4 1382.32 474.297  31
   7   1  -4 562.582 569.483   3
  -7   1   4 1700.46 716.069  55
  -7   1   4 2088.60 899.145  54
   7   1  -4 2230.55 835.079  48
   7   1  -4 868.283 588.273  46
   7   1  -3 190107. 5774.59   3
   7   1  -3 194481. 5364.88  48
  -7   1   3 200317. 5461.78  55
  -7   1   3 192462. 3656.92  31
   7   1  -3 182203. 5262.45  46
   7   1  -2 46505.0 2676.43   3
  -7   1   2 49910.5 3002.81   2
   7   1  -2 46465.9 2444.39  48
  -7   1   2 47220.3 2434.76  55
   7   1  -2 43001.0 2449.66  46
  -7   1   2 47474.5 1210.64  31
  -7   1   1 267845. 6548.05   2
   7   1  -1 255508. 5599.93   3
   7   1  -1 267638. 5183.41  48
   7   1  -1 243830. 3744.89  55
  -7   1   1 280654. 5511.44  55
   7   1  -1 260313. 5409.36  46
  -7   1   0 2906.41 983.852   6
  -7   1   0 3883.24 979.436   2
   7   1   0 3548.52 654.832   3
  -7   1   0 3531.01 959.412   4
   7   1   0 5225.22 1180.29  51
   7   1   0 3190.35 604.918  55
   7   1   0 2705.92 570.343  52
   7   1   0 3468.47 770.273  46
   7   1   0 3260.25 610.051  48
  -7   1   0 3438.60 626.610  32
   7   1   1 17658.6 1487.95  30
  -7   1  -1 15426.7 1784.41   4
  -7   1  -1 15485.1 1653.76   2
  -7   1  -1 15474.8 1846.01   6
   7   1   1 15346.4 1727.88  51
   7   1   1 13860.6 1343.12  55
   7   1   1 15172.5 953.820  48
   7   1   1 16407.9 1517.35  52
  -7   1  -1 15507.4 863.309  32
   7   1   1 16247.6 1158.26  46
   7   1   2 20334.8 1663.61  30
  -7   1  -2 20260.2 1861.31   2
  -7   1  -2 19904.6 2236.84   4
   7   1   2 16485.0 629.838  53
   7   1   2 18540.2 1902.69  55
   7   1   2 19963.6 1400.32  49
   7   1   2 21786.9 1974.70  52
   7   1   2 19753.5 1134.75  46
   7   1   3 6224.95 1115.82  30
   7   1   3 6814.25 1318.61  55
   7   1   3 4946.22 453.916  53
   7   1   3 6598.84 982.534  49
   7   1   3 6316.98 1407.85  52
  -7   1  -3 5326.97 1409.80   4
  -7   1  -3 3973.28 903.020   2
   7   1   4 829.941 550.994  30
   7   1   4 1448.77 445.586  53
   7   1   4 2219.10 1107.33  55
   7   1   4 3532.57 1290.26  52
   7   1   4 1462.36 892.784  49
  -7   1  -4 2252.78 1387.51   4
  -7   1  -4 1886.60 766.000   2
  -7   1  -5 4123.10 1393.45  21
   7   1   5 4630.91 1375.12  55
   7   1   5 4650.08 1432.64  52
  -7   1  -5 7361.25 1959.48   4
  -7   1  -6 46323.3 4229.67  21
   7   1   6 46831.2 4343.13  55
   7   1   6 47803.9 4250.07  52
  -7   1  -6 55156.5 5394.82   4
   7   1   7 6181.08 1476.02  31
   7   1   7 6309.28 1857.24  55
   7   1   7 6030.83 1800.50  52
  -7   1  -7 5589.20 2075.29   4
  -7   1  -8 2274.31 537.771  29
   7   1   8 2243.47 1047.96  31
  -7   1  -8 2454.92 718.641  15
  -7   1  -8 1976.08 692.947  12
  -7   1  -8 2124.54 1414.12   4
   7   1   8 1394.22 1103.92  55
   7   1   8 2004.66 1252.34  52
  -7   1  -9 12248.9 1488.05  15
  -7   1  -9 12222.6 1402.72  18
  -7   1  -9 13163.3 1278.46  29
  -7   1  -9 19621.2 4208.46   4
  -7   1  -9 12020.1 1458.83  12
   7   1   9 14487.9 3152.95  52
   7   1   9 11885.2 2928.59  55
  -7   1  -9 12600.6 1072.56  35
   7   1   9 14063.2 2571.93  31
  -7   1  -9 13464.7 980.465  40
  -7   1 -10 1290.53 573.719  15
   7   1  10 1821.78 1222.87  31
  -7   1 -10 2408.82 725.812  18
  -7   1 -10 484.300 950.906   4
  -7   1 -10 1871.61 806.969  12
   7   1  10-430.404 1110.96  51
   7   1  10 2106.76 1671.68  55
   7   1  10 2226.83 1537.99  52
  -7   1 -10 917.163 380.944  35
  -7   1 -10 1399.47 443.080  40
  -7   1 -11 19951.1 1870.45  12
  -7   1 -11 19862.3 1728.95  18
  -7   1 -11 19862.6 1244.42  40
  -7   1 -11 21193.6 1374.07  35
  -7   1 -12 3028.98 974.076  12
  -7   1 -12 2192.50 675.481  15
  -7   1 -12 2517.64 661.419  18
  -7   1 -12 3345.24 563.510  40
  -7   1 -12 3267.72 619.169  35
  -7   1 -13 5512.21 1096.07  12
  -7   1 -13 4529.29 795.975  15
  -7   1 -13 5975.73 631.133  40
  -7   1 -13 5735.94 670.003  35
  -7   1 -14 2344.64 726.473  12
  -7   1 -14 2202.09 400.969  35
   7   1  15 1633.72 461.195  20
  -7   1 -15 1192.97 238.509  35
   7   3 -15 706.308 345.306   8
  -7   3  14-83.2272 342.417  20
   7   3 -14 193.509 399.819   8
  -7   3  14 549.302 283.050  60
   7   3 -14 235.601 198.593  35
  -7   3  13 2841.54 808.065  20
  -7   3  13 2642.53 471.805  60
   7   3 -13 1790.33 428.403  58
   7   3 -13 3142.76 800.616   8
  -7   3  12 2.15710 474.915  20
   7   3 -12 164.671 363.619  58
  -7   3  12 554.835 396.949  60
   7   3 -12 56.9587 619.255   8
  -7   3  11 3323.50 999.809  20
   7   3 -11 2572.07 810.346   8
   7   3 -11 2507.87 561.236  58
  -7   3  11 3145.12 648.481  60
   7   3 -10 14577.9 3718.87  21
  -7   3  10 17625.3 1941.56  20
   7   3 -10 18242.4 1820.70   8
  -7   3  10 16909.0 1211.21  60
  -7   3  10 14959.0 3367.43  55
   7   3 -10 14698.4 1206.34  59
   7   3 -10 14986.5 1225.83  58
   7   3 -10 18885.2 1202.91  37
  -7   3  10 16885.7 3097.43  32
  -7   3   9 10652.3 1480.38  20
  -7   3   9 9083.60 1238.25  13
   7   3  -9 8503.90 2929.19  21
   7   3  -9 10630.7 1360.39   8
  -7   3   9 9583.02 900.753  60
  -7   3   9 11127.3 2777.28  55
   7   3  -9 9947.44 942.639  59
   7   3  -9 8735.04 952.828  58
   7   3  -9 9727.23 900.668  37
   7   3  -9 5767.84 2052.53  46
   7   3  -9 10367.7 2601.14  48
  -7   3   8 6586.93 1056.40  13
  -7   3   8 8867.77 1346.66  20
   7   3  -8 8180.19 2319.21   1
   7   3  -8 7230.64 1080.46   8
  -7   3   8 9190.09 874.243  60
  -7   3   8 8552.15 2319.66  55
   7   3  -8 8472.63 799.876  59
   7   3  -8 7476.44 861.519  58
   7   3  -8 9105.46 836.939  37
   7   3  -8 7885.42 2214.18  46
   7   3  -8 8255.80 2298.18  48
  -7   3   7 24146.4 2013.10  20
   7   3  -7 22695.4 1784.19   8
  -7   3   7 28379.4 3818.47  55
   7   3  -7 25220.9 3490.34  48
   7   3  -7 26918.2 3691.27  46
   7   3  -6 8429.72 1638.48  30
  -7   3   6 10366.6 2245.93   2
  -7   3   6 10428.4 2216.83  55
   7   3  -6 9150.26 2093.73  46
   7   3  -6 7713.68 1986.50  48
   7   3  -5 16578.2 2187.10  30
  -7   3   5 26928.9 3273.43   2
   7   3  -5 23320.4 2861.19  48
  -7   3   5 26689.2 3244.91  55
   7   3  -5 22306.8 2926.26  46
   7   3  -4 18173.8 2257.68  30
  -7   3   4 21500.2 2802.63   2
  -7   3   4 20839.3 2778.46  55
   7   3  -4 17521.9 2508.25  48
   7   3  -4 18885.6 2582.40  46
   7   3  -3 26304.1 3233.84  21
   7   3  -3 27890.5 2688.11  30
  -7   3   3 29136.6 3199.94   2
   7   3  -3 26181.8 2763.38  48
  -7   3   3 26316.4 3005.07  55
   7   3  -3 26708.5 2869.04  46
   7   3  -2 15277.9 2291.33  21
   7   3  -2 14540.5 1960.51  30
  -7   3   2 16396.5 2420.20   2
  -7   3   2 15499.0 2259.70  55
   7   3  -2 13215.4 1913.71  48
   7   3  -2 12469.2 1930.12  46
   7   3  -1 31331.0 3075.96  21
   7   3  -1 32868.8 2839.14  30
  -7   3   1 32908.6 3314.48   2
   7   3  -1 34131.5 3566.76  56
   7   3  -1 34579.0 3069.21  55
  -7   3   1 36508.4 3386.82  55
   7   3  -1 34186.0 2851.09  46
   7   3   0 54826.3 3700.50  30
  -7   3   0 57559.6 4408.99   2
   7   3   0 57576.6 4540.21  56
   7   3   0 55534.1 3984.76  55
   7   3   0 52068.0 3421.06  46
   7   3   1 6502.84 1472.60  30
   7   3   1 5253.57 1313.63   2
  -7   3  -1 6074.82 1580.78   2
   7   3   1 6813.05 1451.19  55
   7   3   1 6660.86 1751.20  56
   7   3   1 6529.91 1178.85  46
   7   3   2 33749.8 2989.68  30
   7   3   2 30811.6 3387.98  56
   7   3   2 29637.7 3188.68  55
   7   3   2 29839.2 2731.33   2
  -7   3  -2 26553.6 2581.55   4
  -7   3  -2 36388.0 3700.94   2
   7   3   3 28419.1 2909.63  30
   7   3   3 32119.7 3526.81  55
   7   3   3 27448.2 3390.17  51
  -7   3  -3 26557.8 2845.69   4
  -7   3  -3 28082.4 3658.39   2
   7   3   4 19580.7 2422.14  30
   7   3   4 17459.7 2792.92  51
   7   3   4 17049.2 2657.77  55
  -7   3  -4 17771.8 2893.90   2
  -7   3  -4 16887.2 2616.85   4
   7   3   5 828.046 606.066  30
   7   3   5-116.692 1033.71  51
   7   3   5-375.641 993.231  55
  -7   3  -5 760.603 718.939   2
  -7   3  -5 1360.27 710.858   4
   7   3   6 14713.7 2090.77  30
  -7   3  -6 17531.1 3083.59   4
  -7   3  -6 16597.3 1495.81  12
  -7   3  -6 13494.0 2910.51   2
   7   3   6 17604.8 3126.30  51
   7   3   6 15813.6 2909.47  55
  -7   3  -7 1040.40 623.922  12
  -7   3  -7 1834.64 1503.00   4
   7   3   7 721.692 1010.33  51
   7   3   7 1842.72 1200.81  55
  -7   3  -8 3100.17 787.807  12
   7   3   8 4200.91 1936.59  51
   7   3   8 4555.88 1996.76  55
  -7   3  -8 5144.02 675.045  59
   7   3   9 3716.56 1480.11  31
  -7   3  -9 3737.28 911.958  12
   7   3   9 3231.59 1556.13  51
  -7   3  -9 2605.04 440.881  37
  -7   3 -10 9414.58 799.948  37
  -7   3 -10 7989.85 796.346  35
  -7   3 -11 1780.31 838.682  12
   7   3  11 1652.11 731.211  20
  -7   3 -11 1140.29 623.968  18
  -7   3 -11 669.210 276.444  35
  -7   3 -11 519.610 366.170  40
  -7   3 -12-406.895 637.904  12
   7   3  12 836.328 534.591  20
  -7   3 -12 220.892 531.127  18
  -7   3 -12 75.6787 208.466  35
  -7   3 -12-303.760 389.613  40
  -7   3 -13 1868.89 601.534  12
   7   3  13 1474.43 536.795  20
  -7   3 -13 2019.47 527.603  18
  -7   3 -13 1893.87 292.771  35
  -7   3 -13 2155.99 406.719  40
   7   3  14 223.561 242.085  20
   7   5 -13 2602.95 550.393   8
   7   5 -12 2989.21 736.204   8
   7   5 -11 852.699 610.245   8
   7   5 -11 256.725 254.336  58
   7   5 -10 3966.69 934.368   8
   7   5 -10 3226.35 555.125  58
  -7   5  10 5456.97 689.711  60
   7   5 -10 5351.78 741.900  59
   7   5 -10 4822.82 714.398  37
   7   5  -9 1577.24 753.705   8
   7   5  -9 1216.91 457.683  58
  -7   5   9 2042.34 590.110  60
   7   5  -9 2555.65 614.722  59
   7   5  -9 2107.54 571.364  37
   7   5  -8 14481.4 1686.84   8
   7   5  -8 13768.1 1152.59  59
  -7   5   8 14517.3 1106.51  60
   7   5  -8 14765.3 1223.77  58
   7   5  -8 16165.5 1163.66  37
   7   5  -7 8977.37 1313.23   8
   7   5  -7 8230.61 928.074  59
  -7   5   7 9235.78 902.322  60
   7   5  -7 7459.45 956.137  58
   7   5  -7 8840.76 858.414  37
   7   5  -6 13847.2 3452.82  21
   7   5  -6 17392.7 1797.68   8
  -7   5   6 17265.0 3367.09   2
  -7   5   6 19496.8 3635.37  55
   7   5  -6 15998.8 1175.18  59
   7   5  -6 13216.1 1253.64  58
  -7   5   6 17112.6 1162.30  60
   7   5  -6 13957.9 1106.65  37
   7   5  -5 27901.1 4712.78  21
   7   5  -5 25655.7 2077.11   8
  -7   5   5 25996.8 3965.97   2
  -7   5   5 23649.0 3943.42  55
   7   5  -5 22170.4 1340.51  59
   7   5  -5 22013.9 1258.54  37
   7   5  -4 6122.18 1858.17  30
  -7   5   4 8670.38 2305.13  55
  -7   5   4 9038.21 861.926  59
   7   5  -4 10519.0 929.084  59
  -7   5   4 9337.17 2292.31   2
   7   5  -4 9441.96 1296.29   8
   7   5  -3 8151.73 2121.69  30
   7   5  -3 10028.9 898.224  59
  -7   5   3 9742.54 2513.09  55
   7   5  -3 9280.66 1238.43   8
   7   5  -3 8335.72 2379.36   2
  -7   5   3 8829.87 2326.40   2
   7   5  -2 8084.74 2082.02  30
  -7   5   2 9921.97 2398.45  55
   7   5  -2 7137.78 2305.78   2
  -7   5   2 7640.26 2112.85   2
   7   5  -1 23683.9 3316.15  30
  -7   5   1 25604.6 3974.28   2
   7   5  -1 20278.4 3724.34   2
  -7   5   0 10186.1 1278.26  17
   7   5   0 11940.1 2488.14  30
   7   5   0 12582.2 2631.76  55
   7   5   0 8679.69 2321.96   2
  -7   5   0 10673.1 2645.23   2
  -7   5  -1 12868.4 1405.10  17
   7   5   1 10833.9 2316.94  30
   7   5   1 14486.8 2969.47  55
  -7   5  -1 13770.3 3131.28   2
   7   5   1 13046.9 2681.09   2
  -7   5  -2 7919.69 1193.72  17
   7   5   2 6836.82 1874.82  30
   7   5   2 9219.62 2359.88  55
   7   5   2 8588.66 826.285  59
  -7   5  -2 9115.32 2661.85   2
  -7   5  -3 6566.69 1076.17  17
   7   5   3 6226.25 1804.99  30
   7   5   3 7494.63 2205.70  55
  -7   5  -3 5565.48 698.670  59
   7   5   3 7352.71 842.425  59
  -7   5  -3 5952.08 2383.05   2
  -7   5  -4 3646.36 962.499  17
   7   5   4 1927.39 1375.87  30
   7   5   4 1928.24 1090.54  55
  -7   5  -4 3103.63 550.799  59
   7   5   4 3677.41 601.497  59
  -7   5  -4 4052.45 2105.53   2
  -7   5  -4 4763.99 1107.84   8
   7   5   5 9851.47 2194.00  30
   7   5   5 10298.0 2720.78  55
  -7   5  -5 7455.13 831.716  59
  -7   5  -5 11368.9 3255.11   2
  -7   5  -5 13027.7 1480.27  12
  -7   5  -5 8067.79 1177.05   8
   7   5   6 10389.3 2305.78  30
  -7   5  -6 16288.1 1683.04  12
  -7   5  -6 10831.2 1371.43   8
  -7   5  -6 10445.7 3241.71   2
  -7   5  -6 9324.95 922.665  59
  -7   5  -7 11227.4 1387.51   8
  -7   5  -7 10058.1 967.201  59
  -7   5  -8 1994.03 697.648   8
  -7   5  -8 2194.97 494.567  59
  -7   5  -9 5826.43 1023.72  12
  -7   5  -9 6622.88 729.490  37
  -7   5 -10 3010.62 760.906  12
  -7   5 -10 2488.40 463.002  40
  -7   5 -10 2368.72 445.905  37
  -7   5 -11 4298.38 765.221  18
  -7   5 -11 3478.50 688.138  12
   7   5  11 3136.60 466.581  59
  -7   5 -11 3024.23 454.245  40
  -7   5 -11 2669.41 383.135  37
  -7   5 -12 6370.00 739.727  18
   7   5  12 5019.42 436.142  59
  -7   5 -12 5595.23 464.417  40
  -7   7  10 895.814 307.719  17
  -7   7  10 553.566 191.932  59
   7   7 -10 808.471 365.605   8
  -7   7   9 871.906 422.469  17
   7   7  -9 694.810 438.521   8
   7   7  -9 201.948 194.976  58
   7   7  -9 717.737 316.577  59
  -7   7   9 416.995 212.651  59
   7   7  -8 1710.05 638.455   8
   7   7  -8 801.931 364.169  58
   7   7  -8 1563.37 393.224  59
  -7   7   8 987.030 307.914  59
   7   7  -7 505.598 488.496   8
   7   7  -7 1059.17 399.984  58
   7   7  -7 1550.24 492.377  59
  -7   7   7 980.281 310.115  59
   7   7  -7 1239.79 342.330  37
  -7   7   6 3951.27 823.487  17
   7   7  -6 4514.63 938.048   8
   7   7  -6 4254.27 672.039  58
   7   7  -6 3778.39 626.675  59
  -7   7   6 4069.04 578.323  59
   7   7  -6 3402.13 506.346  37
  -7   7   5 9043.54 1219.71  17
   7   7  -5 7574.45 805.243  59
  -7   7   5 8147.86 781.455  59
   7   7  -5 9951.01 936.444  58
   7   7  -5 8143.20 1168.64   8
  -7   7   4 9704.80 1239.13  17
  -7   7   4 8339.01 795.119  59
   7   7  -4 8848.69 868.086  59
   7   7  -4 10219.5 1289.11   8
  -7   7   3 16612.2 1645.46  17
  -7   7   3 12303.6 1003.39  59
   7   7  -3 16048.3 1151.34  59
   7   7  -3 16749.6 1658.25   8
  -7   7   2 2238.28 749.706  17
   7   7  -2 2371.28 552.057  59
  -7   7   2 950.724 375.388  59
   7   7  -2 2552.92 791.598   8
  -7   7   1 2950.24 811.095  17
  -7   7   1 2259.66 478.823  59
   7   7  -1 2763.52 580.531  59
   7   7  -1 2961.29 810.435   8
  -7   7   0 3494.93 883.364  17
  -7   7   0 3134.18 554.712  59
   7   7   0 5046.01 717.926  59
   7   7   0 2827.50 714.484   8
  -7   7  -1 16593.0 1688.62  17
   7   7   1 18901.0 1207.60  59
   7   7   1 15822.8 1541.86   8
  -7   7  -2 11100.5 1419.40  17
   7   7   2 10725.9 933.459  59
  -7   7  -2 7376.60 775.946  59
  -7   7  -3 1178.06 597.594   8
  -7   7  -3 538.025 309.201  59
  -7   7  -4 8371.40 1217.69   8
  -7   7  -4 8985.34 1237.51  12
  -7   7  -4 6283.44 667.405  59
   7   7   4 9068.21 829.821  59
  -7   7  -5 3073.15 741.529   8
  -7   7  -5 3999.42 855.984  12
   7   7   5 4386.32 615.366  59
  -7   7  -5 2576.06 476.846  59
  -7   7  -6 1019.52 525.976  12
  -7   7  -6 352.399 460.166   8
  -7   7  -6 626.671 273.774  59
   7   7   6 657.060 316.648  59
  -7   7  -7 2808.40 588.282   8
  -7   7  -7 2369.68 513.769  12
  -7   7  -7 2325.39 369.360  59
   7   7   7 4244.14 515.616  59
  -7   7  -7 3143.70 454.334  37
  -7   7  -8 2044.00 488.897  18
  -7   7  -8 1696.28 408.722   8
   7   7   8 2286.31 454.149  59
  -7   7  -8 2267.54 359.592  37
  -7   7  -9 2627.65 449.229  18
   7   7   9 1567.87 241.271  59
  -7   7  -9 2195.40 306.101  37
   7   9  -2 1302.61 222.570  58
   7   9  -2 1348.97 224.176  59
   7   9  -1 1461.33 237.106  58
   7   9  -1 1487.07 229.672  59
   7   9   0 2038.79 271.018  58
   7   9   0 1980.89 266.786  59
   7   9   1 3819.36 317.807  59
   7   9   1 3778.41 340.254  58
   8  -8  -7 192.490 238.914  24
  -8  -8   7 69.7008 187.597  60
   8  -8  -6 3487.84 584.080  24
  -8  -8   6 2429.93 357.731  60
   8  -8  -6 2625.40 389.107   7
  -8  -8   5 5007.78 512.737  60
   8  -8  -5 4712.52 624.273   7
   8  -8  -4 4975.73 808.836  24
  -8  -8   4 3774.76 480.955  60
   8  -8  -4 3789.94 658.277   7
  -8  -8   4 4866.88 636.793   7
   8  -8  -3 1056.02 568.815  24
  -8  -8   3 1339.19 349.221  60
  -8  -8   3 1952.61 506.956   7
   8  -8  -2 576.892 429.143  24
  -8  -8   2 1078.73 304.248  60
  -8  -8   2 402.164 424.724   7
   8  -8  -1-15.0023 356.791  24
  -8  -8   1 347.448 426.139   7
  -8  -8   1 186.546 236.295  60
  -8  -8   0 8497.40 978.462   7
  -8  -8   0 6235.14 477.254  42
  -8  -8  -1 6682.25 883.793   7
   8  -8   1 5668.06 778.133   7
  -8  -8  -1 5088.60 694.725  16
  -8  -8  -1 4988.13 447.263  42
   8  -8   2 8385.54 864.860   7
  -8  -8  -2 11072.3 1061.60   7
  -8  -8  -2 9170.75 919.250  16
  -8  -8  -2 10620.4 645.947  42
  -8  -8  -3 5892.79 767.481   7
   8  -8   3 4250.08 592.879   7
  -8  -8  -3 4946.41 719.203  16
  -8  -8  -3 6186.41 513.339  42
  -8  -8  -4 671.616 404.393  16
  -8  -8  -4 296.163 249.949   7
  -8  -8  -4 192.476 196.794  42
  -8  -8  -5 6002.90 711.270  16
   8  -8   5 5578.21 483.200  60
  -8  -8  -5 6428.48 472.415  42
  -8  -8  -6 1631.61 350.299  16
  -8  -8  -6 1282.78 210.804  42
  -8  -6  12 3163.59 384.632  60
   8  -6 -11 483.971 301.005  19
  -8  -6  11 150.037 199.837  45
   8  -6 -10-47.7550 383.025  19
   8  -6 -10 560.213 373.001  24
  -8  -6  10 558.705 381.865  60
  -8  -6  10 35.6409 248.544  45
   8  -6  -9 259.357 388.909  24
   8  -6  -9-135.753 514.483  19
  -8  -6   9 261.186 387.673  60
  -8  -6   9 555.975 307.492  45
   8  -6  -8 18308.5 1847.26  19
  -8  -6   8 14783.5 1099.14  60
   8  -6  -7 28279.7 2363.42  19
  -8  -6   7 26825.8 1514.50  60
   8  -6  -6 115.241 500.998  19
  -8  -6   6 590.469 478.746  60
   8  -6  -5 844.369 585.819  19
  -8  -6   5 661.439 447.577  60
  -8  -6   5 1148.07 538.882   7
  -8  -6   4 31589.5 1992.47   7
   8  -6  -4 34182.8 2620.04  19
  -8  -6   3 33134.1 2118.17   7
   8  -6  -3 30695.2 2353.80  19
   8  -6  -2 5788.12 1030.48  19
  -8  -6   2 7269.81 1122.78   7
   8  -6  -2 7897.23 2330.67   3
   8  -6  -2 5999.31 1988.16  54
   8  -6  -2 9955.17 2562.72  47
  -8  -6   1 8435.18 1087.17  16
  -8  -6   1 9360.96 1174.91   7
   8  -6  -1 10104.6 2830.31   3
   8  -6  -1 10514.4 2621.23  54
   8  -6  -1 6968.28 2172.82  47
   8  -6  -1 7795.27 1983.09  33
  -8  -6   0 11281.7 1342.73  16
   8  -6   0 9838.57 1342.59  24
   8  -6   0 10431.0 2704.57   3
  -8  -6   0 8294.62 2705.03   5
  -8  -6   0 11123.2 1317.63   7
   8  -6   0 11042.0 2700.11  54
   8  -6   0 9954.92 2512.52  53
   8  -6   0 9028.09 2465.89  47
   8  -6   0 12073.1 2500.86  33
  -8  -6  -1 7001.58 1104.29  16
   8  -6   1 6054.15 1082.63  24
  -8  -6  -1 7315.38 1113.67   7
  -8  -6  -1 4582.73 2202.97   5
   8  -6   1 5414.75 1990.76  54
   8  -6   1 5351.71 1848.68  53
   8  -6   1 5348.47 2011.24  47
   8  -6   1 6190.47 1865.48  33
  -8  -6  -2 4637.37 930.062   7
  -8  -6  -3 3082.61 812.861   7
  -8  -6  -4 12936.0 1375.98   7
  -8  -6  -4 15895.8 1856.03  19
  -8  -6  -5 381.569 389.440   7
  -8  -6  -5 231.947 473.090  19
  -8  -6  -5 1131.84 423.244  42
  -8  -6  -6 8708.48 1230.68  16
  -8  -6  -6 7546.00 739.756  42
  -8  -6  -7 1428.69 715.753  16
   8  -6   7-101.839 320.330  60
  -8  -6  -7 1233.61 372.439  42
  -8  -6  -8 607.928 419.236  16
   8  -6   8 837.881 390.050  60
  -8  -6  -8 294.928 244.436  42
  -8  -6  -9 1161.54 452.867  16
  -8  -6  -9 863.334 244.337  42
  -8  -6 -10 20.4504 301.237  14
  -8  -6 -10-223.985 257.753  16
   8  -6  11 1903.80 319.265  45
   8  -4 -14 2664.30 515.845  15
  -8  -4  14 2359.73 354.841  60
   8  -4 -13 1897.20 544.018  15
   8  -4 -13 1438.60 468.232  19
   8  -4 -13 1196.73 483.067  28
  -8  -4  13 2713.74 496.594  60
   8  -4 -13 1044.88 355.863  58
  -8  -4  13 1224.39 352.843  45
   8  -4 -12 2918.98 808.922  28
   8  -4 -12 4402.35 911.558  15
   8  -4 -12 4595.05 925.262  19
  -8  -4  12 4010.76 635.322  60
   8  -4 -12 3662.90 573.986  58
  -8  -4  12 3231.89 582.272  45
   8  -4 -11 6459.92 1213.77  19
   8  -4 -11 6462.02 1209.97  28
  -8  -4  11 7678.06 879.332  60
   8  -4 -11 7526.83 850.618  58
  -8  -4  11 6400.23 835.018  45
   8  -4 -10 6165.87 1192.53  28
   8  -4 -10 7425.44 1346.35  19
  -8  -4  10 6647.44 838.813  60
   8  -4 -10 6291.34 785.551  58
  -8  -4  10 7080.52 881.861  45
   8  -4  -9 9298.24 1539.29  19
   8  -4  -9 7548.08 1368.98  28
  -8  -4   9 9289.52 937.627  60
   8  -4  -9 9794.08 945.720  58
  -8  -4   9 9175.19 1023.25  45
   8  -4  -8 12005.1 1670.42  19
  -8  -4   8 9370.64 2251.70  31
   8  -4  -8 12399.2 1625.26  28
   8  -4  -8 14041.3 3037.46   3
  -8  -4   8 12319.5 1062.09  60
   8  -4  -8 14287.9 1115.29  58
  -8  -4   8 11604.6 2616.68  53
  -8  -4   8 10747.2 2569.46  54
  -8  -4   8 10843.1 2304.14  33
   8  -4  -7 11458.6 2903.33  22
   8  -4  -7 7855.70 1247.72  28
   8  -4  -7 8072.47 1368.52  19
  -8  -4   7 7469.32 2095.89  31
   8  -4  -7 11744.9 2658.18   3
  -8  -4   7 9780.34 938.150  60
   8  -4  -7 5340.44 1457.82  48
   8  -4  -7 9095.62 861.632  58
  -8  -4   7 8722.09 2114.20  53
  -8  -4   7 8227.07 2321.27  54
   8  -4  -7 8004.62 2026.37  47
  -8  -4   7 7978.41 1861.96  33
  -8  -4   6 2662.68 1140.99  31
   8  -4  -6 2091.71 1518.76  22
   8  -4  -6 3013.69 894.627  19
   8  -4  -6 3736.76 1460.41   3
   8  -4  -6 3075.21 1230.17  48
  -8  -4   6 2544.87 1448.30  53
  -8  -4   6 2781.29 561.092  60
   8  -4  -6 2715.31 555.555  58
  -8  -4   6 1338.38 906.022  54
   8  -4  -6 2510.06 1400.14  47
  -8  -4   6 2736.28 1179.66  32
  -8  -4   6 3039.93 1156.23  33
   8  -4  -5 31876.2 4606.92  22
  -8  -4   5 24770.9 3301.20  31
   8  -4  -5 28163.5 2282.80  19
   8  -4  -5 37268.4 4349.02   3
  -8  -4   5 27784.9 3411.89  53
  -8  -4   5 27190.6 3421.96  54
  -8  -4   5 26515.2 3038.58  32
   8  -4  -5 30908.1 3610.52  47
  -8  -4   5 30292.2 3263.86  33
   8  -4  -5 32394.0 3210.88  33
  -8  -4   4 13394.4 2270.53  31
   8  -4  -4 12421.3 2824.48  22
   8  -4  -4 15565.7 2659.75   3
  -8  -4   4 12729.4 2281.10  54
  -8  -4   4 12761.1 2174.83  53
  -8  -4   4 13031.2 2064.29  32
  -8  -4   4 13892.5 2205.97  33
   8  -4  -4 15063.5 2281.14  33
   8  -4  -4 13960.3 2409.70  47
   8  -4  -3 1168.91 1209.80  22
   8  -4  -3 47.2462 839.204   3
  -8  -4   3 1523.93 936.571  54
  -8  -4   3 1001.49 634.960  53
  -8  -4   3 1056.92 685.701  32
  -8  -4   3 702.382 685.599  33
   8  -4  -3 706.026 764.248  47
   8  -4  -3 795.110 600.984  33
   8  -4  -2 78835.6 6766.72  22
   8  -4  -2 84154.6 6024.36   3
  -8  -4   2 75467.7 5004.56  54
  -8  -4   2 79209.6 4666.61  33
   8  -4  -2 72521.0 5108.04  47
   8  -4  -2 77188.0 4827.61  33
  -8  -4   2 76319.0 4709.66  32
   8  -4  -1 5084.72 1958.86  22
  -8  -4   1 6471.64 2040.44   5
  -8  -4   1 2838.30 1057.66  54
   8  -4  -1 4775.63 1332.76  33
   8  -4  -1 3986.18 1500.19  47
  -8  -4   1 5267.85 1549.17  32
  -8  -4   1 2686.59 1065.57  33
  -8  -4   0 45599.5 4862.09   5
  -8  -4   0 31341.7 3031.20  54
   8  -4   0 39644.9 3957.37  54
   8  -4   0 40545.1 3571.46  33
   8  -4   0 35666.7 3689.60  47
  -8  -4   0 45018.5 3167.85  33
  -8  -4  -1 18634.3 3292.80   5
  -8  -4  -1 18035.3 2249.32  54
   8  -4   1 19212.0 2861.66  54
   8  -4   1 17509.2 2771.41  53
   8  -4   1 13534.4 2310.39  47
   8  -4   1 17529.2 2403.81  33
  -8  -4  -2 58045.2 5767.12   5
   8  -4   2 55205.1 4944.48  53
   8  -4   2 58076.3 4852.13  54
   8  -4   2 45238.7 4401.17  47
   8  -4   2 55178.4 4250.94  33
  -8  -4  -3 6618.56 1987.71   5
   8  -4   3 6953.81 1805.89  54
   8  -4   3 6317.47 1937.54  53
   8  -4   3 4405.63 1643.79  47
   8  -4   3 5769.95 1663.52  33
  -8  -4  -4 8086.68 1241.38  19
  -8  -4  -4 10514.8 1446.53  28
  -8  -4  -4 9103.48 2574.96   5
   8  -4   4 10457.4 2233.08  54
   8  -4   4 9476.45 2212.64  49
   8  -4   4 11895.6 2675.80  53
   8  -4   4 7994.85 2201.82  47
   8  -4   4 9777.04 2021.63  33
  -8  -4  -5 15312.0 1764.75  19
  -8  -4  -5 16353.5 1899.74  28
  -8  -4  -5 16815.9 3505.90   5
   8  -4   5 16104.5 3108.81  49
   8  -4   5 15220.0 2863.02  53
   8  -4   5 14892.5 2764.10  54
   8  -4   5 17088.9 2698.41  33
   8  -4   5 11670.8 2514.25  47
  -8  -4  -6 13678.6 1733.33  19
  -8  -4  -6 16638.3 2006.70  28
  -8  -4  -6 10766.2 1334.46  15
  -8  -4  -6 16309.7 3910.49   5
   8  -4   6 14458.0 2791.37  54
   8  -4   6 16311.2 3158.92  49
   8  -4   6 17141.3 3387.44  53
  -8  -4  -6 16003.0 1022.94  42
   8  -4   6 16043.8 2761.40  33
   8  -4   6 11152.3 2696.69  47
  -8  -4  -7 20591.2 2257.06  28
  -8  -4  -7 13725.3 1760.38  19
  -8  -4  -7 14277.4 1603.28  15
  -8  -4  -7 21391.5 4357.97   5
   8  -4   7 21109.3 3630.45  53
   8  -4   7 17018.5 3326.13  49
   8  -4   7 15765.7 2743.99  33
   8  -4   7 11658.9 3018.10  47
  -8  -4  -7 19162.8 1121.44  42
  -8  -4  -8 5243.00 1047.39  19
  -8  -4  -8 7441.70 1439.00  28
  -8  -4  -8 4979.98 940.903  16
  -8  -4  -8 5348.27 1030.72  15
  -8  -4  -8 4356.84 589.382  42
  -8  -4  -9 2998.89 923.400  15
  -8  -4  -9 2932.39 793.741  16
  -8  -4  -9 3038.14 1106.29  28
  -8  -4  -9 2183.40 424.200  42
  -8  -4 -10 1849.21 834.389  28
  -8  -4 -10 1550.80 636.464  15
  -8  -4 -11 32.4699 481.220  28
  -8  -4 -11 554.958 475.141  15
  -8  -4 -12 1784.20 561.942  15
  -8  -4 -12 2507.43 701.934  28
  -8  -4 -13 2702.64 519.469  14
  -8  -4 -13 1815.47 487.418  28
  -8  -4 -13 2051.97 434.029  15
   8  -4  13 2717.36 354.683  45
   8  -2 -15 1660.73 513.140  28
   8  -2 -15 1369.83 433.193  15
  -8  -2  15 1427.00 363.045  60
   8  -2 -15 1387.53 318.336  58
   8  -2 -15 930.008 249.597  35
   8  -2 -14 1647.77 582.623  15
   8  -2 -14 682.662 470.190   8
  -8  -2  14 1970.87 499.107  60
   8  -2 -14 953.338 410.029  58
   8  -2 -13 2552.80 726.765   8
  -8  -2  13 2225.96 538.397  60
   8  -2 -13 2635.00 572.619  58
  -8  -2  13 1909.97 473.303  45
   8  -2 -12 618.736 542.215  19
   8  -2 -12 1269.70 760.195   8
  -8  -2  12 201.354 409.839  60
   8  -2 -12 1302.56 501.265  58
  -8  -2  12 704.390 470.076  45
   8  -2 -11 1979.92 806.527  19
   8  -2 -11 3741.02 986.103   8
  -8  -2  11 4349.23 734.130  60
   8  -2 -11 4641.66 741.006  58
  -8  -2  11 4677.10 755.789  45
  -8  -2  10 3976.24 1616.88  31
   8  -2 -10 3698.34 1023.25  19
   8  -2 -10 3513.28 1477.60   3
   8  -2 -10 5223.13 2372.15   1
   8  -2 -10 4686.52 992.634   8
  -8  -2  10 2996.00 1487.44  54
  -8  -2  10 6836.37 2262.86  53
  -8  -2  10 4782.90 719.057  60
   8  -2 -10 4070.88 688.306  58
  -8  -2  10 4930.66 712.494  45
  -8  -2   9 10806.6 2433.13  31
   8  -2  -9 13920.7 2999.25   3
   8  -2  -9 11660.7 1423.24   8
  -8  -2   9 12185.8 1027.94  60
  -8  -2   9 10345.0 2442.80  53
   8  -2  -9 11445.7 966.800  58
  -8  -2   9 11673.6 2490.45  54
   8  -2  -9 7429.60 1820.57  48
  -8  -2   9 8283.17 1811.16  32
  -8  -2   9 14042.2 1027.83  45
   8  -2  -8 28746.3 3807.81   3
   8  -2  -8 23748.0 1836.19   8
  -8  -2   8 23837.6 3316.99  53
  -8  -2   8 27031.1 3440.29  54
   8  -2  -8 18417.4 2605.73  48
  -8  -2   8 23564.8 3233.49  31
  -8  -2   8 21677.2 2714.11  32
   8  -2  -7 24758.3 3218.04   3
  -8  -2   7 17046.7 2677.63  53
   8  -2  -7 19747.3 2499.68  48
  -8  -2   7 21198.5 2944.79  54
   8  -2  -7 21818.6 2786.56  47
  -8  -2   7 18591.9 2346.09  32
   8  -2  -7 22269.9 2496.22  46
  -8  -2   7 21508.7 2885.44  31
   8  -2  -6 24398.8 2897.66   3
  -8  -2   6 18570.6 2658.53  53
   8  -2  -6 22556.1 2445.04  48
  -8  -2   6 18762.4 2522.45  54
   8  -2  -6 19021.1 2420.07  47
  -8  -2   6 22075.8 2381.46  33
   8  -2  -6 15705.9 1917.55  46
  -8  -2   6 18938.0 2265.13  32
  -8  -2   6 18649.7 2538.27  31
   8  -2  -5 90021.2 5161.03   3
  -8  -2   5 80593.4 4881.56  53
   8  -2  -5 91725.3 4570.92  48
  -8  -2   5 82674.1 4697.81  54
  -8  -2   5 85789.1 4261.61  33
   8  -2  -5 85675.2 4230.06  46
  -8  -2   5 78492.4 4681.56  31
   8  -2  -5 80212.1 4637.84  47
  -8  -2   5 74425.5 4165.96  32
  -8  -2   4 149658. 5924.98  31
   8  -2  -4 166124. 6589.05   3
  -8  -2   4 154670. 6067.60  53
  -8  -2   4 155544. 5949.77  54
   8  -2  -4 154567. 6060.75  47
  -8  -2   4 151108. 5562.99  32
  -8  -2   4 152545. 5352.70  33
  -8  -2   3 33259.9 2689.47  31
   8  -2  -3 39817.5 3133.52   3
  -8  -2   3 32604.9 2736.87  53
  -8  -2   3 31478.1 2607.52  54
   8  -2  -3 35157.0 2787.67  50
  -8  -2   3 32200.3 2433.24  33
  -8  -2   3 33232.9 2565.56  32
   8  -2  -3 33049.9 2762.84  47
  -8  -2   2 37924.4 2703.79  31
   8  -2  -2 43040.3 3234.04   3
  -8  -2   2 38154.3 2597.79  53
   8  -2  -2 37858.7 2920.13  50
  -8  -2   2 36433.0 2575.88  54
  -8  -2   2 41710.5 2570.81  33
  -8  -2   2 39831.6 2653.86  32
   8  -2  -2 38425.0 2893.17  47
  -8  -2   1 12082.8 1882.03   5
   8  -2  -1 13895.8 1767.37   3
  -8  -2   1 9089.21 1120.33  53
  -8  -2   1 12686.4 1443.23  54
   8  -2  -1 12721.4 1789.46  50
   8  -2  -1 14036.1 1860.18  47
  -8  -2   1 12354.2 1411.01  33
  -8  -2   1 11860.7 1455.95  32
   8  -2   0 2658.40 1106.61  22
  -8  -2   0 3624.03 1250.40   5
  -8  -2   0 2179.43 685.951  54
   8  -2   0 1797.56 794.264  50
  -8  -2   0 2947.55 857.187  32
   8  -2   0 3234.70 1017.87  47
   8  -2   1 11909.4 2031.32  22
  -8  -2  -1 11367.8 1766.72   4
  -8  -2  -1 13079.6 1844.49   6
  -8  -2  -1 11438.0 1958.28   5
   8  -2   1 10603.0 1499.26  54
   8  -2   1 9067.52 1612.57  50
  -8  -2  -1 7011.03 896.256  54
   8  -2   1 9725.23 923.112  31
  -8  -2  -1 11230.3 1399.81  32
   8  -2   1 10084.5 1656.88  47
   8  -2   1 11462.8 1593.17  33
  -8  -2  -2 29235.6 2908.59   4
  -8  -2  -2 22244.6 2391.21   6
  -8  -2  -2 31209.1 3220.05   5
   8  -2   2 31291.0 2876.48  50
  -8  -2  -2 19736.8 1365.65  54
   8  -2   2 30417.9 2485.14  54
   8  -2   2 25983.6 2595.37  47
   8  -2   2 29955.1 2498.95  33
   8  -2   2 25535.3 1706.41  31
  -8  -2  -3 308353. 9913.20   4
  -8  -2  -3 333567. 10998.0   5
   8  -2   3 311780. 9384.21  53
   8  -2   3 311033. 9229.51  50
   8  -2   3 314497. 7884.20  54
   8  -2   3 325315. 8154.67  33
  -8  -2  -4 13039.4 2428.48   4
  -8  -2  -4 13436.9 2564.60   5
   8  -2   4 18030.7 2579.00  53
   8  -2   4 20384.7 2354.40  54
   8  -2   4 19516.2 2507.14  49
   8  -2   4 14829.2 1804.36  31
   8  -2   4 18609.5 2135.11  33
  -8  -2  -5 34664.4 4133.63   4
  -8  -2  -5 38934.3 4311.82   5
   8  -2   5 31456.5 3356.74  53
   8  -2   5 29406.5 2681.02  54
   8  -2   5 33945.2 3550.66  49
   8  -2   5 28224.9 2593.38  31
   8  -2   5 32127.4 2768.62  33
   8  -2   6 1630.61 790.403  31
  -8  -2  -6 2127.62 1162.25   4
  -8  -2  -6 2300.10 1392.69   5
   8  -2   6 3173.44 1531.80  49
   8  -2   6 1536.81 1017.26  53
   8  -2   6 2334.42 945.055  54
   8  -2   6 2411.37 844.176  33
  -8  -2  -7 6996.44 1115.09  15
   8  -2   7 6200.54 1560.39  31
  -8  -2  -7 9142.08 2415.90   5
  -8  -2  -7 9047.08 2504.02   4
  -8  -2  -7 6976.23 1116.16  12
   8  -2   7 10761.6 2618.38  49
   8  -2   7 7369.98 1874.66  53
   8  -2   8 1844.28 1135.28  31
  -8  -2  -8 2304.41 754.537  15
  -8  -2  -8 2222.93 834.274  12
  -8  -2  -8 1537.95 1094.18   4
   8  -2   8 1066.29 811.750  53
   8  -2   8 2050.72 1321.56  49
  -8  -2  -8 2048.00 437.860  35
   8  -2   9 5170.26 1657.73  31
  -8  -2  -9 8174.82 1290.23  15
  -8  -2  -9 7652.44 1277.19  12
  -8  -2  -9 10041.5 3219.84   4
   8  -2   9 6354.26 1946.54  53
  -8  -2  -9 6782.02 760.353  35
  -8  -2 -10 3015.30 1016.73  12
  -8  -2 -10 3640.30 958.445  15
  -8  -2 -10 2703.79 508.904  35
  -8  -2 -11 9723.56 1394.32  12
  -8  -2 -11 10773.8 1486.57  15
  -8  -2 -11 11552.4 975.114  35
  -8  -2 -12 1184.56 766.867  12
  -8  -2 -12 1247.09 662.688  15
  -8  -2 -12 399.762 304.740  35
   8  -2  12 1331.44 407.365  45
  -8  -2 -13 2922.14 678.251  14
  -8  -2 -13 3238.05 753.145  15
  -8  -2 -13 2747.94 429.328  35
  -8  -2 -14 242.205 341.058  15
  -8  -2 -14 122.292 403.678  28
  -8  -2 -14 641.782 293.843  14
  -8  -2 -14 188.944 184.974  35
   8   0 -16-410.307 214.825  35
   8   0 -15 5.71526 239.973  15
  -8   0  15 169.005 304.186  20
  -8   0  15 256.783 323.435  60
   8   0 -15 321.433 299.352  58
   8   0 -15-382.889 438.750   8
   8   0 -14 5514.84 942.092  15
  -8   0  14 5182.79 989.179  20
  -8   0  14 4222.59 586.268  60
   8   0 -14 5003.33 661.807  58
   8   0 -14 5642.23 1012.83   8
   8   0 -13 3679.93 914.381  15
   8   0 -13 5085.85 1100.76   8
  -8   0  13 4977.65 745.200  60
   8   0 -13 5023.21 726.664  58
   8   0 -12 1814.11 863.852   8
  -8   0  12 1096.24 532.092  60
   8   0 -12 1241.46 549.181  58
  -8   0  11 5411.45 1848.84  31
   8   0 -11 8145.54 1307.99   8
   8   0 -11 4118.58 2151.16   3
   8   0 -11 7294.18 2678.51   1
  -8   0  11 6307.02 757.219  60
   8   0 -11 6203.64 880.443  58
  -8   0  11 5705.32 1926.23  54
  -8   0  11 5104.93 660.693  45
  -8   0  10 2040.35 1087.16  31
   8   0 -10 3712.28 822.538   8
   8   0 -10 3833.27 2096.32   3
   8   0 -10 2966.19 630.368  58
  -8   0  10 3414.30 586.399  60
  -8   0  10 2947.71 1546.08  54
   8   0 -10 2090.60 1235.02  48
  -8   0  10 3203.60 524.310  45
  -8   0  10 2832.62 1252.02  32
  -8   0   9 4241.54 1501.85  31
   8   0  -9 5199.46 915.734   8
   8   0  -9 5304.83 1898.46   3
  -8   0   9 6095.81 1872.43  55
  -8   0   9 7168.06 1953.35  54
  -8   0   9 4918.03 1707.05  53
  -8   0   9 4874.36 1445.68  32
   8   0  -9 2997.27 1143.83  48
   8   0  -8 18070.9 2900.79   3
  -8   0   8 18443.0 2700.69  53
   8   0  -8 17445.1 2552.59  48
  -8   0   8 13244.3 2238.69  55
  -8   0   8 19201.9 2731.85  54
  -8   0   8 12048.2 2047.67  31
  -8   0   8 16254.0 2349.19  32
   8   0  -8 10826.0 2037.92  46
  -8   0   7 367.210 629.709  31
   8   0  -7 143.932 739.780   3
  -8   0   7 819.796 862.423  54
  -8   0   7 763.489 905.082  53
  -8   0   7 562.342 638.652  55
   8   0  -7 583.514 666.337  46
   8   0  -7 761.998 773.488  48
  -8   0   7 1247.64 861.719  32
   8   0  -6 236347. 8214.05   3
  -8   0   6 261776. 8354.81  53
  -8   0   6 248775. 7851.44  54
   8   0  -6 244925. 7544.36  48
  -8   0   6 237844. 7536.66  32
   8   0  -6 239616. 7446.98  46
  -8   0   6 248373. 7263.70  31
   8   0  -5 21725.5 2350.53   3
  -8   0   5 22859.9 2304.43  53
   8   0  -5 17831.0 2158.20  57
  -8   0   5 16809.2 1844.76  55
  -8   0   5 21554.7 2248.96  54
   8   0  -5 23094.9 2131.08  48
  -8   0   5 22908.9 2046.24  31
  -8   0   5 22728.8 2244.29  32
   8   0  -5 20907.8 2102.30  46
   8   0  -4 419318. 8925.05   3
  -8   0   4 408649. 8803.99  53
   8   0  -4 408862. 9381.06  57
  -8   0   4 427752. 8607.14  54
   8   0  -4 387217. 7771.14  48
  -8   0   4 389003. 7294.29  31
  -8   0   4 401268. 8369.04  32
   8   0  -4 383350. 7881.20  46
   8   0  -3 89499.3 3790.79   3
  -8   0   3 92421.1 3875.86  53
   8   0  -3 91796.7 4111.61  57
   8   0  -3 91118.1 3502.43  48
  -8   0   3 94424.6 3688.47  54
  -8   0   3 83625.1 2524.58  55
  -8   0   3 89078.3 3677.65  32
   8   0  -3 79585.2 2999.83  47
   8   0  -3 83372.8 3444.95  46
  -8   0   3 81916.0 2915.14  31
  -8   0   2 2881.04 579.852  31
   8   0  -2 2491.12 664.861   3
   8   0  -2 3979.70 806.290  48
  -8   0   2 4541.75 814.974  54
  -8   0   2 3207.64 783.084  32
   8   0  -2 3187.95 610.247  47
   8   0  -2 4932.09 917.599  46
   8   0  -1 45341.8 2171.35   3
   8   0  -1 43214.4 1888.74  51
   8   0  -1 46379.0 2697.74  56
   8   0  -1 45582.4 2105.32  48
  -8   0   1 37483.5 1914.91  54
  -8   0   1 47656.6 2303.82  32
   8   0  -1 45644.0 2235.52  46
   8   0  -1 39376.1 1724.54  47
   8   0   0 89378.3 2564.28   3
   8   0   0 86510.4 3682.13  56
   8   0   0 74735.9 2620.77  48
  -8   0   0 91844.6 2851.33  32
   8   0   0 78061.0 2531.24  47
  -8   0  -1 21475.9 1462.87   2
  -8   0  -1 21371.5 2198.76   4
   8   0   1 21565.6 882.841   3
  -8   0  -1 20565.8 2182.86   6
   8   0   1 21595.1 1214.05  48
  -8   0  -1 21968.7 1291.21  32
   8   0   2 554.891 372.295  22
  -8   0  -2 528.292 314.508   2
  -8   0  -2 53.9413 551.384   4
  -8   0  -2 949.222 815.555   6
   8   0   2 463.097 269.079  48
  -8   0  -2 196.837 226.453  32
   8   0   3 14115.8 1133.28  30
  -8   0  -3 15525.0 2272.10   4
  -8   0  -3 11527.9 1493.75   5
   8   0   3 10378.8 646.826  54
   8   0   3 10201.6 543.706  48
   8   0   3 14903.9 1468.85  53
   8   0   3 13143.2 1138.51  33
   8   0   4 2352.87 909.092  31
  -8   0  -4 1163.17 713.659   5
  -8   0  -4 1876.92 1059.73   4
   8   0   4 1352.29 1113.13  49
   8   0   4 1802.24 740.291  53
   8   0   4 2849.65 871.686  50
   8   0   4 2088.43 482.724  54
   8   0   4 1120.42 436.151  33
   8   0   5 545.096 595.612  31
  -8   0  -5-192.883 896.484   4
   8   0   5 1908.16 1157.80  49
   8   0   5-203.099 398.848  50
   8   0   5 798.800 612.948  53
  -8   0  -6 25796.5 3939.48   4
   8   0   6 21988.9 2186.59  53
   8   0   6 26732.9 2962.90  49
   8   0   6 24958.5 2483.56  31
  -8   0  -7 21588.8 3970.08   4
   8   0   7 16952.3 3081.11  55
   8   0   7 14662.7 2174.70  31
   8   0   8 704.624 690.292  31
  -8   0  -8 645.156 520.928  29
  -8   0  -8 336.426 387.242  15
  -8   0  -8-158.719 372.360  18
  -8   0  -8 892.063 634.979  12
  -8   0  -8-96.1723 952.884   4
   8   0   8-136.937 839.576  55
   8   0   9-132.614 824.697  31
  -8   0  -9 370.091 432.968  15
  -8   0  -9 96.8848 448.155  18
  -8   0  -9-495.226 668.852  12
  -8   0  -9-1035.14 1303.99   4
   8   0   9 25.7135 1107.56  55
   8   0   9 706.591 1317.28  52
  -8   0  -9 180.749 283.792  40
  -8   0  -9 53.1208 273.377  35
  -8   0 -10 16907.7 1712.34  14
  -8   0 -10 21388.9 2079.86  15
  -8   0 -10 21693.2 1786.35  18
  -8   0 -10 23683.6 5098.49   4
  -8   0 -10 21574.3 1943.55  12
   8   0  10 21943.7 4270.02  55
   8   0  10 22947.5 4255.20  52
   8   0  10 22367.0 3396.59  31
  -8   0 -10 21272.4 1385.20  35
  -8   0 -10 19864.0 1214.93  40
  -8   0 -11 892.091 727.763  12
  -8   0 -11 1867.94 633.772  14
  -8   0 -11 2282.94 781.593  15
  -8   0 -11 2674.03 553.761  40
  -8   0 -11 1858.96 493.442  35
  -8   0 -12 1632.17 936.317  12
  -8   0 -12 311.115 421.661  15
  -8   0 -12 435.111 379.030  35
  -8   0 -13 8424.25 1230.07  12
  -8   0 -13 7003.24 1047.75  15
  -8   0 -13 7473.61 769.565  35
  -8   0 -14 6626.09 941.411  12
  -8   0 -14 5027.01 723.826  15
  -8   0 -14 6697.46 629.352  35
  -8   0 -15 343.088 159.905  35
  -8   2  15 831.870 326.926  20
  -8   2  15 558.761 220.383  60
   8   2 -15 1204.56 286.375  35
  -8   2  14 1470.98 576.115  20
  -8   2  14 1102.74 394.481  60
   8   2 -14 1002.48 351.065  58
   8   2 -14 2142.72 687.040   8
  -8   2  13 1919.07 733.414  20
  -8   2  13 2386.93 541.178  60
   8   2 -13 1692.88 461.170  58
   8   2 -13 1717.80 696.789   8
  -8   2  12 1963.09 890.301  20
   8   2 -12 927.561 480.176  58
  -8   2  12 1413.23 505.964  60
   8   2 -12 835.729 698.437   8
  -8   2  11 3158.56 969.317  20
   8   2 -11 3822.89 1003.81   8
   8   2 -11 3711.35 788.978  58
  -8   2  11 3695.48 698.284  60
  -8   2  10 4691.54 1148.39  20
   8   2 -10 3339.57 856.149   8
   8   2 -10 3138.00 1980.23   3
   8   2 -10 3845.90 2107.55   1
   8   2 -10 2573.00 635.344  58
  -8   2  10 2008.16 1282.96  55
  -8   2  10 2889.98 536.095  60
   8   2 -10 3349.61 1632.61  48
  -8   2  10 5787.33 1855.59  32
   8   2  -9 10537.1 1330.83   8
   8   2  -9 11576.0 2922.02   3
  -8   2   9 10681.4 920.523  60
  -8   2   9 9249.20 2385.86  55
   8   2  -9 11759.7 962.227  59
   8   2  -9 10480.5 1001.58  58
   8   2  -9 7779.66 2143.88  46
   8   2  -9 10642.7 2525.55  48
  -8   2   9 11245.3 2291.60  32
   8   2  -8 22139.8 3589.74   3
   8   2  -8 22185.1 1751.78   8
  -8   2   8 24875.1 3522.90  55
   8   2  -8 22627.5 3294.60  48
  -8   2   8 25444.3 2789.57  31
   8   2  -8 24076.8 3491.31  46
   8   2  -7 19066.5 3131.79   3
  -8   2   7 22454.3 3123.10  55
   8   2  -7 19282.6 2832.60  48
   8   2  -7 17607.4 2748.20  46
  -8   2   7 20608.5 2229.93  31
   8   2  -6 13168.7 1763.74  30
   8   2  -6 16207.9 2607.00   3
  -8   2   6 16228.5 2375.27  55
   8   2  -6 18483.0 2543.89  48
  -8   2   6 20604.7 1979.64  31
   8   2  -6 18576.9 2614.10  46
   8   2  -5 71238.8 3904.74  30
  -8   2   5 81998.0 5153.10   2
   8   2  -5 66072.0 4778.47   3
  -8   2   5 66866.2 4510.90  55
   8   2  -5 70460.4 4377.33  48
  -8   2   5 75262.5 3274.04  31
   8   2  -5 73882.9 4598.74  46
   8   2  -4 138760. 5211.98  30
   8   2  -4 134932. 6335.77   3
  -8   2   4 157262. 6778.56   2
  -8   2   4 134621. 5987.57  55
   8   2  -4 137266. 5724.70  48
  -8   2   4 141731. 3792.74  31
   8   2  -4 131457. 5740.44  46
   8   2  -3 29763.5 2418.00  30
   8   2  -3 31321.9 2888.56   3
  -8   2   3 34343.3 3064.88   2
  -8   2   3 35376.2 2912.83  55
   8   2  -3 30873.2 2639.19  48
  -8   2   3 28865.8 1398.62  31
   8   2  -3 32228.6 2749.36  46
   8   2  -2 34890.9 2563.75  30
  -8   2   2 39691.9 3206.83   2
  -8   2   2 33496.1 2443.82   6
   8   2  -2 36118.2 2917.13   3
  -8   2   2 41689.3 3031.75  55
   8   2  -2 36392.9 2615.74  48
  -8   2   2 30170.7 974.395  31
   8   2  -2 36839.8 2758.31  46
   8   2  -1 11317.4 1499.47  30
  -8   2   1 11408.4 1515.30   6
  -8   2   1 12563.1 1880.06   2
   8   2  -1 13044.5 2127.62  56
  -8   2   1 14690.7 1827.26  55
   8   2  -1 11730.2 1369.72  55
   8   2  -1 11972.1 1491.69  48
   8   2  -1 12455.6 1554.80  46
   8   2   0 2773.08 816.059  21
   8   2   0 3846.51 1010.04  30
  -8   2   0 2243.53 841.699   2
   8   2   0 1950.52 1045.58  56
   8   2   0 2160.55 819.763  55
   8   2   0 3260.14 834.952  48
   8   2   0 2912.69 852.347  46
   8   2   1 11482.5 1579.93  30
  -8   2  -1 10947.8 1637.52   4
  -8   2  -1 11374.6 1785.64   2
   8   2   1 9544.19 1780.30  51
   8   2   1 11725.7 1609.50  55
   8   2   1 10110.5 1180.67  46
   8   2   2 29361.7 2464.72  30
  -8   2  -2 28162.6 2911.33   4
   8   2   2 23492.9 1816.18   2
  -8   2  -2 31642.8 2998.34   2
   8   2   2 27973.8 2962.93  51
   8   2   2 27814.1 2518.33  55
   8   2   2 27408.3 2718.04  52
   8   2   2 25852.6 1623.70  46
   8   2   3 310685. 7982.31  30
   8   2   3 313683. 9808.63  51
   8   2   3 311743. 8956.24  55
   8   2   3 312383. 9228.82  52
  -8   2  -3 324065. 10285.9   4
  -8   2  -3 327729. 9707.86   2
   8   2   4 12467.8 1733.70  30
   8   2   4 14048.7 2329.20  51
   8   2   4 12717.2 2254.99  52
   8   2   4 15120.1 2282.17  55
  -8   2  -4 15075.7 2840.94   4
  -8   2  -4 13509.3 2157.08   2
   8   2   5 30175.0 2545.49  30
  -8   2  -5 33727.5 4171.64   4
  -8   2  -5 32668.9 3398.88   2
   8   2   5 31542.3 3550.97  51
   8   2   5 32085.5 3539.39  52
   8   2   5 30348.3 3408.63  55
  -8   2  -6 2639.06 1514.30   4
   8   2   6 2410.10 1365.06  51
   8   2   6 2913.99 1519.96  55
   8   2   6 2610.29 1381.30  52
  -8   2  -7 8135.54 2461.55   4
  -8   2  -7 8070.32 1079.70  12
   8   2   7 8218.12 2170.42  51
   8   2   7 8645.06 2289.90  55
   8   2   7 9348.06 2319.16  52
  -8   2  -8 645.860 381.989  29
   8   2   8 1908.81 1054.87  31
  -8   2  -8 941.955 1207.77   4
  -8   2  -8 1766.05 639.872  12
   8   2   8 2938.49 1583.32  51
   8   2   8 1444.36 1207.58  55
   8   2   8 1268.65 853.301  52
  -8   2  -8 1889.44 471.276  35
   8   2   9 7495.20 1879.41  31
  -8   2  -9 7181.65 2586.79   4
  -8   2  -9 7356.89 1146.80  12
   8   2   9 7132.33 2391.95  51
   8   2   9 6369.56 2312.18  55
   8   2   9 8319.46 2534.93  52
  -8   2  -9 7501.20 850.308  35
  -8   2 -10 2978.94 910.085  12
  -8   2 -10 2871.16 753.819  18
  -8   2 -10 3278.37 567.975  40
  -8   2 -10 2661.70 543.355  35
  -8   2 -11 9897.89 1356.12  12
  -8   2 -11 12372.2 1475.21  18
  -8   2 -11 12031.7 970.552  40
  -8   2 -11 11586.6 1008.07  35
  -8   2 -12 22.4740 602.005  12
  -8   2 -12 449.844 518.148  18
  -8   2 -12 1149.63 440.703  40
  -8   2 -12 400.902 334.640  35
  -8   2 -13 3620.63 862.611  12
  -8   2 -13 2797.48 596.136  18
  -8   2 -13 2370.23 442.320  35
  -8   2 -13 2570.86 462.510  40
  -8   2 -14 1018.68 496.160  12
   8   2  14 540.810 398.008  20
  -8   2 -14 48.1596 163.158  35
   8   4 -14 2399.80 574.933   8
  -8   4  13 2773.22 445.481  60
   8   4 -13 1582.17 367.405  58
   8   4 -13 1596.50 530.694   8
  -8   4  12 3680.03 837.271  20
   8   4 -12 2535.23 518.649  58
  -8   4  12 4032.88 631.193  60
   8   4 -12 4100.25 922.343   8
  -8   4  11 5841.25 1137.33  20
   8   4 -11 6177.27 1209.80   8
   8   4 -11 5004.47 689.688  58
  -8   4  11 6822.26 772.579  60
  -8   4  10 6399.59 1163.86  20
   8   4 -10 7130.66 1293.54   8
   8   4 -10 4806.18 717.836  58
   8   4 -10 5313.31 764.158  59
  -8   4  10 5092.03 699.663  60
   8   4 -10 6986.83 845.784  37
  -8   4   9 8326.08 1329.62  20
   8   4  -9 9136.43 1323.01   8
   8   4  -9 6512.96 855.611  58
   8   4  -9 8477.58 887.405  59
  -8   4   9 8858.55 909.985  60
   8   4  -9 8377.89 912.313  37
   8   4  -8 12946.9 3488.98  21
  -8   4   8 13147.9 1613.49  20
  -8   4   8 11811.2 1433.15  13
   8   4  -8 13375.9 1550.26   8
  -8   4   8 12289.0 1012.25  60
  -8   4   8 11368.2 2671.58  55
   8   4  -8 11596.4 1065.64  59
   8   4  -8 9400.08 1103.39  58
   8   4  -8 12145.2 1057.89  37
   8   4  -8 13111.0 3077.85  46
  -8   4   7 7929.57 1244.79  20
  -8   4   7 8812.41 1240.45  13
   8   4  -7 7302.13 2924.36  21
   8   4  -7 8249.95 1216.07   8
  -8   4   7 7873.71 817.407  60
  -8   4   7 8437.22 2351.57  55
   8   4  -7 8785.04 878.858  59
   8   4  -7 7161.89 884.329  58
   8   4  -7 7593.54 794.887  37
   8   4  -7 7642.66 2330.22  46
   8   4  -6 3878.00 1819.22  21
  -8   4   6 2079.75 697.367  20
  -8   4   6 2173.10 587.238  13
  -8   4   6 3554.68 1564.98   2
   8   4  -6 2898.34 827.379   8
   8   4  -6 2514.29 560.972  58
  -8   4   6 2704.91 1326.60  55
  -8   4   6 2151.78 463.848  60
   8   4  -6 2358.91 484.198  59
   8   4  -6 2818.29 1454.24  46
   8   4  -5 28679.2 4307.73  21
  -8   4   5 27805.4 2142.13  20
  -8   4   5 25548.2 1923.50  13
   8   4  -5 18363.8 2731.75  30
   8   4  -5 28792.2 2044.19   8
  -8   4   5 34571.3 4239.68   2
  -8   4   5 28254.9 3833.12  55
   8   4  -5 24242.2 3459.22  46
   8   4  -4 8968.63 1897.97  30
   8   4  -4 13800.5 2846.76  21
  -8   4   4 15169.9 2755.03   2
  -8   4   4 15963.5 2879.23  55
   8   4  -4 12849.0 2430.90  46
   8   4  -3 1675.39 935.248  21
   8   4  -3 1073.75 962.990  30
  -8   4   3 1729.76 1329.58   2
  -8   4   3 1073.16 1056.24  55
   8   4  -3 299.099 957.675  46
   8   4  -2 66389.2 5437.98  21
   8   4  -2 73638.4 5146.99  30
  -8   4   2 81240.2 6043.08   2
  -8   4   2 86887.2 6330.75  55
   8   4  -2 73414.5 5179.59  46
  -8   4   1 2993.00 1296.16   2
   8   4  -1 4168.26 1525.79  30
   8   4  -1 5152.94 1674.07  46
   8   4   0 39502.3 3729.88  30
   8   4   0 38552.0 4108.81   2
  -8   4   0 42160.9 4496.45   2
   8   4   0 38050.7 4375.62  56
   8   4   0 41222.8 4207.82  55
   8   4   0 37653.8 3397.25  46
   8   4   1 17298.3 2492.37  30
   8   4   1 19076.1 2881.72  55
   8   4   1 16302.6 2829.09  56
   8   4   1 11899.1 2242.53   2
  -8   4  -1 17292.4 3010.97   2
   8   4   2 50713.6 4279.84  30
   8   4   2 53082.1 4923.66  55
   8   4   2 51168.4 5059.98  56
  -8   4  -2 51904.3 5262.89   2
   8   4   3 5797.06 1610.00  30
   8   4   3 4884.86 1837.66  56
   8   4   3 7423.45 1990.14  55
  -8   4  -3 6756.24 2089.99   2
   8   4   4 8127.53 1803.89  30
  -8   4  -4 9029.20 1187.19  17
   8   4   4 8863.06 2271.62  56
   8   4   4 7776.07 2104.37  55
  -8   4  -4 8334.96 2438.71   2
   8   4   5 12941.1 2322.05  30
   8   4   5 14996.9 3153.41  55
  -8   4  -5 13688.2 3216.00   2
  -8   4  -5 15354.5 1521.87  12
  -8   4  -5 11907.3 1382.83   8
   8   4   6 12052.1 2195.10  30
   8   4   6 14091.3 3139.17  55
  -8   4  -6 11910.9 3144.42   2
  -8   4  -6 14944.4 1642.71  12
   8   4   7 16963.8 3527.36  55
  -8   4  -7 19368.1 1850.21  12
   8   4   8 4779.31 952.850  20
  -8   4  -8 3964.31 615.512  59
  -8   4  -9 2018.97 733.095  12
   8   4   9 2034.08 631.076  20
  -8   4  -9 1990.39 427.562  37
  -8   4 -10 2746.77 867.602  12
   8   4  10 1678.58 655.883  20
  -8   4 -10 2240.38 497.453  40
  -8   4 -10 1363.81 377.143  37
  -8   4 -11 865.399 688.632  12
   8   4  11 67.7559 367.793  20
  -8   4 -11-38.2797 478.174  18
  -8   4 -11-242.089 401.440  40
  -8   4 -11 309.660 249.986  37
  -8   4 -12 1169.46 469.883  12
   8   4  12 1565.26 503.126  20
  -8   4 -12 2455.03 590.209  18
  -8   4 -12 2540.86 425.271  40
  -8   4 -13 2516.72 473.825  18
  -8   4 -13 2435.32 345.223  40
   8   6 -12 2271.36 471.381   8
  -8   6  12 2418.25 268.788  59
   8   6 -11 352.401 401.806   8
   8   6 -11 1150.61 295.194  58
  -8   6  11 715.511 246.878  59
   8   6 -10 368.928 534.756   8
   8   6 -10-271.888 305.025  58
   8   6 -10 967.756 396.831  59
  -8   6  10 98.3519 287.851  59
   8   6  -9 1550.50 762.318   8
   8   6  -9 193.816 344.286  58
   8   6  -9 691.522 451.652  59
  -8   6   9 905.987 415.679  59
   8   6  -9 1090.16 426.966  37
   8   6  -8 16360.3 1664.33   8
   8   6  -8 14743.8 1107.42  59
  -8   6   8 16876.1 1101.10  59
   8   6  -8 16653.3 1186.46  58
   8   6  -8 17444.1 1104.77  37
   8   6  -7 26364.5 2135.40   8
  -8   6   7 26678.9 1424.64  59
   8   6  -7 26843.2 1509.17  59
   8   6  -7 27034.2 1530.47  58
   8   6  -7 25945.5 1366.16  37
   8   6  -6 345.556 615.539   8
   8   6  -6 873.495 495.543  58
   8   6  -6 846.013 466.144  59
  -8   6   6 399.937 363.622  59
   8   6  -6 318.969 349.486  37
   8   6  -5 1518.24 787.138   8
   8   6  -5 534.044 378.248  59
  -8   6   5 771.638 341.747  59
   8   6  -5 810.307 359.772  37
   8   6  -4 34515.8 1726.86  59
   8   6  -4 34828.4 2502.02   8
   8   6  -3 26394.8 3957.44  30
   8   6  -3 35422.3 1759.00  59
  -8   6   3 25449.5 1440.51  59
   8   6  -3 36968.8 2503.58   8
  -8   6   2 8234.19 1253.91  17
   8   6  -2 5099.44 1788.83  30
   8   6  -2 7811.01 873.749  59
  -8   6   2 5569.08 712.670  59
   8   6  -2 5150.57 2382.17   2
   8   6  -2 7340.76 1185.72   8
  -8   6   2 5933.60 2079.91   2
  -8   6   1 9329.02 1342.37  17
   8   6  -1 8798.63 2319.36  30
   8   6  -1 10787.6 982.465  59
  -8   6   1 7006.93 794.769  59
   8   6  -1 8223.42 1224.48   8
  -8   6   1 8606.94 2685.75   2
   8   6  -1 5877.85 1979.21   2
  -8   6   0 11107.9 1417.23  17
   8   6   0 10029.5 2543.01  30
  -8   6   0 8244.36 874.590  59
   8   6   0 11932.1 1024.13  59
  -8   6   0 10525.4 3111.33   2
  -8   6  -1 5707.20 1091.34  17
   8   6   1 6526.57 1996.71  30
   8   6   1 6907.91 829.235  59
  -8   6  -1 4534.62 665.551  59
  -8   6  -1 6545.44 2356.14   2
  -8   6  -2 5509.83 1109.50  17
  -8   6  -2 3571.07 580.717  59
   8   6   2 5757.29 746.747  59
  -8   6  -3 1303.94 390.625  59
   8   6   3 1178.43 347.849  59
  -8   6  -4 11134.2 965.644  59
   8   6   4 14057.0 1095.97  59
  -8   6  -5 1232.71 603.170  12
  -8   6  -5 838.408 550.709   8
  -8   6  -5 635.162 347.436  59
   8   6   5 893.402 386.432  59
  -8   6  -6 7466.46 1159.88  12
  -8   6  -6 4402.05 911.070   8
  -8   6  -6 5984.33 714.095  59
   8   6   6 7767.23 807.699  59
  -8   6  -7 927.484 479.769   8
  -8   6  -7 103.485 548.570  12
  -8   6  -7 1059.94 362.032  59
   8   6   7 874.370 431.986  59
  -8   6  -7 350.378 264.191  40
  -8   6  -8-293.728 512.430  12
   8   6   8 416.216 337.848  59
  -8   6  -8-34.6535 228.894  40
  -8   6  -8 306.028 365.733  37
  -8   6  -9 844.616 444.693  18
  -8   6  -9 444.005 437.839  12
   8   6   9 1588.30 355.173  59
  -8   6  -9 825.417 257.395  40
  -8   6  -9 1596.08 364.712  37
  -8   6 -10-84.7720 299.879  18
  -8   6 -10 563.852 428.896  12
   8   6  10-482.287 257.722  59
  -8   6 -10 147.076 186.485  40
  -8   6 -10 108.390 207.235  37
  -8   6 -11 1706.28 360.727  18
  -8   8   7 27.0002 194.767  17
   8   8  -7-193.944 163.975  58
   8   8  -7 141.396 186.149  59
   8   8  -7 197.321 259.285   8
  -8   8   6 3363.74 560.760  17
   8   8  -6 2952.07 396.238  58
  -8   8   6 3115.06 350.369  59
   8   8  -6 2395.75 376.102  59
   8   8  -6 2146.26 507.709   8
  -8   8   5 4946.71 698.006  17
   8   8  -5 5123.08 559.304  59
  -8   8   5 4980.81 463.455  59
   8   8  -5 5388.43 552.421  58
   8   8  -5 4979.96 739.276   8
  -8   8   4 3729.49 627.066  17
   8   8  -4 3992.67 520.022  58
   8   8  -4 3909.82 504.670  59
  -8   8   4 3496.58 427.041  59
   8   8  -4 3618.58 663.200   8
  -8   8   3 561.160 341.145  17
   8   8  -3 833.733 356.744  58
   8   8  -3 1105.44 372.977  59
  -8   8   3 1055.67 288.168  59
   8   8  -3 559.908 394.159   8
  -8   8   2 720.658 462.863  17
  -8   8   2 448.585 261.282  59
   8   8  -2 376.897 317.219  59
   8   8  -2 303.791 394.052   8
  -8   8   1 224.336 350.428  17
   8   8  -1-494.763 384.835  59
  -8   8   1 218.368 248.498  59
   8   8  -1 743.738 409.621   8
  -8   8   0 7242.84 1007.99  17
  -8   8   0 5422.67 524.870  59
   8   8   0 7506.90 676.198  59
  -8   8  -1 5334.06 855.065  17
  -8   8  -1 5544.82 841.718   8
  -8   8  -1 4273.08 478.984  59
   8   8   1 5311.51 580.573  59
  -8   8  -2 10315.3 1087.13   8
  -8   8  -2 10681.3 1035.28  12
   8   8   2 9923.34 733.686  59
  -8   8  -3 6548.17 833.085  12
  -8   8  -3 5727.01 808.635   8
   8   8   3 5741.44 543.476  59
  -8   8  -4 963.672 420.590   8
  -8   8  -4 920.038 449.595  12
   8   8   4 223.785 228.425  59
  -8   8  -5 3849.32 576.051  12
  -8   8  -5 4339.22 592.900   8
   8   8   5 5494.51 476.215  59
  -8   8  -5 6021.95 482.774  37
   8   8   6 1557.10 255.881  59
  -8   8  -6 1242.19 240.546  37
   9  -7 -10 2257.94 422.243  19
  -9  -7  10 1472.86 277.258  60
   9  -7  -9 801.591 404.448  19
   9  -7  -9 309.391 310.100  24
  -9  -7   9 461.144 279.348  60
   9  -7  -8 3438.79 722.502  19
   9  -7  -8 2970.77 660.679  24
  -9  -7   8 2029.76 415.477  60
   9  -7  -7 4396.96 849.172  19
   9  -7  -7 4984.22 894.677  24
  -9  -7   7 4134.95 565.082  60
   9  -7  -7 4039.98 600.064   7
   9  -7  -6 13711.0 1468.07  19
   9  -7  -6 14404.4 1523.12  24
  -9  -7   6 13366.5 959.327  60
   9  -7  -5 4070.49 928.625  24
   9  -7  -5 3550.35 804.609  19
  -9  -7   5 2966.98 552.233  60
  -9  -7   5 2082.11 526.348   7
   9  -7  -4 351.038 516.175  24
   9  -7  -4 283.879 448.995  19
  -9  -7   4 770.038 404.013  60
  -9  -7   4 479.816 451.672   7
   9  -7  -3 21304.3 1951.73  24
  -9  -7   3 23347.5 1702.96   7
  -9  -7   2 10998.9 1262.52   7
   9  -7  -2 8714.65 1210.91  24
  -9  -7   1 7131.90 1071.05   7
   9  -7  -1 6649.65 1116.63  24
  -9  -7   1 5448.06 550.143  42
  -9  -7   0 6789.88 1032.22   7
  -9  -7   0 6504.20 948.496  16
   9  -7   0 7524.61 1151.46  24
  -9  -7   0 7377.76 668.089  42
  -9  -7  -1 5138.91 900.981   7
  -9  -7  -1 4241.61 793.211  16
   9  -7   1 4063.68 875.477  24
  -9  -7  -1 4733.04 573.344  42
  -9  -7  -2 13494.0 1313.47   7
  -9  -7  -2 11901.5 1299.50  16
  -9  -7  -2 11859.5 853.156  42
  -9  -7  -3 13808.9 1333.05   7
  -9  -7  -3 12112.5 1316.91  16
  -9  -7  -3 12673.7 845.735  42
  -9  -7  -4 8827.42 1065.00   7
  -9  -7  -4 8710.64 1151.46  16
  -9  -7  -4 8701.17 715.398  42
  -9  -7  -5 1576.54 497.519   7
  -9  -7  -5 1960.10 599.809  16
  -9  -7  -5 1867.20 390.142  42
  -9  -7  -6 3883.99 722.099  16
   9  -7   6 3769.43 505.965  60
  -9  -7  -6 3782.67 469.893  42
  -9  -7  -7 3792.76 672.096  16
   9  -7   7 2525.76 369.837  60
  -9  -7  -7 3332.42 408.197  42
  -9  -7  -8 1589.37 390.844  16
  -9  -7  -8 1553.02 248.005  42
   9  -5 -13 3520.79 555.516  19
  -9  -5  13 3751.69 433.364  60
   9  -5 -12 9442.24 1092.74  19
   9  -5 -12 9786.33 1006.16  15
  -9  -5  12 11038.0 809.084  60
  -9  -5  12 9283.40 682.784  45
   9  -5 -11 951.075 439.335  15
   9  -5 -11 365.749 437.690  19
  -9  -5  11 1566.09 487.303  60
  -9  -5  11 1402.38 406.245  45
   9  -5 -10 3610.99 930.797  19
  -9  -5  10 4142.27 702.276  60
   9  -5 -10 2888.73 545.435  58
  -9  -5  10 3390.41 616.460  45
   9  -5  -9 12952.4 1671.70  19
  -9  -5   9 10994.2 1019.14  60
   9  -5  -9 14039.9 1059.73  58
  -9  -5   9 10786.0 946.685  45
   9  -5  -8 3716.37 914.645  19
  -9  -5   8 2812.93 624.788  60
   9  -5  -8 2584.68 543.892  58
  -9  -5   8 2838.09 586.334  45
   9  -5  -7 1122.80 782.696  19
   9  -5  -7 647.985 380.677  58
  -9  -5   7 1460.30 544.232  60
  -9  -5   7 1746.12 464.804  45
   9  -5  -6 9649.86 2994.41  22
   9  -5  -6 8571.60 1398.27  19
   9  -5  -6 10242.3 2794.36   3
  -9  -5   6 10001.5 1010.22  60
   9  -5  -6 10335.4 2332.30  48
   9  -5  -6 8349.89 845.606  58
  -9  -5   6 5959.08 2017.69  54
   9  -5  -6 10529.0 2544.91  47
  -9  -5   6 6581.86 1901.02  33
   9  -5  -5 30013.4 5027.55  22
   9  -5  -5 26171.8 2332.42  19
  -9  -5   5 25400.5 1690.59   7
   9  -5  -5 31811.9 4511.29   3
  -9  -5   5 25315.9 1484.68  60
  -9  -5   5 21920.9 3526.87  54
  -9  -5   5 16850.1 2685.78  32
  -9  -5   5 24918.2 3317.98  33
   9  -5  -5 22794.0 3485.00  47
   9  -5  -4 13664.5 1679.04  19
   9  -5  -4 19130.1 3456.35   3
  -9  -5   4 12998.2 1267.53   7
  -9  -5   4 11030.4 2308.46  54
  -9  -5   4 13214.5 2467.66  33
   9  -5  -4 11812.0 2514.10  47
   9  -5  -3 11257.8 1480.11  19
  -9  -5   3 11979.3 1230.78   7
   9  -5  -3 14040.6 2999.64   3
  -9  -5   3 9359.45 2284.05  54
   9  -5  -3 13899.4 2436.42  33
  -9  -5   3 9761.63 2061.50  33
   9  -5  -3 10662.1 2409.58  47
   9  -5  -2 4464.41 888.409  19
  -9  -5   2 5829.04 912.647   7
   9  -5  -2 6532.93 2088.68   3
  -9  -5   2 5456.46 1635.45  54
   9  -5  -2 5269.90 1852.33  47
   9  -5  -2 6241.88 1787.07  33
  -9  -5   2 5579.45 1506.65  33
  -9  -5   1 3914.93 795.139  16
  -9  -5   1 5131.37 2064.47   5
  -9  -5   1 3319.22 723.288   7
   9  -5  -1 3521.21 1688.77   3
  -9  -5   1 5079.57 1697.21  54
   9  -5  -1 3424.16 1617.69  54
   9  -5  -1 3033.72 1533.40  47
   9  -5  -1 4027.05 1463.61  33
  -9  -5   0 14160.3 1395.64  16
  -9  -5   0 15138.5 1384.26   7
  -9  -5   0 17329.6 3587.58   5
   9  -5   0 16096.5 3014.62  54
   9  -5   0 14412.6 2810.22  53
   9  -5   0 12275.7 2751.90  47
   9  -5   0 15252.4 2646.14  33
  -9  -5  -1 4553.00 2191.44   5
  -9  -5  -1 2392.67 628.219   7
   9  -5   1 5235.02 1849.37  54
   9  -5   1 2641.90 1413.16  53
   9  -5   1 3023.47 1479.59  47
   9  -5   1 3291.79 1319.17  33
  -9  -5  -2 7947.13 1288.77  19
  -9  -5  -2 11583.9 3181.30   5
  -9  -5  -2 10059.6 1278.56   7
   9  -5   2 12088.5 2705.55  54
   9  -5   2 11393.2 2723.31  53
   9  -5   2 7224.87 2102.35  47
   9  -5   2 8244.78 1944.89  33
  -9  -5  -3 8637.25 1359.58  19
  -9  -5  -3 7655.99 1277.43  24
  -9  -5  -3 8015.21 2796.12   5
  -9  -5  -3 9088.92 1179.81   7
   9  -5   3 6733.18 2050.48  54
   9  -5   3 4961.79 1885.36  49
   9  -5   3 8267.10 2460.02  53
   9  -5   3 4997.79 1785.70  47
   9  -5   3 7552.81 1973.16  33
  -9  -5  -4 23133.8 2316.97  28
  -9  -5  -4 23917.7 2261.88  19
  -9  -5  -4 18139.9 1611.92   7
  -9  -5  -4 24148.5 4702.23   5
   9  -5   4 22465.7 3864.27  53
   9  -5   4 24134.5 3818.76  54
   9  -5   4 20124.5 3415.91  49
   9  -5   4 19551.2 3611.71  47
   9  -5   4 24019.4 3539.76  33
  -9  -5  -5 1698.84 739.515  19
  -9  -5  -5 1716.79 640.503  28
  -9  -5  -5 1478.57 1542.36   5
  -9  -5  -5 1256.18 510.100   7
   9  -5   5 1735.23 1120.44  54
   9  -5   5 1269.77 1166.28  49
   9  -5   5 3055.62 1555.12  53
   9  -5   5 1552.78 1210.97  33
   9  -5   5 880.518 905.845  47
  -9  -5  -5 1930.74 483.507  42
  -9  -5  -6 25995.9 2488.46  28
  -9  -5  -6 26861.7 2406.95  19
  -9  -5  -6 24577.7 1294.92  42
  -9  -5  -7 5094.06 1065.08  19
  -9  -5  -7 7001.78 1147.85  16
  -9  -5  -7 6178.17 1285.17  28
  -9  -5  -7 6017.02 679.772  42
  -9  -5  -8 5091.69 1139.07  28
  -9  -5  -8 6079.63 1014.66  16
  -9  -5  -8 5515.16 608.171  42
  -9  -5  -9 613.383 396.998  16
  -9  -5  -9 398.432 560.701  28
  -9  -5  -9 621.346 236.856  42
  -9  -5 -10 1812.32 536.643  16
  -9  -5 -10 1159.63 514.834  28
  -9  -5 -11 1134.90 445.536  14
  -9  -5 -11 1446.75 535.434  28
  -9  -5 -12 249.785 262.563  14
   9  -5  12 796.785 268.698  45
   9  -3 -15 616.704 259.515  15
  -9  -3  15 1283.87 295.321  60
   9  -3 -14 1227.90 529.353  15
  -9  -3  14 1311.67 404.714  60
   9  -3 -14 569.476 292.560  58
   9  -3 -13 279.174 457.305  15
   9  -3 -13 774.463 504.628  28
   9  -3 -13 470.184 503.529  19
  -9  -3  13 600.941 445.417  60
   9  -3 -13 74.9860 377.488  58
  -9  -3  13-544.794 497.396  45
   9  -3 -12 20740.0 2111.24  28
   9  -3 -12 16966.4 1851.69  19
   9  -3 -12 21833.0 1950.14   8
  -9  -3  12 23278.7 1416.01  60
   9  -3 -12 21341.7 1337.80  58
  -9  -3  12 21185.5 1285.39  45
   9  -3 -11 18496.8 2105.12  19
   9  -3 -11 20137.6 1893.02   8
  -9  -3  11 20062.8 1350.13  60
   9  -3 -11 22055.6 1360.28  58
  -9  -3  11 19845.9 1342.64  45
   9  -3 -10 20327.1 2255.94  19
   9  -3 -10 20000.6 1900.98   8
  -9  -3  10 21239.0 1370.33  60
   9  -3 -10 20109.7 1323.37  58
  -9  -3  10 20250.2 1361.81  45
  -9  -3   9 3885.98 1729.33  31
   9  -3  -9 3945.66 1061.76  19
   9  -3  -9 4226.52 1739.75   3
   9  -3  -9 4424.40 956.509   8
  -9  -3   9 3791.42 1736.88  53
  -9  -3   9 4297.10 643.924  60
   9  -3  -9 3922.86 585.133  58
  -9  -3   9 1741.08 1150.22  54
  -9  -3   9 5684.57 764.325  45
  -9  -3   8 4302.69 1599.81  31
   9  -3  -8 4688.05 1890.03   3
   9  -3  -8 3315.09 801.063   8
  -9  -3   8 2785.86 1500.19  53
  -9  -3   8 3775.98 632.592  60
   9  -3  -8 2873.85 493.129  58
  -9  -3   8 2305.89 1260.76  54
   9  -3  -8 1957.26 897.147  48
  -9  -3   8 2302.86 1150.94  32
  -9  -3   8 4797.17 700.044  45
  -9  -3   7 3918.82 1464.36  31
   9  -3  -7 4155.59 1462.66   3
   9  -3  -7 3454.62 781.044   8
   9  -3  -7 2120.64 965.657  48
  -9  -3   7 3549.07 1508.44  53
  -9  -3   7 2631.24 1407.05  54
   9  -3  -7 3132.92 1235.10  47
  -9  -3   7 3137.61 1111.68  32
  -9  -3   7 1652.54 914.375  33
  -9  -3   6 51309.8 4643.19  31
   9  -3  -6 63934.4 5320.92   3
  -9  -3   6 56960.9 4754.73  53
   9  -3  -6 62464.1 4610.00  48
  -9  -3   6 53106.9 4699.49  54
  -9  -3   6 60805.0 4363.35  33
  -9  -3   6 44061.5 3778.83  32
   9  -3  -6 55820.4 4558.35  47
   9  -3  -6 43676.8 3600.99  46
  -9  -3   5 14972.9 2440.59  31
   9  -3  -5 18906.7 2763.08   3
  -9  -3   5 16219.1 2544.88  53
   9  -3  -5 18772.9 2390.49  48
  -9  -3   5 19178.3 2610.86  54
   9  -3  -5 17627.1 2573.83  47
  -9  -3   5 16842.7 2324.80  33
  -9  -3   5 17907.6 2336.25  32
  -9  -3   4 40144.1 3693.44  31
   9  -3  -4 52003.3 4327.10   3
  -9  -3   4 41397.0 3602.97  53
   9  -3  -4 32846.7 3265.31  50
  -9  -3   4 42367.9 3655.63  54
  -9  -3   4 47202.6 3520.64  33
   9  -3  -4 44814.3 3754.69  47
  -9  -3   4 41982.6 3379.52  32
   9  -3  -3 7071.04 1890.50  22
  -9  -3   3 5598.57 1343.16  31
   9  -3  -3 8142.57 1744.35   3
  -9  -3   3 6386.18 1434.74  54
  -9  -3   3 3875.38 1121.24  53
   9  -3  -3 7273.62 1675.32  50
  -9  -3   3 6376.48 1381.81  32
   9  -3  -3 6705.44 1542.86  47
  -9  -3   3 6525.34 1374.92  33
   9  -3  -2 17849.6 2833.49  22
   9  -3  -2 18395.0 2489.73   3
  -9  -3   2 12189.4 1667.06  53
   9  -3  -2 19106.0 2561.34  50
  -9  -3   2 14457.2 1954.98  54
   9  -3  -2 18439.6 2395.33  47
  -9  -3   2 18089.5 1961.97  33
  -9  -3   2 18428.8 2162.41  32
   9  -3  -1 82848.8 5933.49  22
  -9  -3   1 84892.7 5768.02   5
   9  -3  -1 82970.9 5189.68   3
   9  -3  -1 82536.7 5096.10  50
  -9  -3   1 64487.2 3769.43  54
  -9  -3   1 73005.3 4038.45  32
  -9  -3   1 62348.8 3567.81  33
   9  -3  -1 79669.9 4380.59  33
   9  -3  -1 78922.4 4885.56  47
   9  -3   0 63818.2 5395.18  22
  -9  -3   0 61437.4 4971.30   5
   9  -3   0 58479.8 4421.51  50
  -9  -3   0 44970.1 2952.75  54
   9  -3   0 61180.0 3973.01  33
  -9  -3   0 56861.2 3556.12  32
  -9  -3   0 45808.0 2912.43  33
   9  -3   0 55313.7 4371.16  47
   9  -3   1 15066.3 2757.71  22
  -9  -3  -1 8562.05 1539.20   6
  -9  -3  -1 14694.9 2531.21   5
   9  -3   1 13465.7 2056.49  54
   9  -3   1 13093.9 2188.46  50
  -9  -3  -1 12477.9 1554.07  54
   9  -3   1 11551.8 1892.07  47
   9  -3   1 13793.0 1946.96  33
  -9  -3  -1 13477.5 1784.65  32
  -9  -3  -2 63883.3 4505.32   4
  -9  -3  -2 76542.5 5863.24   5
  -9  -3  -2 66406.1 4253.91   6
   9  -3   2 73768.3 4737.72  54
   9  -3   2 68473.4 4941.31  50
   9  -3   2 63496.0 4705.91  47
   9  -3   2 71040.5 4462.02  33
  -9  -3  -3 11692.9 2535.50   5
  -9  -3  -3 11391.7 2122.82   4
   9  -3   3 12922.4 2000.22  54
   9  -3   3 11001.9 2239.12  53
   9  -3   3 12249.9 1883.78  33
   9  -3   3 10784.4 2134.68  47
  -9  -3  -4 25122.6 3289.76   4
  -9  -3  -4 27478.4 3997.35   5
   9  -3   4 26723.1 3525.37  53
   9  -3   4 26536.5 3018.13  54
   9  -3   4 24965.9 3435.54  49
   9  -3   4 20542.0 2202.66  31
   9  -3   4 21384.3 3072.51  47
   9  -3   4 25337.6 2937.72  33
   9  -3   5 6982.04 1488.23  31
  -9  -3  -5 7614.14 2400.84   5
  -9  -3  -5 5753.90 1868.84   4
   9  -3   5 6583.46 1949.23  53
   9  -3   5 6505.76 1652.53  54
   9  -3   5 7202.59 1975.78  49
   9  -3   5 6556.69 1840.03  47
   9  -3   5 7203.06 1712.52  33
  -9  -3  -6 3318.69 751.869  15
   9  -3   6 2774.30 1115.85  31
  -9  -3  -6 3313.65 1646.50   5
  -9  -3  -6 4813.08 1854.83   4
  -9  -3  -6 3781.48 846.090  12
   9  -3   6 3361.64 1711.76  49
   9  -3   6 3281.03 1603.84  53
   9  -3   6 3108.23 1290.70  54
   9  -3   6 1980.51 1130.61  47
   9  -3   6 3850.34 1240.95  33
  -9  -3  -7 688.450 580.314  16
  -9  -3  -7 806.563 619.447  15
  -9  -3  -7 1275.39 1412.20   5
  -9  -3  -7 399.119 565.495  12
  -9  -3  -7 2515.11 1261.91   4
   9  -3   7 902.633 1227.41  49
   9  -3   7-195.912 1091.55  53
   9  -3   7-621.978 826.808  33
  -9  -3  -7 302.713 278.811  42
  -9  -3  -8 6686.99 1179.41  15
  -9  -3  -8 6750.18 1242.35  12
   9  -3   8 5733.83 1932.80  53
   9  -3   8 7331.87 2514.70  49
  -9  -3  -8 5439.40 595.664  42
  -9  -3  -9 6586.38 1183.06  12
  -9  -3  -9 6382.17 1186.28  15
  -9  -3  -9 5799.31 688.111  35
  -9  -3 -10 6179.86 1194.56  15
  -9  -3 -10 4644.64 614.046  35
  -9  -3 -11 2932.12 872.552  15
  -9  -3 -11 2817.61 452.913  35
  -9  -3 -12 325.088 500.605  14
  -9  -3 -12 996.497 663.240  28
  -9  -3 -12 1312.39 610.540  15
  -9  -3 -12 390.821 232.204  35
  -9  -3 -13 2504.70 582.562  14
  -9  -3 -13 2304.28 635.521  28
  -9  -3 -13 1864.37 554.067  15
   9  -1 -16 1079.63 218.792  35
   9  -1 -15 1062.19 444.235  15
  -9  -1  15 321.082 306.244  60
   9  -1 -15 954.462 335.136  58
   9  -1 -15 903.635 482.520   8
   9  -1 -14 4439.94 911.813  15
   9  -1 -14 3199.79 740.733   8
  -9  -1  14 4351.13 620.015  60
   9  -1 -14 2999.34 552.305  58
   9  -1 -13 7678.75 1238.14   8
  -9  -1  13 7787.92 868.102  60
   9  -1 -13 7492.61 846.895  58
   9  -1 -12 13192.6 1599.78   8
  -9  -1  12 12895.5 1111.73  60
   9  -1 -12 12483.8 1067.11  58
  -9  -1  12 11982.5 1014.39  45
  -9  -1  11 4439.09 1711.11  31
   9  -1 -11 7148.06 1190.49   8
   9  -1 -11 10992.2 3514.44   1
   9  -1 -11 5443.32 2163.27   3
  -9  -1  11 8692.38 2388.23  53
  -9  -1  11 6617.19 804.589  60
  -9  -1  11 5119.83 1889.68  54
   9  -1 -11 6552.78 856.738  58
  -9  -1  11 6668.46 785.045  45
  -9  -1  10 5030.75 1858.14  31
   9  -1 -10 4900.06 983.364   8
   9  -1 -10 2865.20 1503.54   3
  -9  -1  10 4517.69 2017.91  53
  -9  -1  10 3981.43 672.093  60
  -9  -1  10 1986.37 1053.85  54
   9  -1 -10 3583.80 675.591  58
  -9  -1  10 2863.40 1171.04  32
  -9  -1  10 4595.71 672.638  45
   9  -1 -10 2626.21 1452.74  48
   9  -1  -9 54556.0 2862.06   8
   9  -1  -9 66526.5 6091.14   3
   9  -1  -9 41545.2 4364.27  48
  -9  -1   9 59078.6 5435.38  53
  -9  -1   9 58934.6 5259.08  54
  -9  -1   9 51563.1 4493.58  32
  -9  -1   9 50907.6 4850.21  31
  -9  -1   8 11870.2 2276.36  31
   9  -1  -8 13474.1 2601.94   3
  -9  -1   8 13552.6 2453.51  53
   9  -1  -8 13266.4 2258.62  48
  -9  -1   8 13642.8 2357.32  54
  -9  -1   8 13123.9 2100.17  32
   9  -1  -8 12101.7 2045.46  46
  -9  -1   7 5404.21 1444.79  31
   9  -1  -7 4976.74 1497.28   3
  -9  -1   7 5527.78 1552.90  53
  -9  -1   7 5665.89 1477.62  55
  -9  -1   7 4212.09 1370.45  54
   9  -1  -7 3252.14 1011.33  46
  -9  -1   7 4588.72 1272.19  32
   9  -1  -7 4246.08 1258.54  48
   9  -1  -6 254145. 8816.43   3
  -9  -1   6 250104. 8620.52  53
   9  -1  -6 241229. 7690.19  48
  -9  -1   6 259072. 8459.92  54
  -9  -1   6 223746. 7738.77  31
   9  -1  -6 233857. 7483.17  46
  -9  -1   6 233402. 7730.52  32
   9  -1  -5 14665.0 2032.37   3
  -9  -1   5 12121.3 1964.66  53
   9  -1  -5 12154.7 1712.68  48
  -9  -1   5 12834.5 1843.53  54
  -9  -1   5 12533.8 1758.90  31
  -9  -1   5 13034.0 1819.42  32
   9  -1  -5 12425.4 1807.96  47
   9  -1  -5 12416.1 1651.63  46
   9  -1  -4 168842. 6096.96   3
  -9  -1   4 156267. 6004.62  53
   9  -1  -4 155951. 5261.45  48
  -9  -1   4 158703. 5720.57  54
  -9  -1   4 148777. 5309.81  31
   9  -1  -4 151813. 5381.35  47
   9  -1  -4 158059. 5272.80  46
  -9  -1   4 160730. 5612.72  32
  -9  -1   3 24487.5 2057.15  31
   9  -1  -3 28331.1 2412.06   3
  -9  -1   3 24897.2 2333.29  53
   9  -1  -3 24290.2 2545.10  57
   9  -1  -3 25720.4 2053.46  48
  -9  -1   3 23089.4 2077.17  54
  -9  -1   3 26336.4 2204.75  32
   9  -1  -3 23629.5 2036.26  47
  -9  -1   2 5926.80 1040.42  31
   9  -1  -2 7188.97 1227.89   3
   9  -1  -2 5727.86 1275.50  57
  -9  -1   2 5882.33 1147.91  53
  -9  -1   2 5359.78 1000.57  54
  -9  -1   2 5900.52 1071.84  32
   9  -1  -2 5270.24 979.061  47
   9  -1  -1 12474.3 1440.59   3
   9  -1  -1 11976.4 1698.98  57
  -9  -1   1 9933.14 1098.07  54
   9  -1  -1 10482.2 1363.65  47
  -9  -1   1 11181.9 1353.93  32
  -9  -1   0 144408. 5873.93   4
   9  -1   0 130884. 4374.03   3
   9  -1   0 140967. 5307.06  57
   9  -1   0 126652. 3908.07  56
  -9  -1   0 120186. 2546.36  54
  -9  -1   0 134695. 4144.42  32
   9  -1   0 137946. 4775.19  47
   9  -1   1 1169.01 270.808  31
  -9  -1  -1 2569.51 997.564   4
  -9  -1  -1 1609.69 1035.86   6
  -9  -1  -1 1405.40 948.247   5
   9  -1   1 1728.64 599.903   3
   9  -1   1 653.407 582.322  57
   9  -1   1 695.126 528.515  47
  -9  -1  -1 1946.74 672.746  32
   9  -1   2 59951.3 3661.16  22
  -9  -1  -2 61690.7 4219.49   4
  -9  -1  -2 62656.1 4096.88   6
  -9  -1  -2 67536.3 4184.06   5
   9  -1   2 52494.6 3219.98  57
   9  -1   2 52314.9 2451.77  54
   9  -1   2 49981.0 2138.83  31
   9  -1   2 60041.4 3136.95  33
  -9  -1  -2 56937.1 2789.04  32
  -9  -1  -3 32465.2 3385.87   4
  -9  -1  -3 36155.1 3287.90   5
   9  -1   3 30584.7 2753.54  53
   9  -1   3 27919.5 2387.78  57
   9  -1   3 30892.3 2652.97  50
   9  -1   3 28617.5 1839.64  54
   9  -1   3 31757.0 2333.55  33
   9  -1   3 27587.6 1910.05  31
  -9  -1  -4 22720.3 3056.80   4
  -9  -1  -4 20907.2 2642.79   5
   9  -1   4 22950.1 2047.49  57
   9  -1   4 22793.5 2352.96  50
   9  -1   4 25113.4 2546.06  53
   9  -1   4 22678.1 1802.06  54
   9  -1   4 25661.1 2765.31  49
   9  -1   4 22413.0 1955.23  31
   9  -1   4 24030.6 2036.93  33
   9  -1   5 6406.69 1209.83  31
  -9  -1  -5 5569.90 1457.75   5
  -9  -1  -5 7440.61 1995.18   4
   9  -1   5 6953.89 1706.00  49
   9  -1   5 7308.28 1368.34  50
   9  -1   5 7314.12 1426.68  53
   9  -1   5 6797.65 1079.94  33
  -9  -1  -6 26590.2 4018.71   4
  -9  -1  -6 25011.7 3201.05   5
   9  -1   6 25909.5 3346.52  49
   9  -1   6 20483.2 2527.31  53
   9  -1   6 19796.6 2397.56  31
   9  -1   7 8935.42 1827.24  31
  -9  -1  -7 9326.90 1230.81  15
  -9  -1  -7 9274.91 960.796  29
  -9  -1  -7 11617.5 3026.95   4
  -9  -1  -7 8164.71 1080.09  12
   9  -1   7 7687.79 1778.78  53
   9  -1   7 9604.07 2429.15  49
  -9  -1  -8 14058.3 3414.31   4
  -9  -1  -8 12084.4 1403.89  12
   9  -1   8 9312.59 1971.89  31
  -9  -1  -8 11524.8 1444.53  15
  -9  -1  -8 9152.93 1078.80  18
  -9  -1  -8 12709.0 988.115  35
  -9  -1  -9 12613.7 1558.01  15
   9  -1   9 11015.2 2333.59  31
  -9  -1  -9 16758.0 4084.01   4
  -9  -1  -9 13721.0 1532.18  12
   9  -1   9 12928.4 3192.90  55
  -9  -1  -9 13429.4 1077.38  35
  -9  -1 -10-19.1051 686.317  12
  -9  -1 -10 793.837 629.209  15
  -9  -1 -10 827.508 380.169  35
  -9  -1 -11 3536.73 1061.69  12
  -9  -1 -11 1600.86 636.498  14
  -9  -1 -11 2089.84 816.993  15
  -9  -1 -11 1981.55 474.054  35
  -9  -1 -12 8652.09 1332.20  12
  -9  -1 -12 6471.23 1017.10  14
  -9  -1 -12 7416.82 1279.48  15
  -9  -1 -12 8859.96 857.489  35
  -9  -1 -13 118.023 595.714  12
  -9  -1 -13 160.719 379.684  15
  -9  -1 -13-172.668 317.779  14
  -9  -1 -13 297.596 293.572  35
  -9  -1 -14 925.737 399.157  15
  -9  -1 -14 1347.33 306.912  35
   9   1 -16 837.619 202.715  35
  -9   1  15 734.579 355.067  20
  -9   1  15 779.802 345.741  60
   9   1 -15 520.837 281.349  58
   9   1 -15 1068.65 487.076   8
  -9   1  14 2138.05 643.365  20
  -9   1  14 3802.41 608.794  60
   9   1 -14 2936.79 522.947  58
   9   1 -14 4849.97 961.660   8
  -9   1  13 4559.37 1004.47  20
   9   1 -13 8328.60 1307.40   8
  -9   1  13 6259.71 783.510  60
   9   1 -13 7106.97 822.122  58
   9   1 -12 12975.0 1619.20   8
  -9   1  12 12673.9 1089.04  60
   9   1 -12 12839.9 1135.53  58
   9   1 -11 7511.90 1216.27   8
   9   1 -11 6608.52 2769.03   1
   9   1 -11 4355.11 1991.60   3
   9   1 -11 5742.78 847.466  58
  -9   1  11 6976.96 848.332  60
  -9   1  11 3799.85 1570.62  32
  -9   1  10 4252.60 1446.15  31
   9   1 -10 4473.28 912.301   8
   9   1 -10 5178.06 2131.74   3
   9   1 -10 3804.82 764.250  58
  -9   1  10 4256.45 681.182  60
  -9   1  10 5207.17 1769.71  32
   9   1 -10 4838.80 1773.57  48
   9   1  -9 51879.4 2737.36   8
   9   1  -9 55752.6 5825.99   3
  -9   1   9 56736.0 5250.73  55
   9   1  -9 52353.3 5149.06  48
  -9   1   9 58415.2 4950.90  32
  -9   1   9 42232.0 4032.62  31
   9   1  -8 10834.2 2483.92   3
  -9   1   8 10813.1 2101.26  55
   9   1  -8 8866.65 2043.28  46
   9   1  -8 10938.8 2196.10  48
  -9   1   8 9962.41 1762.95  31
  -9   1   8 11230.2 1987.49  32
  -9   1   7 4330.36 1105.07  31
   9   1  -7 5001.23 1640.58   3
  -9   1   7 4930.53 1378.05  55
  -9   1   7 5123.90 1416.74  54
   9   1  -7 4384.09 1316.75  48
  -9   1   7 6896.87 1670.78  32
   9   1  -7 4133.72 1273.12  46
   9   1  -6 217079. 8385.11   3
   9   1  -6 217186. 7507.24  57
   9   1  -6 216651. 7592.28  48
  -9   1   6 227712. 7924.04  54
  -9   1   6 179121. 7022.56  55
  -9   1   6 228524. 7818.20  32
   9   1  -6 213366. 7849.30  46
  -9   1   6 170605. 5720.40  31
   9   1  -5 11123.1 1895.42   3
   9   1  -5 7955.12 1431.44  57
   9   1  -5 10915.1 1754.92  48
  -9   1   5 8966.21 1446.32  55
  -9   1   5 12787.5 1827.19  54
  -9   1   5 12754.2 1833.24  32
   9   1  -5 10950.7 1692.61  46
  -9   1   5 12776.0 1426.15  31
   9   1  -4 136056. 5648.39   3
   9   1  -4 152318. 5365.82  48
   9   1  -4 141173. 5302.14  46
  -9   1   4 141756. 3832.83  31
  -9   1   3 29359.8 2688.73   2
   9   1  -3 23881.4 2219.75   3
   9   1  -3 23192.2 1999.99  48
   9   1  -3 24989.2 2137.02  46
  -9   1   3 24697.8 1223.84  31
  -9   1   2 6008.73 1284.00   2
   9   1  -2 5461.19 1079.65   3
  -9   1   2 4550.59 800.331  55
   9   1  -2 6244.77 1061.87  48
   9   1  -2 5723.10 1088.42  46
  -9   1   2 6196.00 1096.54  32
  -9   1   1 11125.9 1681.42   6
   9   1  -1 11486.1 1339.64   3
  -9   1   1 10247.5 1554.60   2
   9   1  -1 10627.9 1193.16  48
   9   1  -1 11509.2 1759.10  56
  -9   1   1 12514.4 1366.00  32
   9   1  -1 9800.87 1224.48  46
  -9   1   0 142787. 5820.49   4
  -9   1   0 141783. 5653.16   6
  -9   1   0 140172. 5110.71   2
   9   1   0 122038. 3704.73   3
   9   1   0 133634. 5112.00  51
   9   1   0 129402. 3519.00  48
   9   1   0 146196. 5851.41  56
   9   1   0 112563. 3827.94  52
   9   1   0 119123. 3254.44  55
  -9   1   0 133862. 3650.78  32
   9   1   0 127008. 3912.48  46
   9   1   1 1143.88 714.641  30
  -9   1  -1 1723.39 856.528   4
  -9   1  -1 1201.67 712.266   2
  -9   1  -1 2447.70 987.470   6
   9   1   1 1210.14 649.394  51
[truncated: 520,321 more chars]
