# Supplementary material for: The Cytochalasins and Polyketides from a Mangrove Endophytic Fungus Xylaria arbuscula QYF
Source: Mar Drugs. 2024 Sep 5;22(9):407. doi: 10.3390/md22090407 (PMC11433540; doi:10.3390/md22090407)
Supplement: Supplementary file 1 [file marinedrugs-22-00407-s001.zip › compound 11.cif]

data_a24081501qy-2_auto
_audit_creation_date               2024-08-21
_audit_creation_method
;
Olex2 1.5
(compiled 2024.02.16 svn.r378c4104 for OlexSys, GUI svn.r6928)
;
_shelx_SHELXL_version_number       '2014/7'
_audit_contact_author_address      ?
_audit_contact_author_email        ?
_audit_contact_author_name         ''
_audit_contact_author_phone        ?
_publ_contact_author_id_orcid      ?
_publ_section_references
;
Dolomanov, O.V., Bourhis, L.J., Gildea, R.J, Howard, J.A.K. & Puschmann, H.
 (2009), J. Appl. Cryst. 42, 339-341.

Sheldrick, G.M. (2015). Acta Cryst. C71, 3-8.
;
_chemical_name_common              ?
_chemical_name_systematic          ?
_chemical_formula_moiety           'C30 H37 N O6'
_chemical_formula_sum              'C30 H37 N O6'
_chemical_formula_weight           507.60
_chemical_absolute_configuration   ad
_chemical_melting_point            ?
_chemical_oxdiff_formula           CHON
_chemical_oxdiff_usercomment       QY-2
loop_
  _atom_type_symbol
  _atom_type_description
  _atom_type_scat_dispersion_real
  _atom_type_scat_dispersion_imag
  _atom_type_scat_source
 'C' 'C' 0.0181 0.0091 'International Tables Vol C Tables 4.2.6.8 and 6.1.1.4'
 'H' 'H' 0.0000 0.0000 'International Tables Vol C Tables 4.2.6.8 and 6.1.1.4'
 'N' 'N' 0.0311 0.0180 'International Tables Vol C Tables 4.2.6.8 and 6.1.1.4'
 'O' 'O' 0.0492 0.0322 'International Tables Vol C Tables 4.2.6.8 and 6.1.1.4'

_shelx_space_group_comment
;
The symmetry employed for this shelxl refinement is uniquely defined
by the following loop, which should always be used as a source of
symmetry information in preference to the above space-group names.
They are only intended as comments.
;
_space_group_crystal_system        'monoclinic'
_space_group_IT_number             5
_space_group_name_H-M_alt          'C 1 2 1'
_space_group_name_Hall             'C 2y'
loop_
  _space_group_symop_operation_xyz
 'x, y, z'
 '-x, y, -z'
 'x+1/2, y+1/2, z'
 '-x+1/2, y+1/2, -z'

_cell_length_a                     29.0003(9)
_cell_length_b                     7.2996(2)
_cell_length_c                     13.5642(5)
_cell_angle_alpha                  90
_cell_angle_beta                   98.693(3)
_cell_angle_gamma                  90
_cell_volume                       2838.45(16)
_cell_formula_units_Z              4
_cell_measurement_reflns_used      4890
_cell_measurement_temperature      149.99(10)
_cell_measurement_theta_max        72.2820
_cell_measurement_theta_min        3.0330
_shelx_estimated_absorpt_T_max     0.997
_shelx_estimated_absorpt_T_min     0.982
_exptl_absorpt_coefficient_mu      0.665
_exptl_absorpt_correction_T_max    1.00000
_exptl_absorpt_correction_T_min    0.79925
_exptl_absorpt_correction_type     multi-scan
_exptl_absorpt_process_details
;
CrysAlisPro 1.171.42.92a (Rigaku Oxford Diffraction, 2023)
Empirical absorption correction using spherical harmonics,
implemented in SCALE3 ABSPACK scaling algorithm.
;
_exptl_absorpt_special_details     ?
_exptl_crystal_colour              colourless
_exptl_crystal_colour_primary      colourless
_exptl_crystal_density_diffrn      1.188
_exptl_crystal_density_meas        ?
_exptl_crystal_density_method      ?
_exptl_crystal_description         needle
_exptl_crystal_F_000               1088
_exptl_crystal_size_max            0.028
_exptl_crystal_size_mid            0.006
_exptl_crystal_size_min            0.004
_exptl_transmission_factor_max     ?
_exptl_transmission_factor_min     ?
_diffrn_reflns_av_R_equivalents    0.0857
_diffrn_reflns_av_unetI/netI       0.0672
_diffrn_reflns_Laue_measured_fraction_full  0.994
_diffrn_reflns_Laue_measured_fraction_max  0.990
_diffrn_reflns_limit_h_max         35
_diffrn_reflns_limit_h_min         -35
_diffrn_reflns_limit_k_max         9
_diffrn_reflns_limit_k_min         -9
_diffrn_reflns_limit_l_max         16
_diffrn_reflns_limit_l_min         -16
_diffrn_reflns_number              22426
_diffrn_reflns_point_group_measured_fraction_full  0.991
_diffrn_reflns_point_group_measured_fraction_max  0.977
_diffrn_reflns_theta_full          67.684
_diffrn_reflns_theta_max           72.987
_diffrn_reflns_theta_min           3.083
_diffrn_ambient_environment        N~2~
_diffrn_ambient_temperature        149.99(10)
_diffrn_detector                   'CCD plate'
_diffrn_detector_area_resol_mean   5.2913
_diffrn_detector_type              AtlasS2
_diffrn_measured_fraction_theta_full  0.994
_diffrn_measured_fraction_theta_max  0.990
_diffrn_measurement_details
;
List of Runs (angles in degrees, time in seconds):

  # Type    Start    End  Width  t~exp~   \w     \q     \k     \f   Frames
--------------------------------------------------------------------------
  1  \w    -64.00  31.00   1.00    5.91    --  -41.94  38.00-180.00   95
  2  \w    -87.00  -6.00   1.00    5.91    --  -41.94 125.00 -60.00   81
  3  \w   -115.00 -19.00   1.00    5.91    --  -41.94 -38.00 150.00   96
  4  \w      9.00  42.00   1.00    5.91    --   41.94  82.00 -22.48   33
  5  \w      6.00  81.00   1.00    5.91    --   41.94 -99.00-120.00   75
  6  \w     11.00  42.00   1.00    5.91    --   41.94  77.00 -52.45   31
  7  \w     10.00  42.00   1.00    5.91    --   41.94  79.00   0.40   32
  8  \w     35.00 113.00   1.00   23.64    --  104.75-125.00 120.00   78
  9  \w     97.00 174.00   1.00   23.64    --  104.75 125.00-180.00   77
 10  \w     31.00 136.00   1.00   23.64    --  104.75 -77.00 -90.00  105
 11  \w     35.00 113.00   1.00   23.64    --  104.75-125.00 -30.00   78
 12  \w     81.00 176.00   1.00   23.64    --  104.75  45.00  30.00   95
 13  \w     23.00 106.00   1.00   23.64    --  104.75 -94.00-180.00   83
 14  \w     35.00 113.00   1.00   23.64    --  104.75-125.00  30.00   78
 15  \w     81.00 176.00   1.00   23.64    --  104.75  45.00 120.00   95
 16  \w     81.00 176.00   1.00   23.64    --  104.75  45.00 -60.00   95
 17  \w     34.00 110.00   1.00   23.64    --  104.75-115.00 139.00   76
 18  \w     97.00 174.00   1.00   23.64    --  104.75 125.00-120.00   77
 19  \w     18.00 178.00   1.00   23.64    --  104.75   0.00 -90.00  160
 20  \w   -115.00 -40.00   1.00    5.91    --  -41.94 -38.00-150.00   75
 21  \w   -112.00 -15.00   1.00    5.91    --  -41.94 -57.00  30.00   97
 22  \w     10.00  42.00   1.00    5.91    --   41.94  80.00-158.36   32
 23  \w     11.00  42.00   1.00    5.91    --   41.94  77.00  60.56   31
 24  \w     10.00  42.00   1.00    5.91    --   41.94  78.00 122.06   32
 25  \w   -112.00 -19.00   1.00   10.00    --  -42.19 -57.00 120.00   93
 26  \w    -91.00 -16.00   1.00   10.00    --  -42.19 -57.00 -60.00   75
 27  \w    -45.00 -19.00   1.00   10.00    --  -42.19 125.00-180.00   26
 28  \w      6.00  32.00   1.00   10.00    --   42.19 -99.00  90.00   26
 29  \w     12.00  79.00   1.00   10.00    --   42.19  71.00-104.25   67
 30  \w     77.00 102.00   1.00   60.00    --  104.75  61.00-180.00   25
 31  \w    150.00 175.00   1.00   60.00    --  104.75  61.00 150.00   25
 32  \w    125.00 175.00   1.00   60.00    --  104.75  62.00 -37.91   50
 33  \w     77.00 103.00   1.00   60.00    --  104.75  61.00 150.00   26
 34  \w     77.00 104.00   1.00   60.00    --  104.75  61.00-150.00   27
 35  \w     81.00 107.00   1.00   60.00    --  104.75  45.00 150.00   26
 36  \w     77.00 103.00   1.00   60.00    --  104.75  61.00 -90.00   26
 37  \w     77.00 103.00   1.00   70.00    --  104.75  61.00-120.00   26
 38  \w     37.00 112.00   1.00   70.00    --  104.75-125.00 -90.00   75
 39  \w     77.00 102.00   1.00   70.00    --  104.75  63.00  98.37   25
 40  \w    150.00 175.00   1.00   70.00    --  104.75  61.00  30.00   25
 41  \w     77.00 103.00   1.00   70.00    --  104.75  61.00  30.00   26
 42  \w     77.00 103.00   1.00   70.00    --  104.75  61.00   0.00   26
 43  \w     77.00 102.00   1.00   70.00    --  104.75  61.00  60.00   25
 44  \w     81.00 111.00   1.00   70.00    --  104.75  45.00   0.00   30
 45  \w     82.00 108.00   1.00   70.00    --  104.75  45.00-150.00   26
 46  \w     89.00 115.00   1.00   70.00    --  104.75  45.00-120.00   26
;
_diffrn_measurement_device         'four-circle diffractometer'
_diffrn_measurement_device_type    'SuperNova, Dual, Cu at home/near, AtlasS2'
_diffrn_measurement_method         '\w scans'
_diffrn_orient_matrix_type        
 'CrysAlisPro convention (1999,Acta A55,543-557)'
_diffrn_orient_matrix_UB_11        -0.0528814000
_diffrn_orient_matrix_UB_12        -0.0017236000
_diffrn_orient_matrix_UB_13        0.0032146000
_diffrn_orient_matrix_UB_21        -0.0042743000
_diffrn_orient_matrix_UB_22        0.1931339000
_diffrn_orient_matrix_UB_23        -0.0463319000
_diffrn_orient_matrix_UB_31        -0.0086088000
_diffrn_orient_matrix_UB_32        -0.0851232000
_diffrn_orient_matrix_UB_33        -0.1050555000
_diffrn_radiation_monochromator    mirror
_diffrn_radiation_probe            x-ray
_diffrn_radiation_type             'Cu K\a'
_diffrn_radiation_wavelength       1.54184
_diffrn_source                     'micro-focus sealed X-ray tube'
_diffrn_source_type                'SuperNova (Cu) X-ray Source'
_reflns_Friedel_coverage           0.824
_reflns_Friedel_fraction_full      0.988
_reflns_Friedel_fraction_max       0.962
_reflns_number_gt                  4574
_reflns_number_total               5538
_reflns_odcompleteness_completeness  100.00
_reflns_odcompleteness_iscentric   1
_reflns_odcompleteness_theta       66.97
_reflns_special_details
;
 Reflections were merged by SHELXL according to the crystal
 class for the calculation of statistics and refinement.
 
 _reflns_Friedel_fraction is defined as the number of unique
 Friedel pairs measured divided by the number that would be
 possible theoretically, ignoring centric projections and
 systematic absences.
;
_reflns_threshold_expression       'I > 2\s(I)'
_computing_cell_refinement         'CrysAlisPro 1.171.42.92a (Rigaku OD, 2023)'
_computing_data_collection         'CrysAlisPro 1.171.42.92a (Rigaku OD, 2023)'
_computing_data_reduction          'CrysAlisPro 1.171.42.92a (Rigaku OD, 2023)'
_computing_molecular_graphics      'Olex2 1.5 (Dolomanov et al., 2009)'
_computing_publication_material    'Olex2 1.5 (Dolomanov et al., 2009)'
_computing_structure_refinement    'SHELXL 2014/7 (Sheldrick, 2015)'
_computing_structure_solution      'ShelXT (Sheldrick, 2015)'
_refine_diff_density_max           0.233
_refine_diff_density_min           -0.230
_refine_diff_density_rms           0.047
_refine_ls_abs_structure_details
;
 Flack x determined using 1611 quotients [(I+)-(I-)]/[(I+)+(I-)]
 (Parsons, Flack and Wagner, Acta Cryst. B69 (2013) 249-259).
;
_refine_ls_abs_structure_Flack     -0.1(2)
_refine_ls_extinction_coef         .
_refine_ls_extinction_method       none
_refine_ls_goodness_of_fit_ref     1.039
_refine_ls_hydrogen_treatment      mixed
_refine_ls_matrix_type             full
_refine_ls_number_parameters       344
_refine_ls_number_reflns           5538
_refine_ls_number_restraints       1
_refine_ls_R_factor_all            0.0719
_refine_ls_R_factor_gt             0.0571
_refine_ls_restrained_S_all        1.039
_refine_ls_shift/su_max            0.000
_refine_ls_shift/su_mean           0.000
_refine_ls_structure_factor_coef   Fsqd
_refine_ls_weighting_details      
 'w=1/[\s^2^(Fo^2^)+(0.0664P)^2^+0.7505P] where P=(Fo^2^+2Fc^2^)/3'
_refine_ls_weighting_scheme        calc
_refine_ls_wR_factor_gt            0.1349
_refine_ls_wR_factor_ref           0.1453
_refine_special_details            ?
_olex2_refinement_description
;
1. Fixed Uiso
 At 1.2 times of:
  All C(H) groups, All C(H,H) groups, All N(H) groups
 At 1.5 times of:
  All C(H,H,H) groups, All O(H) groups
2.a Ternary CH refined with riding coordinates:
 C3(H3), C4(H4A), C7(H7), C8(H8), C12(H12), C17(H17)
2.b Secondary CH2 refined with riding coordinates:
 C11(H11A,H11B), C18(H18A,H18B)
2.c Aromatic/amide H refined with riding coordinates:
 N1(H1), C9(H9), C10(H10), C15(H15), C16(H16), C20(H20), C21(H21), C22(H22),
 C23(H23), C24(H24)
2.d Idealised Me refined as rotating group:
 C25(H25A,H25B,H25C), C26(H26A,H26B,H26C), C27(H27A,H27B,H27C), C28(H28A,H28B,
 H28C), C30(H30A,H30B,H30C)
2.e Idealised tetrahedral OH refined as rotating group:
 O2(H2)
;
_atom_sites_solution_hydrogens     mixed
_atom_sites_solution_primary       dual
_atom_sites_solution_secondary     ?
loop_
  _atom_site_label
  _atom_site_type_symbol
  _atom_site_fract_x
  _atom_site_fract_y
  _atom_site_fract_z
  _atom_site_U_iso_or_equiv
  _atom_site_adp_type
  _atom_site_occupancy
  _atom_site_site_symmetry_order
  _atom_site_calc_flag
  _atom_site_refinement_flags_posn
  _atom_site_refinement_flags_adp
  _atom_site_refinement_flags_occupancy
  _atom_site_disorder_assembly
  _atom_site_disorder_group
 O1 O 0.73538(9) 0.6535(4) 0.3922(2) 0.0316(6) Uani 1 1 d . . . . .
 O2 O 0.67977(9) 0.1042(4) 0.4977(2) 0.0292(6) Uani 1 1 d . . . . .
 H2 H 0.7067 0.1047 0.5310 0.044 Uiso 1 1 calc R U . . .
 O3 O 0.84055(10) 0.3955(5) 0.2660(2) 0.0425(7) Uani 1 1 d . . . . .
 O4 O 0.80871(12) 0.6039(4) 0.1188(3) 0.0439(8) Uani 1 1 d . . . . .
 H4 H 0.8245(16) 0.608(7) 0.175(4) 0.028(13) Uiso 1 1 d . . . . .
 O5 O 0.64854(9) 0.3514(4) 0.1452(2) 0.0320(6) Uani 1 1 d . . . . .
 O6 O 0.60419(12) 0.5437(5) 0.0413(2) 0.0467(8) Uani 1 1 d . . . . .
 N1 N 0.66313(12) 0.7751(5) 0.3855(3) 0.0376(9) Uani 1 1 d . . . . .
 H1 H 0.6723 0.8753 0.4188 0.045 Uiso 1 1 calc R U . . .
 C1 C 0.69309(12) 0.6453(5) 0.3676(3) 0.0253(7) Uani 1 1 d . . . . .
 C2 C 0.66587(13) 0.4892(5) 0.3093(3) 0.0265(8) Uani 1 1 d . . . . .
 C3 C 0.61416(13) 0.5347(5) 0.3177(3) 0.0283(8) Uani 1 1 d . . . . .
 H3 H 0.5948 0.5189 0.2506 0.034 Uiso 1 1 calc R U . . .
 C4 C 0.61439(13) 0.7416(6) 0.3468(4) 0.0360(10) Uani 1 1 d . . . . .
 H4A H 0.5954 0.7585 0.4017 0.043 Uiso 1 1 calc R U . . .
 C5 C 0.59266(13) 0.4246(5) 0.3930(3) 0.0296(8) Uani 1 1 d . . . . .
 C6 C 0.61697(14) 0.3173(5) 0.4608(3) 0.0309(8) Uani 1 1 d . . . . .
 C7 C 0.66857(13) 0.2837(5) 0.4594(3) 0.0249(7) Uani 1 1 d . . . . .
 H7 H 0.6872 0.3759 0.5030 0.030 Uiso 1 1 calc R U . . .
 C8 C 0.68071(12) 0.2984(5) 0.3530(3) 0.0251(8) Uani 1 1 d . . . . .
 H8 H 0.6613 0.2055 0.3114 0.030 Uiso 1 1 calc R U . . .
 C9 C 0.73091(13) 0.2459(5) 0.3535(3) 0.0278(8) Uani 1 1 d . . . . .
 H9 H 0.7543 0.3175 0.3923 0.033 Uiso 1 1 calc R U . . .
 C10 C 0.74442(13) 0.1051(6) 0.3027(3) 0.0308(8) Uani 1 1 d . . . . .
 H10 H 0.7208 0.0335 0.2645 0.037 Uiso 1 1 calc R U . . .
 C11 C 0.79418(14) 0.0512(6) 0.3015(3) 0.0360(9) Uani 1 1 d . . . . .
 H11A H 0.7971 -0.0831 0.3105 0.043 Uiso 1 1 calc R U . . .
 H11B H 0.8140 0.1100 0.3587 0.043 Uiso 1 1 calc R U . . .
 C12 C 0.81250(14) 0.1048(6) 0.2048(3) 0.0331(9) Uani 1 1 d . . . . .
 H12 H 0.7901 0.0611 0.1462 0.040 Uiso 1 1 calc R U . . .
 C13 C 0.81744(13) 0.3112(6) 0.1989(3) 0.0315(9) Uani 1 1 d . . . . .
 C14 C 0.79299(15) 0.4184(6) 0.1085(3) 0.0349(9) Uani 1 1 d . . . . .
 C15 C 0.74123(14) 0.4061(6) 0.1149(3) 0.0338(9) Uani 1 1 d . . . . .
 H15 H 0.7222 0.3244 0.0721 0.041 Uiso 1 1 calc R U . . .
 C16 C 0.72225(14) 0.5072(5) 0.1791(3) 0.0322(9) Uani 1 1 d . . . . .
 H16 H 0.7424 0.5916 0.2177 0.039 Uiso 1 1 calc R U . . .
 C17 C 0.67302(14) 0.5038(5) 0.1976(3) 0.0302(8) Uani 1 1 d . . . . .
 H17 H 0.6577 0.6193 0.1699 0.036 Uiso 1 1 calc R U . . .
 C18 C 0.59695(14) 0.8756(6) 0.2614(5) 0.0499(13) Uani 1 1 d . . . . .
 H18A H 0.6079 1.0005 0.2814 0.060 Uiso 1 1 calc R U . . .
 H18B H 0.6110 0.8411 0.2019 0.060 Uiso 1 1 calc R U . . .
 C19 C 0.54475(14) 0.8785(6) 0.2337(4) 0.0386(10) Uani 1 1 d . . . . .
 C20 C 0.5176(2) 0.9725(10) 0.2919(5) 0.079(2) Uani 1 1 d . . . . .
 H20 H 0.5322 1.0371 0.3490 0.095 Uiso 1 1 calc R U . . .
 C21 C 0.4697(2) 0.9749(13) 0.2689(6) 0.090(3) Uani 1 1 d . . . . .
 H21 H 0.4516 1.0385 0.3107 0.108 Uiso 1 1 calc R U . . .
 C22 C 0.44839(16) 0.8864(10) 0.1867(5) 0.0608(15) Uani 1 1 d . . . . .
 H22 H 0.4155 0.8924 0.1687 0.073 Uiso 1 1 calc R U . . .
 C23 C 0.47438(18) 0.7893(9) 0.1304(5) 0.0607(15) Uani 1 1 d . . . . .
 H23 H 0.4595 0.7224 0.0744 0.073 Uiso 1 1 calc R U . . .
 C24 C 0.52245(17) 0.7868(7) 0.1537(4) 0.0456(11) Uani 1 1 d . . . . .
 H24 H 0.5402 0.7194 0.1127 0.055 Uiso 1 1 calc R U . . .
 C25 C 0.54030(15) 0.4564(7) 0.3868(4) 0.0464(12) Uani 1 1 d . . . . .
 H25A H 0.5264 0.3548 0.4194 0.070 Uiso 1 1 calc R U . . .
 H25B H 0.5260 0.4631 0.3167 0.070 Uiso 1 1 calc R U . . .
 H25C H 0.5349 0.5715 0.4204 0.070 Uiso 1 1 calc R U . . .
 C26 C 0.59689(16) 0.2230(8) 0.5436(4) 0.0449(11) Uani 1 1 d . . . . .
 H26A H 0.5887 0.0966 0.5240 0.067 Uiso 1 1 calc R U . . .
 H26B H 0.5689 0.2885 0.5564 0.067 Uiso 1 1 calc R U . . .
 H26C H 0.6200 0.2227 0.6042 0.067 Uiso 1 1 calc R U . . .
 C27 C 0.86080(17) 0.0196(7) 0.2010(4) 0.0486(12) Uani 1 1 d . . . . .
 H27A H 0.8832 0.0661 0.2568 0.073 Uiso 1 1 calc R U . . .
 H27B H 0.8713 0.0525 0.1380 0.073 Uiso 1 1 calc R U . . .
 H27C H 0.8587 -0.1140 0.2059 0.073 Uiso 1 1 calc R U . . .
 C28 C 0.80483(17) 0.3460(8) 0.0105(4) 0.0461(11) Uani 1 1 d . . . . .
 H28A H 0.7916 0.4277 -0.0439 0.069 Uiso 1 1 calc R U . . .
 H28B H 0.7917 0.2230 -0.0017 0.069 Uiso 1 1 calc R U . . .
 H28C H 0.8388 0.3407 0.0137 0.069 Uiso 1 1 calc R U . . .
 C29 C 0.61502(14) 0.3900(7) 0.0675(3) 0.0344(9) Uani 1 1 d . . . . .
 C30 C 0.59449(17) 0.2184(8) 0.0199(4) 0.0511(12) Uani 1 1 d . . . . .
 H30A H 0.5687 0.2494 -0.0329 0.077 Uiso 1 1 calc R U . . .
 H30B H 0.5828 0.1422 0.0702 0.077 Uiso 1 1 calc R U . . .
 H30C H 0.6185 0.1510 -0.0088 0.077 Uiso 1 1 calc R U . . .

loop_
  _atom_site_aniso_label
  _atom_site_aniso_U_11
  _atom_site_aniso_U_22
  _atom_site_aniso_U_33
  _atom_site_aniso_U_23
  _atom_site_aniso_U_13
  _atom_site_aniso_U_12
 O1 0.0268(13) 0.0290(14) 0.0368(16) -0.0010(12) -0.0020(11) -0.0051(11)
 O2 0.0297(12) 0.0261(13) 0.0308(15) 0.0034(12) 0.0010(11) -0.0013(11)
 O3 0.0412(15) 0.0445(18) 0.0412(18) -0.0126(15) 0.0044(13) -0.0099(14)
 O4 0.0480(17) 0.0332(16) 0.054(2) -0.0001(16) 0.0185(17) -0.0105(14)
 O5 0.0344(13) 0.0319(15) 0.0269(14) -0.0003(12) -0.0041(11) -0.0061(11)
 O6 0.0518(18) 0.053(2) 0.0323(17) 0.0021(15) -0.0052(14) 0.0127(16)
 N1 0.0312(17) 0.0239(17) 0.055(2) -0.0065(16) -0.0034(16) 0.0006(13)
 C1 0.0267(17) 0.0227(17) 0.0252(19) 0.0015(15) -0.0003(14) -0.0029(14)
 C2 0.0246(17) 0.0257(18) 0.0284(19) 0.0003(16) 0.0015(14) -0.0032(14)
 C3 0.0237(17) 0.0230(18) 0.036(2) 0.0013(16) -0.0028(15) -0.0030(14)
 C4 0.0275(18) 0.025(2) 0.054(3) -0.0029(19) 0.0019(18) 0.0005(16)
 C5 0.0297(18) 0.0253(19) 0.034(2) -0.0030(16) 0.0052(16) -0.0038(15)
 C6 0.037(2) 0.0267(19) 0.031(2) -0.0003(17) 0.0091(16) 0.0001(16)
 C7 0.0300(17) 0.0201(17) 0.0238(18) -0.0028(14) 0.0013(14) -0.0039(14)
 C8 0.0268(17) 0.0219(17) 0.0267(19) -0.0021(15) 0.0045(14) -0.0048(14)
 C9 0.0282(17) 0.0257(18) 0.029(2) 0.0065(16) 0.0015(15) -0.0047(15)
 C10 0.0330(18) 0.0293(19) 0.031(2) 0.0039(17) 0.0072(16) -0.0043(16)
 C11 0.036(2) 0.037(2) 0.036(2) 0.0041(18) 0.0088(17) 0.0038(17)
 C12 0.037(2) 0.029(2) 0.035(2) -0.0045(18) 0.0107(17) -0.0041(17)
 C13 0.0271(17) 0.038(2) 0.032(2) -0.0048(18) 0.0130(16) -0.0055(17)
 C14 0.041(2) 0.033(2) 0.032(2) -0.0040(17) 0.0081(18) -0.0061(17)
 C15 0.0383(19) 0.031(2) 0.031(2) 0.0029(17) -0.0001(17) -0.0057(17)
 C16 0.038(2) 0.029(2) 0.028(2) 0.0031(17) 0.0006(17) -0.0077(17)
 C17 0.0321(19) 0.025(2) 0.033(2) 0.0006(17) 0.0023(16) -0.0048(15)
 C18 0.031(2) 0.025(2) 0.089(4) 0.016(2) -0.005(2) -0.0035(17)
 C19 0.0328(19) 0.0235(19) 0.058(3) 0.006(2) 0.0023(19) 0.0013(16)
 C20 0.065(4) 0.086(5) 0.076(4) -0.049(4) -0.021(3) 0.034(3)
 C21 0.057(3) 0.140(7) 0.071(4) -0.027(5) 0.006(3) 0.049(4)
 C22 0.030(2) 0.086(4) 0.066(4) 0.017(3) 0.005(2) 0.006(3)
 C23 0.046(3) 0.074(4) 0.055(3) -0.011(3) -0.015(2) -0.013(3)
 C24 0.045(2) 0.054(3) 0.039(3) -0.008(2) 0.009(2) 0.004(2)
 C25 0.036(2) 0.041(2) 0.065(3) 0.009(2) 0.015(2) 0.0035(19)
 C26 0.042(2) 0.054(3) 0.041(3) 0.010(2) 0.014(2) 0.005(2)
 C27 0.048(3) 0.041(3) 0.061(3) -0.001(2) 0.024(2) 0.005(2)
 C28 0.053(2) 0.051(3) 0.037(3) 0.000(2) 0.015(2) 0.001(2)
 C29 0.0324(18) 0.048(3) 0.0220(19) -0.0033(19) 0.0026(15) 0.0015(18)
 C30 0.046(2) 0.062(3) 0.040(3) -0.013(2) -0.009(2) -0.005(2)

_geom_special_details
;
 All esds (except the esd in the dihedral angle between two l.s. planes)
 are estimated using the full covariance matrix.  The cell esds are taken
 into account individually in the estimation of esds in distances, angles
 and torsion angles; correlations between esds in cell parameters are only
 used when they are defined by crystal symmetry.  An approximate (isotropic)
 treatment of cell esds is used for estimating esds involving l.s. planes.
;
loop_
  _geom_bond_atom_site_label_1
  _geom_bond_atom_site_label_2
  _geom_bond_distance
  _geom_bond_site_symmetry_2
  _geom_bond_publ_flag
 O1 C1 1.223(4) . ?
 O2 H2 0.8400 . ?
 O2 C7 1.429(5) . ?
 O3 C13 1.213(5) . ?
 O4 H4 0.83(5) . ?
 O4 C14 1.429(5) . ?
 O5 C17 1.447(5) . ?
 O5 C29 1.351(5) . ?
 O6 C29 1.204(6) . ?
 N1 H1 0.8800 . ?
 N1 C1 1.332(5) . ?
 N1 C4 1.452(5) . ?
 C1 C2 1.536(5) . ?
 C2 C3 1.557(5) . ?
 C2 C8 1.549(5) . ?
 C2 C17 1.563(6) . ?
 C3 H3 1.0000 . ?
 C3 C4 1.561(6) . ?
 C3 C5 1.508(6) . ?
 C4 H4A 1.0000 . ?
 C4 C18 1.542(7) . ?
 C5 C6 1.326(6) . ?
 C5 C25 1.526(6) . ?
 C6 C7 1.519(5) . ?
 C6 C26 1.508(6) . ?
 C7 H7 1.0000 . ?
 C7 C8 1.539(5) . ?
 C8 H8 1.0000 . ?
 C8 C9 1.504(5) . ?
 C9 H9 0.9500 . ?
 C9 C10 1.329(6) . ?
 C10 H10 0.9500 . ?
 C10 C11 1.498(6) . ?
 C11 H11A 0.9900 . ?
 C11 H11B 0.9900 . ?
 C11 C12 1.538(6) . ?
 C12 H12 1.0000 . ?
 C12 C13 1.516(6) . ?
 C12 C27 1.540(6) . ?
 C13 C14 1.535(6) . ?
 C14 C15 1.519(6) . ?
 C14 C28 1.517(6) . ?
 C15 H15 0.9500 . ?
 C15 C16 1.323(6) . ?
 C16 H16 0.9500 . ?
 C16 C17 1.487(6) . ?
 C17 H17 1.0000 . ?
 C18 H18A 0.9900 . ?
 C18 H18B 0.9900 . ?
 C18 C19 1.504(5) . ?
 C19 C20 1.379(8) . ?
 C19 C24 1.354(7) . ?
 C20 H20 0.9500 . ?
 C20 C21 1.376(9) . ?
 C21 H21 0.9500 . ?
 C21 C22 1.355(10) . ?
 C22 H22 0.9500 . ?
 C22 C23 1.351(9) . ?
 C23 H23 0.9500 . ?
 C23 C24 1.382(7) . ?
 C24 H24 0.9500 . ?
 C25 H25A 0.9800 . ?
 C25 H25B 0.9800 . ?
 C25 H25C 0.9800 . ?
 C26 H26A 0.9800 . ?
 C26 H26B 0.9800 . ?
 C26 H26C 0.9800 . ?
 C27 H27A 0.9800 . ?
 C27 H27B 0.9800 . ?
 C27 H27C 0.9800 . ?
 C28 H28A 0.9800 . ?
 C28 H28B 0.9800 . ?
 C28 H28C 0.9800 . ?
 C29 C30 1.491(7) . ?
 C30 H30A 0.9800 . ?
 C30 H30B 0.9800 . ?
 C30 H30C 0.9800 . ?

loop_
  _geom_angle_atom_site_label_1
  _geom_angle_atom_site_label_2
  _geom_angle_atom_site_label_3
  _geom_angle
  _geom_angle_site_symmetry_1
  _geom_angle_site_symmetry_3
  _geom_angle_publ_flag
 C7 O2 H2 109.5 . . ?
 C14 O4 H4 104(4) . . ?
 C29 O5 C17 117.7(3) . . ?
 C1 N1 H1 121.9 . . ?
 C1 N1 C4 116.1(3) . . ?
 C4 N1 H1 121.9 . . ?
 O1 C1 N1 124.8(3) . . ?
 O1 C1 C2 126.4(3) . . ?
 N1 C1 C2 108.8(3) . . ?
 C1 C2 C3 103.3(3) . . ?
 C1 C2 C8 112.2(3) . . ?
 C1 C2 C17 108.4(3) . . ?
 C3 C2 C17 109.1(3) . . ?
 C8 C2 C3 112.3(3) . . ?
 C8 C2 C17 111.3(3) . . ?
 C2 C3 H3 108.8 . . ?
 C2 C3 C4 104.9(3) . . ?
 C4 C3 H3 108.8 . . ?
 C5 C3 C2 115.9(3) . . ?
 C5 C3 H3 108.8 . . ?
 C5 C3 C4 109.3(3) . . ?
 N1 C4 C3 102.8(3) . . ?
 N1 C4 H4A 109.0 . . ?
 N1 C4 C18 110.9(3) . . ?
 C3 C4 H4A 109.0 . . ?
 C18 C4 C3 115.8(4) . . ?
 C18 C4 H4A 109.0 . . ?
 C3 C5 C25 113.1(4) . . ?
 C6 C5 C3 123.6(3) . . ?
 C6 C5 C25 123.3(4) . . ?
 C5 C6 C7 120.6(4) . . ?
 C5 C6 C26 124.1(4) . . ?
 C26 C6 C7 115.3(4) . . ?
 O2 C7 C6 108.3(3) . . ?
 O2 C7 H7 109.2 . . ?
 O2 C7 C8 109.5(3) . . ?
 C6 C7 H7 109.2 . . ?
 C6 C7 C8 111.5(3) . . ?
 C8 C7 H7 109.2 . . ?
 C2 C8 H8 107.0 . . ?
 C7 C8 C2 109.4(3) . . ?
 C7 C8 H8 107.0 . . ?
 C9 C8 C2 116.3(3) . . ?
 C9 C8 C7 109.7(3) . . ?
 C9 C8 H8 107.0 . . ?
 C8 C9 H9 118.1 . . ?
 C10 C9 C8 123.8(4) . . ?
 C10 C9 H9 118.1 . . ?
 C9 C10 H10 117.7 . . ?
 C9 C10 C11 124.6(4) . . ?
 C11 C10 H10 117.7 . . ?
 C10 C11 H11A 108.9 . . ?
 C10 C11 H11B 108.9 . . ?
 C10 C11 C12 113.6(4) . . ?
 H11A C11 H11B 107.7 . . ?
 C12 C11 H11A 108.9 . . ?
 C12 C11 H11B 108.9 . . ?
 C11 C12 H12 109.3 . . ?
 C11 C12 C27 111.0(4) . . ?
 C13 C12 C11 110.2(3) . . ?
 C13 C12 H12 109.3 . . ?
 C13 C12 C27 107.8(3) . . ?
 C27 C12 H12 109.3 . . ?
 O3 C13 C12 120.6(4) . . ?
 O3 C13 C14 118.5(4) . . ?
 C12 C13 C14 120.9(4) . . ?
 O4 C14 C13 107.6(4) . . ?
 O4 C14 C15 110.7(4) . . ?
 O4 C14 C28 107.7(4) . . ?
 C15 C14 C13 105.4(3) . . ?
 C28 C14 C13 112.6(4) . . ?
 C28 C14 C15 112.7(4) . . ?
 C14 C15 H15 119.4 . . ?
 C16 C15 C14 121.2(4) . . ?
 C16 C15 H15 119.4 . . ?
 C15 C16 H16 116.3 . . ?
 C15 C16 C17 127.4(4) . . ?
 C17 C16 H16 116.3 . . ?
 O5 C17 C2 107.3(3) . . ?
 O5 C17 C16 110.0(3) . . ?
 O5 C17 H17 107.8 . . ?
 C2 C17 H17 107.8 . . ?
 C16 C17 C2 115.9(3) . . ?
 C16 C17 H17 107.8 . . ?
 C4 C18 H18A 108.8 . . ?
 C4 C18 H18B 108.8 . . ?
 H18A C18 H18B 107.7 . . ?
 C19 C18 C4 113.6(4) . . ?
 C19 C18 H18A 108.8 . . ?
 C19 C18 H18B 108.8 . . ?
 C20 C19 C18 120.4(5) . . ?
 C24 C19 C18 122.2(4) . . ?
 C24 C19 C20 117.3(4) . . ?
 C19 C20 H20 119.3 . . ?
 C21 C20 C19 121.4(6) . . ?
 C21 C20 H20 119.3 . . ?
 C20 C21 H21 120.0 . . ?
 C22 C21 C20 119.9(6) . . ?
 C22 C21 H21 120.0 . . ?
 C21 C22 H22 120.3 . . ?
 C23 C22 C21 119.4(5) . . ?
 C23 C22 H22 120.3 . . ?
 C22 C23 H23 119.8 . . ?
 C22 C23 C24 120.5(5) . . ?
 C24 C23 H23 119.8 . . ?
 C19 C24 C23 121.3(5) . . ?
 C19 C24 H24 119.3 . . ?
 C23 C24 H24 119.3 . . ?
 C5 C25 H25A 109.5 . . ?
 C5 C25 H25B 109.5 . . ?
 C5 C25 H25C 109.5 . . ?
 H25A C25 H25B 109.5 . . ?
 H25A C25 H25C 109.5 . . ?
 H25B C25 H25C 109.5 . . ?
 C6 C26 H26A 109.5 . . ?
 C6 C26 H26B 109.5 . . ?
 C6 C26 H26C 109.5 . . ?
 H26A C26 H26B 109.5 . . ?
 H26A C26 H26C 109.5 . . ?
 H26B C26 H26C 109.5 . . ?
 C12 C27 H27A 109.5 . . ?
 C12 C27 H27B 109.5 . . ?
 C12 C27 H27C 109.5 . . ?
 H27A C27 H27B 109.5 . . ?
 H27A C27 H27C 109.5 . . ?
 H27B C27 H27C 109.5 . . ?
 C14 C28 H28A 109.5 . . ?
 C14 C28 H28B 109.5 . . ?
 C14 C28 H28C 109.5 . . ?
 H28A C28 H28B 109.5 . . ?
 H28A C28 H28C 109.5 . . ?
 H28B C28 H28C 109.5 . . ?
 O5 C29 C30 110.9(4) . . ?
 O6 C29 O5 123.3(4) . . ?
 O6 C29 C30 125.8(4) . . ?
 C29 C30 H30A 109.5 . . ?
 C29 C30 H30B 109.5 . . ?
 C29 C30 H30C 109.5 . . ?
 H30A C30 H30B 109.5 . . ?
 H30A C30 H30C 109.5 . . ?
 H30B C30 H30C 109.5 . . ?

loop_
  _geom_hbond_atom_site_label_D
  _geom_hbond_atom_site_label_H
  _geom_hbond_atom_site_label_A
  _geom_hbond_distance_DH
  _geom_hbond_distance_HA
  _geom_hbond_distance_DA
  _geom_hbond_angle_DHA
  _geom_hbond_site_symmetry_A
 O2 H2 O1 0.84 1.87 2.703(4) 169.1 4_646
 O4 H4 O3 0.83(5) 1.99(5) 2.568(5) 126(5) .
 N1 H1 O2 0.88 1.98 2.846(4) 168.5 1_565
 C16 H16 O1 0.95 2.45 3.051(5) 121.3 .

loop_
  _geom_torsion_atom_site_label_1
  _geom_torsion_atom_site_label_2
  _geom_torsion_atom_site_label_3
  _geom_torsion_atom_site_label_4
  _geom_torsion
  _geom_torsion_site_symmetry_1
  _geom_torsion_site_symmetry_2
  _geom_torsion_site_symmetry_3
  _geom_torsion_site_symmetry_4
  _geom_torsion_publ_flag
 O1 C1 C2 C3 169.7(4) . . . . ?
 O1 C1 C2 C8 48.6(5) . . . . ?
 O1 C1 C2 C17 -74.7(5) . . . . ?
 O2 C7 C8 C2 176.7(3) . . . . ?
 O2 C7 C8 C9 -54.6(4) . . . . ?
 O3 C13 C14 O4 7.5(5) . . . . ?
 O3 C13 C14 C15 -110.6(4) . . . . ?
 O3 C13 C14 C28 126.1(4) . . . . ?
 O4 C14 C15 C16 -39.5(6) . . . . ?
 N1 C1 C2 C3 -12.0(4) . . . . ?
 N1 C1 C2 C8 -133.1(4) . . . . ?
 N1 C1 C2 C17 103.6(4) . . . . ?
 N1 C4 C18 C19 -166.7(4) . . . . ?
 C1 N1 C4 C3 12.9(5) . . . . ?
 C1 N1 C4 C18 -111.4(5) . . . . ?
 C1 C2 C3 C4 18.9(4) . . . . ?
 C1 C2 C3 C5 -101.8(4) . . . . ?
 C1 C2 C8 C7 63.9(4) . . . . ?
 C1 C2 C8 C9 -61.0(4) . . . . ?
 C1 C2 C17 O5 177.9(3) . . . . ?
 C1 C2 C17 C16 54.6(4) . . . . ?
 C2 C3 C4 N1 -19.1(4) . . . . ?
 C2 C3 C4 C18 101.9(4) . . . . ?
 C2 C3 C5 C6 11.2(6) . . . . ?
 C2 C3 C5 C25 -171.6(4) . . . . ?
 C2 C8 C9 C10 -116.9(4) . . . . ?
 C3 C2 C8 C7 -51.9(4) . . . . ?
 C3 C2 C8 C9 -176.8(3) . . . . ?
 C3 C2 C17 O5 -70.4(4) . . . . ?
 C3 C2 C17 C16 166.3(3) . . . . ?
 C3 C4 C18 C19 76.8(5) . . . . ?
 C3 C5 C6 C7 -6.4(6) . . . . ?
 C3 C5 C6 C26 172.9(4) . . . . ?
 C4 N1 C1 O1 177.8(4) . . . . ?
 C4 N1 C1 C2 -0.6(5) . . . . ?
 C4 C3 C5 C6 -107.2(4) . . . . ?
 C4 C3 C5 C25 70.0(5) . . . . ?
 C4 C18 C19 C20 77.9(7) . . . . ?
 C4 C18 C19 C24 -100.3(6) . . . . ?
 C5 C3 C4 N1 105.8(4) . . . . ?
 C5 C3 C4 C18 -133.2(4) . . . . ?
 C5 C6 C7 O2 -149.2(4) . . . . ?
 C5 C6 C7 C8 -28.7(5) . . . . ?
 C6 C7 C8 C2 56.9(4) . . . . ?
 C6 C7 C8 C9 -174.4(3) . . . . ?
 C7 C8 C9 C10 118.4(4) . . . . ?
 C8 C2 C3 C4 140.0(3) . . . . ?
 C8 C2 C3 C5 19.3(5) . . . . ?
 C8 C2 C17 O5 54.0(4) . . . . ?
 C8 C2 C17 C16 -69.3(4) . . . . ?
 C8 C9 C10 C11 179.5(4) . . . . ?
 C9 C10 C11 C12 -104.2(5) . . . . ?
 C10 C11 C12 C13 69.6(5) . . . . ?
 C10 C11 C12 C27 -171.0(4) . . . . ?
 C11 C12 C13 O3 54.9(5) . . . . ?
 C11 C12 C13 C14 -124.5(4) . . . . ?
 C12 C13 C14 O4 -173.1(3) . . . . ?
 C12 C13 C14 C15 68.8(4) . . . . ?
 C12 C13 C14 C28 -54.5(5) . . . . ?
 C13 C14 C15 C16 76.6(5) . . . . ?
 C14 C15 C16 C17 -176.7(4) . . . . ?
 C15 C16 C17 O5 8.6(6) . . . . ?
 C15 C16 C17 C2 130.5(4) . . . . ?
 C17 O5 C29 O6 -1.3(6) . . . . ?
 C17 O5 C29 C30 178.1(3) . . . . ?
 C17 C2 C3 C4 -96.2(4) . . . . ?
 C17 C2 C3 C5 143.1(3) . . . . ?
 C17 C2 C8 C7 -174.4(3) . . . . ?
 C17 C2 C8 C9 60.7(4) . . . . ?
 C18 C19 C20 C21 -179.0(7) . . . . ?
 C18 C19 C24 C23 179.1(5) . . . . ?
 C19 C20 C21 C22 -1.3(14) . . . . ?
 C20 C19 C24 C23 0.8(8) . . . . ?
 C20 C21 C22 C23 3.0(13) . . . . ?
 C21 C22 C23 C24 -2.9(11) . . . . ?
 C22 C23 C24 C19 1.0(9) . . . . ?
 C24 C19 C20 C21 -0.7(11) . . . . ?
 C25 C5 C6 C7 176.7(4) . . . . ?
 C25 C5 C6 C26 -4.0(7) . . . . ?
 C26 C6 C7 O2 31.5(5) . . . . ?
 C26 C6 C7 C8 152.0(4) . . . . ?
 C27 C12 C13 O3 -66.4(5) . . . . ?
 C27 C12 C13 C14 114.2(4) . . . . ?
 C28 C14 C15 C16 -160.2(4) . . . . ?
 C29 O5 C17 C2 121.9(3) . . . . ?
 C29 O5 C17 C16 -111.2(4) . . . . ?

_shelx_res_file
;
    a24081501qy-2_auto.res created by SHELXL-2014/7

TITL a24081501qy-2_auto_a.res in C2
REM Old TITL a24081501qy-2_auto_a.res in C2
REM SHELXT solution in C2
REM R1 0.165, Rweak 0.055, Alpha 0.010, Orientation as input
REM Flack x = -6.740 ( 0.805 ) from Parsons' quotients
REM Formula found by SHELXT: C29 N2 O6
CELL 1.54184 29.000291 7.299648 13.564239 90 98.6929 90
ZERR 4 0.00093 0.000215 0.000469 0 0.0032 0
LATT -7
SYMM -X,+Y,-Z
SFAC C H N O
UNIT 120 148 4 24
EQIV $1 1.5-X,-0.5+Y,1-Z
EQIV $2 +X,1+Y,+Z

L.S. 20
PLAN  6
SIZE 0.004 0.006 0.028
TEMP -123
CONF
HTAB O2 O1_$1
HTAB O4 O3
HTAB N1 O2_$2
HTAB C16 O1
BOND $H
list 4
MORE -1
fmap 2
acta
OMIT -24 0 3
OMIT -24 2 3
OMIT -21 -3 3
OMIT -21 -1 3
OMIT -21 1 3
OMIT -21 3 3
OMIT -14 -6 1
OMIT -12 2 3
OMIT -10 -2 3
OMIT -10 2 3
OMIT -9 -3 3
OMIT -8 -2 3
OMIT -8 2 3
OMIT -6 -2 3
OMIT -6 2 3
OMIT -5 -7 9
OMIT -5 -5 14
OMIT -4 -4 6
OMIT -4 0 3
OMIT -4 0 6
OMIT -4 4 6
OMIT -2 -4 3
OMIT -2 4 3
OMIT -1 -5 6
OMIT 0 -2 3
OMIT 0 0 3
OMIT 1 1 6
OMIT 1 5 3
OMIT 3 -7 10
OMIT 3 3 3
OMIT 4 -4 12
OMIT 4 0 3
OMIT 4 0 6
OMIT 5 -7 7
OMIT 5 -1 3
OMIT 5 -1 6
OMIT 5 1 3
OMIT 5 1 6
OMIT 6 -6 7
OMIT 6 0 6
OMIT 7 1 3
OMIT 9 -1 3
OMIT 9 1 3
OMIT 13 -5 1
REM <olex2.extras>
REM <HklSrc "%.\\A24081501QY-2_auto.hkl">
REM </olex2.extras>

WGHT    0.066400    0.750500
FVAR       3.42283
O1    4    0.735375    0.653543    0.392184    11.00000    0.02684    0.02903 =
         0.03682   -0.00098   -0.00203   -0.00513
O2    4    0.679766    0.104237    0.497746    11.00000    0.02972    0.02606 =
         0.03078    0.00340    0.00103   -0.00135
AFIX 147
H2    2    0.706665    0.104719    0.530993    11.00000   -1.50000
AFIX   0
O3    4    0.840548    0.395463    0.265992    11.00000    0.04124    0.04449 =
         0.04118   -0.01262    0.00437   -0.00991
O4    4    0.808708    0.603923    0.118799    11.00000    0.04803    0.03316 =
         0.05398   -0.00009    0.01847   -0.01046
H4    2    0.824490    0.608200    0.175288    11.00000    0.02818
O5    4    0.648535    0.351447    0.145202    11.00000    0.03443    0.03194 =
         0.02688   -0.00029   -0.00411   -0.00613
O6    4    0.604193    0.543692    0.041346    11.00000    0.05181    0.05258 =
         0.03226    0.00212   -0.00520    0.01265
N1    3    0.663127    0.775098    0.385499    11.00000    0.03121    0.02392 =
         0.05465   -0.00650   -0.00342    0.00061
AFIX  43
H1    2    0.672335    0.875314    0.418833    11.00000   -1.20000
AFIX   0
C1    1    0.693089    0.645320    0.367640    11.00000    0.02665    0.02274 =
         0.02525    0.00148   -0.00030   -0.00294
C2    1    0.665872    0.489175    0.309265    11.00000    0.02464    0.02565 =
         0.02837    0.00033    0.00155   -0.00323
C3    1    0.614165    0.534743    0.317653    11.00000    0.02367    0.02305 =
         0.03598    0.00132   -0.00275   -0.00301
AFIX  13
H3    2    0.594840    0.518886    0.250629    11.00000   -1.20000
AFIX   0
C4    1    0.614395    0.741610    0.346772    11.00000    0.02752    0.02543 =
         0.05384   -0.00293    0.00190    0.00053
AFIX  13
H4A   2    0.595359    0.758511    0.401727    11.00000   -1.20000
AFIX   0
C5    1    0.592660    0.424620    0.393047    11.00000    0.02971    0.02530 =
         0.03386   -0.00299    0.00523   -0.00380
C6    1    0.616971    0.317316    0.460757    11.00000    0.03675    0.02669 =
         0.03060   -0.00031    0.00912    0.00010
C7    1    0.668566    0.283686    0.459358    11.00000    0.02997    0.02010 =
         0.02378   -0.00283    0.00131   -0.00393
AFIX  13
H7    2    0.687199    0.375950    0.503049    11.00000   -1.20000
AFIX   0
C8    1    0.680711    0.298358    0.353024    11.00000    0.02677    0.02193 =
         0.02667   -0.00213    0.00448   -0.00476
AFIX  13
H8    2    0.661265    0.205517    0.311389    11.00000   -1.20000
AFIX   0
C9    1    0.730912    0.245891    0.353492    11.00000    0.02822    0.02567 =
         0.02874    0.00651    0.00146   -0.00473
AFIX  43
H9    2    0.754293    0.317530    0.392305    11.00000   -1.20000
AFIX   0
C10   1    0.744420    0.105058    0.302715    11.00000    0.03302    0.02933 =
         0.03079    0.00392    0.00716   -0.00426
AFIX  43
H10   2    0.720847    0.033465    0.264459    11.00000   -1.20000
AFIX   0
C11   1    0.794181    0.051176    0.301517    11.00000    0.03588    0.03715 =
         0.03598    0.00412    0.00879    0.00382
AFIX  23
H11A  2    0.797098   -0.083131    0.310513    11.00000   -1.20000
H11B  2    0.813974    0.109961    0.358670    11.00000   -1.20000
AFIX   0
C12   1    0.812504    0.104832    0.204832    11.00000    0.03684    0.02912 =
         0.03485   -0.00445    0.01070   -0.00405
AFIX  13
H12   2    0.790090    0.061140    0.146225    11.00000   -1.20000
AFIX   0
C13   1    0.817443    0.311197    0.198877    11.00000    0.02712    0.03846 =
         0.03170   -0.00479    0.01303   -0.00548
C14   1    0.792990    0.418359    0.108459    11.00000    0.04117    0.03271 =
         0.03163   -0.00398    0.00807   -0.00614
C15   1    0.741233    0.406129    0.114902    11.00000    0.03828    0.03060 =
         0.03096    0.00289   -0.00006   -0.00566
AFIX  43
H15   2    0.722153    0.324407    0.072061    11.00000   -1.20000
AFIX   0
C16   1    0.722252    0.507180    0.179066    11.00000    0.03847    0.02862 =
         0.02815    0.00315    0.00061   -0.00774
AFIX  43
H16   2    0.742372    0.591594    0.217712    11.00000   -1.20000
AFIX   0
C17   1    0.673015    0.503762    0.197628    11.00000    0.03212    0.02488 =
         0.03274    0.00064    0.00228   -0.00476
AFIX  13
H17   2    0.657683    0.619287    0.169871    11.00000   -1.20000
AFIX   0
C18   1    0.596947    0.875551    0.261385    11.00000    0.03061    0.02545 =
         0.08924    0.01592   -0.00522   -0.00354
AFIX  23
H18A  2    0.607857    1.000511    0.281435    11.00000   -1.20000
H18B  2    0.610989    0.841139    0.201866    11.00000   -1.20000
AFIX   0
C19   1    0.544754    0.878542    0.233746    11.00000    0.03283    0.02350 =
         0.05810    0.00584    0.00225    0.00134
C20   1    0.517556    0.972546    0.291857    11.00000    0.06528    0.08644 =
         0.07627   -0.04901   -0.02111    0.03424
AFIX  43
H20   2    0.532187    1.037080    0.348958    11.00000   -1.20000
AFIX   0
C21   1    0.469696    0.974891    0.268928    11.00000    0.05721    0.14018 =
         0.07119   -0.02697    0.00577    0.04904
AFIX  43
H21   2    0.451602    1.038515    0.310731    11.00000   -1.20000
AFIX   0
C22   1    0.448392    0.886353    0.186655    11.00000    0.02972    0.08611 =
         0.06588    0.01687    0.00505    0.00569
AFIX  43
H22   2    0.415471    0.892434    0.168696    11.00000   -1.20000
AFIX   0
C23   1    0.474381    0.789332    0.130373    11.00000    0.04577    0.07365 =
         0.05549   -0.01101   -0.01544   -0.01292
AFIX  43
H23   2    0.459502    0.722384    0.074395    11.00000   -1.20000
AFIX   0
C24   1    0.522447    0.786803    0.153664    11.00000    0.04531    0.05360 =
         0.03872   -0.00780    0.00890    0.00444
AFIX  43
H24   2    0.540193    0.719378    0.112689    11.00000   -1.20000
AFIX   0
C25   1    0.540304    0.456355    0.386831    11.00000    0.03554    0.04085 =
         0.06500    0.00934    0.01467    0.00352
AFIX 137
H25A  2    0.526427    0.354812    0.419409    11.00000   -1.50000
H25B  2    0.525990    0.463134    0.316697    11.00000   -1.50000
H25C  2    0.534864    0.571504    0.420395    11.00000   -1.50000
AFIX   0
C26   1    0.596885    0.223045    0.543589    11.00000    0.04151    0.05430 =
         0.04146    0.01041    0.01427    0.00466
AFIX 137
H26A  2    0.588655    0.096603    0.523984    11.00000   -1.50000
H26B  2    0.568896    0.288537    0.556418    11.00000   -1.50000
H26C  2    0.620050    0.222719    0.604208    11.00000   -1.50000
AFIX   0
C27   1    0.860796    0.019626    0.201044    11.00000    0.04846    0.04072 =
         0.06128   -0.00127    0.02376    0.00457
AFIX 137
H27A  2    0.883162    0.066135    0.256841    11.00000   -1.50000
H27B  2    0.871260    0.052505    0.137960    11.00000   -1.50000
H27C  2    0.858690   -0.113974    0.205921    11.00000   -1.50000
AFIX   0
C28   1    0.804828    0.346039    0.010488    11.00000    0.05252    0.05109 =
         0.03708   -0.00003    0.01490    0.00081
AFIX 137
H28A  2    0.791643    0.427727   -0.043882    11.00000   -1.50000
H28B  2    0.791698    0.222966   -0.001706    11.00000   -1.50000
H28C  2    0.838791    0.340697    0.013748    11.00000   -1.50000
AFIX   0
C29   1    0.615021    0.389982    0.067525    11.00000    0.03236    0.04819 =
         0.02205   -0.00333    0.00264    0.00150
C30   1    0.594493    0.218440    0.019920    11.00000    0.04621    0.06203 =
         0.04024   -0.01291   -0.00934   -0.00549
AFIX 137
H30A  2    0.568744    0.249384   -0.032911    11.00000   -1.50000
H30B  2    0.582760    0.142223    0.070191    11.00000   -1.50000
H30C  2    0.618482    0.150965   -0.008808    11.00000   -1.50000
AFIX   0
HKLF 4

REM  a24081501qy-2_auto_a.res in C2
REM R1 =  0.0571 for    4574 Fo > 4sig(Fo)  and  0.0719 for all    5538 data
REM    344 parameters refined using      1 restraints

END

WGHT      0.0666      0.7261

REM Highest difference peak  0.233,  deepest hole -0.230,  1-sigma level  0.047
Q1    1   0.6841  0.0984  0.1966  11.00000  0.05    0.23
Q2    1   0.6450  0.3560  0.4675  11.00000  0.05    0.22
Q3    1   0.7510  0.2737  0.4353  11.00000  0.05    0.20
Q4    1   0.7524  0.1177 -0.0414  11.00000  0.05    0.20
Q5    1   0.5303  0.5601  0.3568  11.00000  0.05    0.19
Q6    1   0.7681  0.1480  0.2830  11.00000  0.05    0.19
;
_shelx_res_checksum                86673
_shelx_hkl_file
;
   0  -8   0 5494.08 811.755  11
   0  -8   0 10877.9 768.828  40
   0  -8  -1 461.868 327.707  11
   0  -8  -1 1123.26 339.346  40
   0  -8   1 898.295 325.575  40
   0  -8  -1 686.146 536.406  10
   0  -8   1 725.110 376.787  11
   0  -8  -2 1352.75 561.922  11
   0  -8   2 4395.56 475.550  40
   0  -8   2 1689.11 551.979  11
   0  -8  -2 4864.57 893.667  10
   0  -8  -3 599.268 413.913  11
   0  -8   3 1478.40 296.611  40
   0  -8  -3 1021.56 534.191  10
   0  -8  -4 3072.15 545.389  11
   0  -8  -4 3999.15 743.016  10
   0  -8  -5 305.095 287.917  11
   0  -8  -5 216.423 378.855  10
   0  -8  -6 1650.77 363.579  11
   0  -8  -6 2261.08 533.299  10
   0  -8  -7 73.9130 173.650  11
   0  -8  -7 483.129 285.794  10
   0  -6   0 3344.88 855.829  12
   0  -6   0 3199.69 457.559  40
   0  -6  -1 18579.3 1865.81  12
   0  -6   1 18475.7 1809.11  12
   0  -6   1 14905.8 978.367  40
   0  -6  -1 16001.9 1026.70  40
   0  -6  -2 5127.34 1168.44  12
   0  -6   2 4522.49 960.751  12
   0  -6  -2 4316.65 579.413  40
   0  -6  -3 1998.82 729.751  12
   0  -6   3 1802.68 672.542  12
   0  -6  -3 2457.46 468.503  40
   0  -6  -3 489.271 386.309  11
   0  -6  -4 12623.4 1637.10  13
   0  -6   4 7635.87 1181.45  15
   0  -6  -4 10595.8 1147.05  11
   0  -6   4 14091.8 1570.86  12
   0  -6  -4 13836.9 1025.15  40
   0  -6   4 9197.81 894.006  39
   0  -6  -5 9123.04 1437.81  13
   0  -6  -5 7480.44 957.139  11
   0  -6   5 5584.09 1036.75  15
   0  -6   5 7776.89 1170.13  12
   0  -6   5 6275.99 627.039  40
   0  -6  -5 7226.03 637.107  38
   0  -6   5 6572.05 781.871  39
   0  -6  -5 9925.46 906.918  40
   0  -6  -5 10202.9 1437.91  10
   0  -6   6 1002.94 529.414  15
   0  -6  -6 592.012 519.095  11
   0  -6  -6 2446.97 915.544  13
   0  -6  -6 2556.24 432.371  38
   0  -6   6 1876.29 494.156  39
   0  -6  -6 1668.57 679.621  10
   0  -6  -7 1574.95 548.121  11
   0  -6   7 657.666 550.322  15
   0  -6  -7 2883.14 978.611  13
   0  -6  -7 2015.43 409.337  38
   0  -6   7 1707.53 481.510  39
   0  -6  -7 2284.63 800.616  10
   0  -6  -8 3713.82 819.231  11
   0  -6   8 3929.13 930.118  15
   0  -6  -8 7067.62 1280.79  13
   0  -6  -8 5717.85 594.670  38
   0  -6   8 5136.78 722.015  39
   0  -6  -8 6143.05 1089.01  10
   0  -6  -9 701.986 611.512  13
   0  -6  -9 615.643 475.304  11
   0  -6   9-0.81199 487.051  15
   0  -6  -9 1450.61 363.816  38
   0  -6   9 719.708 423.509  39
   0  -6  -9-267.330 454.877  10
   0  -6 -10-40.3462 318.600  11
   0  -6  10 1538.74 625.363  15
   0  -6 -10 1205.18 344.857  38
   0  -6  10 1134.40 380.964  39
   0  -6 -10 1279.48 482.068  10
   0  -6  11 461.147 369.997  15
   0  -6 -11 1139.78 290.655  38
   0  -6  11 733.451 322.381  39
   0  -6  12 1036.07 410.962  15
   0  -6 -12 767.866 273.397  11
   0  -4   0 42538.4 3648.28   5
   0  -4   0 31757.5 2725.94  27
   0  -4  -1 8029.66 1723.30   5
   0  -4   1 8264.63 1549.90   5
   0  -4  -1 6852.99 1339.68  27
   0  -4  -2 939.528 928.705   5
   0  -4  -2 707.653 608.181   2
   0  -4  -2 13.1790 460.511  27
   0  -4   2 102.271 639.423  25
   0  -4  -3 46440.2 4663.65   5
   0  -4  -3 36411.1 3563.69   2
   0  -4   3 34314.2 3455.98  21
   0  -4   3 38554.3 3240.55  25
   0  -4  -4 4597.86 1510.27   2
   0  -4  -4 6792.47 1991.64   5
   0  -4   4 3304.80 1417.33  21
   0  -4   4 4984.98 1366.28  25
   0  -4  -5 6827.37 2264.84   5
   0  -4  -5 5923.64 1761.63   2
   0  -4   5 4006.99 1350.12  21
   0  -4   5 5178.42 1379.36  25
   0  -4  -6 29622.9 2300.57  13
   0  -4  -6 26149.6 1541.28  11
   0  -4  -6 32352.0 2227.24   8
   0  -4  -6 32106.7 2267.87  10
   0  -4  -6 34972.3 4758.62   5
   0  -4  -6 34607.2 4397.13   2
   0  -4  -6 31142.3 1310.88  40
   0  -4   6 34155.4 1471.37  43
   0  -4  -6 31588.1 1293.85  38
   0  -4   6 22441.3 3645.80  21
   0  -4   6 30496.2 3203.79  25
   0  -4  -6 29644.6 2311.50  17
   0  -4  -7-80.3919 319.738  11
   0  -4  -7 131.541 470.759  14
   0  -4  -7-147.367 415.816  13
   0  -4  -7 282.078 461.675  10
   0  -4  -7 2299.79 1522.13   5
   0  -4  -7-329.161 424.169   8
   0  -4  -7 408.759 310.721  38
   0  -4   7 161.373 298.527  43
   0  -4   7 921.862 1337.10  21
   0  -4   7 157.855 790.684  25
   0  -4  -7 218.275 481.567  17
   0  -4  -8 16828.7 1721.14  14
   0  -4  -8 18497.6 1406.21  11
   0  -4  -8 24210.8 2239.45  13
   0  -4  -8 22800.2 2063.00   8
   0  -4  -8 17014.2 1691.97  10
   0  -4  -8 27887.4 4897.50   5
   0  -4  -8 23417.9 1224.78  38
   0  -4   8 15724.9 2597.19  25
   0  -4  -8 23968.5 2124.76  17
   0  -4   8 22921.7 4254.78  21
   0  -4  -9 1915.16 671.507  11
   0  -4  -9 3447.13 898.361  14
   0  -4  -9 3217.97 915.575  13
   0  -4  -9 2335.79 625.894  10
   0  -4  -9 3060.39 888.391   8
   0  -4  -9 3299.01 552.301  38
   0  -4  -9 3486.35 931.805  17
   0  -4   9 1305.69 900.085  21
   0  -4   9 1423.41 1072.38  25
   0  -4 -10 4362.47 932.352  14
   0  -4 -10 2513.84 628.972  11
   0  -4 -10 3267.32 1008.23  13
   0  -4 -10 2756.98 814.643   8
   0  -4 -10 2616.70 522.526  38
   0  -4 -10 2625.31 881.629  17
   0  -4 -11 3477.02 832.884  14
   0  -4 -11 1967.91 808.498  13
   0  -4 -11 340.532 521.642  11
   0  -4 -11 2432.13 873.876   8
   0  -4 -11 2493.97 506.429  38
   0  -4 -11 2057.93 777.820  17
   0  -4 -12 1218.77 651.139  13
   0  -4 -12 1640.45 714.161  14
   0  -4 -12 337.417 453.562  11
   0  -4 -12 806.686 384.325  38
   0  -4  12 1146.79 409.121  39
   0  -4 -12 734.647 536.691  17
   0  -4  13-361.714 577.775  15
   0  -4 -13-13.2854 383.133  13
   0  -4  13-491.582 356.352  39
   0  -4 -13 577.891 365.592  38
   0  -4  14 944.705 443.079  15
   0  -4  14 1289.12 327.399  39
   0  -2   0 86911.6 3494.74   5
   0  -2   0 80694.8 2644.04   2
   0  -2   0 78982.2 2463.87  21
   0  -2   0 82429.8 2905.33  25
   0  -2  -1 71719.2 3060.60   2
   0  -2  -1 73112.0 3571.93   5
   0  -2   1 61920.9 1483.75   2
   0  -2   1 69121.5 2767.91   5
   0  -2  -1 70500.3 2855.21  27
   0  -2   1 71497.9 2788.11  25
   0  -2   1 66759.2 2946.02  21
   0  -2  -2 203139. 5936.68   2
   0  -2   2 182815. 4001.54   5
   0  -2  -2 221183. 6751.91   5
   0  -2  -2 207498. 5185.65  27
   0  -2   2 204011. 4898.32  25
   0  -2   2 197304. 6404.91  24
   0  -2  -3 18375.3 2325.68   5
   0  -2  -3 20164.1 2183.25   2
   0  -2   3 17576.4 1619.27  25
   0  -2   3 18083.9 2292.62  24
   0  -2  -4 47372.5 3599.33   2
   0  -2  -4 49749.6 3841.19   5
   0  -2   4 48348.3 3996.70  24
   0  -2   4 46992.7 2687.41  25
   0  -2  -5 32319.9 3294.01   2
   0  -2  -5 30377.1 3296.80   5
   0  -2   5 30439.1 2348.50  25
   0  -2   5 27133.0 3311.79  24
   0  -2  -6 29605.5 3572.71   5
   0  -2  -6 26916.8 3233.51   2
   0  -2   6 21989.8 2142.46  25
   0  -2   6 25005.9 3536.35  24
   0  -2  -7 15139.3 2793.96   5
   0  -2  -7 16787.4 2790.78   2
   0  -2   7 13526.9 1824.21  25
   0  -2   7 15390.2 3041.41  24
   0  -2  -8 24505.1 3870.19   5
   0  -2  -8 21648.2 3375.26   2
   0  -2   8 22662.8 3572.14  21
   0  -2   8 19169.0 2325.02  25
   0  -2   8 22616.0 4133.77  24
   0  -2  -9 7275.91 749.623  11
   0  -2  -9 8504.16 1197.08  14
   0  -2  -9 7632.13 1239.53  13
   0  -2  -9 9404.75 1331.80  17
   0  -2  -9 9236.90 2622.32   5
   0  -2  -9 8311.94 1154.35   9
   0  -2  -9 8233.58 1179.09   8
   0  -2  -9 8173.71 721.927  38
   0  -2   9 8312.67 2779.86  24
   0  -2   9 7464.79 1529.86  25
   0  -2   9 8209.63 2421.85  21
   0  -2  -9 7554.38 1170.07  18
   0  -2 -10 28941.9 1640.41  11
   0  -2 -10 24754.7 2254.42  13
   0  -2 -10 36718.3 2526.36  14
   0  -2 -10 35463.2 2500.82   8
   0  -2 -10 37861.3 2535.00   9
   0  -2 -10 40128.4 5443.02   5
   0  -2 -10 34049.5 1492.87  38
   0  -2  10 33759.9 5087.80  21
   0  -2  10 33101.6 5661.30  24
   0  -2 -10 33008.4 2559.68  17
   0  -2 -10 32659.0 2451.50  18
   0  -2 -11 8495.56 1358.13  13
   0  -2 -11 7208.70 977.204  11
   0  -2 -11 11232.8 1582.36  17
   0  -2 -11 12827.2 1536.18  14
   0  -2 -11 13690.4 1695.01   8
   0  -2 -11 14167.7 1617.49   9
   0  -2 -11 11696.9 922.020  38
   0  -2  11 7897.86 3151.26  24
   0  -2  11 10291.8 3119.17  21
   0  -2 -11 10255.7 1456.44  18
   0  -2 -12 325.132 525.014  11
   0  -2 -12 593.345 472.363  13
   0  -2 -12 463.188 609.647  17
   0  -2 -12 1716.47 800.857  14
   0  -2 -12 1691.40 839.567   9
   0  -2 -12 1521.23 789.171   8
   0  -2 -12 836.971 397.587  38
   0  -2 -12 1043.50 591.991  18
   0  -2 -13 3931.54 952.827  14
   0  -2 -13 3002.11 992.954  17
   0  -2 -13 3113.20 878.274   8
   0  -2 -13 3678.91 642.602  38
   0  -2 -13 3366.44 928.387  18
   0  -2 -14 2338.85 775.659   8
   0  -2 -14 2897.18 917.341  17
   0  -2 -15 5278.82 894.076   8
   0  -2  15 3312.03 424.553  39
   0  -2 -15 4450.49 838.562  17
   0  -2 -16 3415.41 586.987   8
   0  -2 -16 2732.31 531.100  17
   0   0  -1 8624.99 599.772   1
   0   0  -1 9048.94 601.579   5
   0   0  -1 8771.85 599.930   2
   0   0   1 10541.9 415.449  25
   0   0  -2 132773. 3186.23   5
   0   0   2 140704. 1921.89   3
   0   0  -2 128673. 3254.54   2
   0   0  -2 135678. 3262.36   1
   0   0   2 143780. 2183.31  25
   0   0   3 13633.1 792.219   3
   0   0  -3 14576.7 1520.51   1
   0   0  -3 14051.9 1419.02   5
   0   0  -3 14199.6 1502.79   2
   0   0   3 17740.4 1553.26  23
   0   0   3 15524.2 978.327  25
   0   0  -4 18477.3 1869.65   2
   0   0  -4 18011.3 1763.24   5
   0   0   4 17641.4 985.599   3
   0   0  -4 19005.9 1812.40   1
   0   0   4 21544.4 1961.05  23
   0   0   4 19889.9 1238.59  25
   0   0  -5 1922.40 754.491   1
   0   0  -5 604.979 653.979   2
   0   0   5 759.116 451.981   7
   0   0   5 1128.89 338.930   3
   0   0  -5 1054.39 719.064   5
   0   0   5 773.330 418.499  25
   0   0   5 1493.35 644.522  23
   0   0  -6 45945.7 3433.79   1
   0   0   6 42011.6 2588.67   7
   0   0  -6 45152.4 3562.60   2
   0   0  -6 35413.1 3066.46   5
   0   0   6 49642.7 3782.06  23
   0   0   6 42583.8 2296.39  25
   0   0  -7-62.8513 579.940   5
   0   0  -7 649.584 826.236   2
   0   0   7 164.566 366.006   4
   0   0  -7 14.0099 427.828   1
   0   0   7-83.0233 464.920   7
   0   0   7 260.647 383.230  25
   0   0   7 471.634 891.115  23
   0   0  -8 8769.33 1854.14   1
   0   0   8 11154.0 2692.05  24
   0   0   8 9319.31 1288.53  25
   0   0   8 9082.57 2072.01  23
   0   0  -9 2442.96 1089.86   1
   0   0  -9 7133.39 831.735  11
   0   0   9 4842.97 1723.23  21
   0   0   9 5756.70 2065.40  24
   0   0   9 3835.90 1737.18  23
   0   0 -10 6106.81 1141.56  17
   0   0 -10 6750.80 1051.22  14
   0   0 -10 6495.31 1090.55   9
   0   0 -10 5546.15 1056.95   8
   0   0 -10 4469.38 563.102  38
   0   0  10 3776.69 1517.50  21
   0   0  10 6978.87 2867.93  24
   0   0 -10 6520.30 1114.53  18
   0   0 -11 998.367 686.683  17
   0   0 -11 1580.06 771.174  14
   0   0 -11 688.121 540.293   9
   0   0 -11 630.650 559.418   8
   0   0 -11 1632.64 430.010  38
   0   0  11 951.263 1192.18  21
   0   0 -11 1401.64 764.419  18
   0   0  11-55.5416 1159.38  24
   0   0 -12 19139.0 1939.88   9
   0   0 -12 19228.1 1972.07   8
   0   0 -12 18487.3 1834.43  14
   0   0 -12 18048.5 1929.03  18
   0   0 -12 20677.7 2142.64  17
   0   0 -13 25.7851 610.960   9
   0   0 -13 96.2898 585.173   8
   0   0 -13-1310.00 851.886  17
   0   0 -13 148.538 643.399  18
   0   0 -14 1375.07 658.064   8
   0   0 -14 766.540 741.703   9
   0   0 -14 1425.51 764.255  17
   0   0 -14 1167.45 717.035  18
   0   0 -15 1776.73 670.599   9
   0   0 -15 1397.51 629.139   8
   0   0 -15 352.053 454.264  17
   0   0 -15-77.0402 480.348  18
   0   0 -16 850.660 417.483   8
   0   0 -16 1158.20 546.255  17
   0   2   0 84331.8 2999.00   1
   0   2   0 85979.8 3650.28   6
   0   2   0 94455.2 3217.00  26
   0   2  -1 72921.0 3256.42   6
   0   2  -1 71994.5 3257.09   1
   0   2   1 72860.4 2785.07  29
   0   2  -1 74031.1 2983.02  26
   0   2   1 75072.8 2823.87  26
   0   2  -2 212051. 6285.17   1
   0   2   2 208372. 4866.81  29
   0   2  -2 213415. 5021.01  29
   0   2   2 200217. 6128.87  22
   0   2   2 207487. 4722.71  26
   0   2  -3 19493.3 2180.26   1
   0   2   3 17393.8 1560.15  29
   0   2   3 18658.2 2065.81  22
   0   2   3 17082.8 1449.27  26
   0   2   3 12119.6 633.093  21
   0   2  -4 48209.7 3648.94   1
   0   2   4 46367.5 2573.14  29
   0   2   4 46982.3 3598.48  22
   0   2   4 44261.4 2391.84  26
   0   2   4 39065.5 1904.79  21
   0   2  -5 29306.8 3118.35   1
   0   2   5 28917.4 2191.29  29
   0   2  -5 28988.7 2328.34  28
   0   2  -5 28356.2 2078.66  20
   0   2   5 28180.5 2028.45  26
   0   2   5 25456.6 1934.95  21
   0   2   5 26788.9 2999.58  22
   0   2  -6 27481.6 3288.77   1
   0   2  -6 26194.5 2443.73  28
   0   2   6 26575.0 2305.92  29
   0   2   6 20992.9 1854.32  26
   0   2  -7 16601.5 2782.26   1
   0   2   7 14454.8 1804.11  29
   0   2  -7 16278.3 2078.13  28
   0   2  -8 25839.5 3720.17   1
   0   2   8 18152.7 2179.02  29
   0   2   9 10486.8 2383.83   4
   0   2  -9 7976.45 1138.53   9
   0   2  -9 8189.15 1211.25   8
   0   2   9 9216.24 2089.64   7
   0   2  -9 8304.79 2445.85   1
   0   2   9 10547.8 2418.48   6
   0   2   9 6582.91 1368.59  29
   0   2   9 8050.73 2208.59  24
   0   2  -9 7627.38 1170.44  18
   0   2   9 8660.35 2257.03  23
   0   2 -10 32195.7 2293.25   9
   0   2 -10 34760.0 2551.61   8
   0   2 -10 34979.7 4977.70   1
   0   2  10 34466.1 5349.66  24
   0   2  10 26797.0 4849.72  22
   0   2 -10 37465.0 2807.94  17
   0   2 -10 36989.9 2613.43  18
   0   2 -11 9989.99 1351.20   9
   0   2 -11 11424.8 1565.65   8
   0   2 -11 12653.9 1607.15  18
   0   2 -11 12632.1 1773.96  17
   0   2 -12 2391.68 861.821   9
   0   2 -12 1888.44 901.133   8
   0   2 -12 965.068 691.361  17
   0   2 -12 955.397 700.799  18
   0   2 -13 2970.55 891.183   8
   0   2 -13 2688.75 791.380   9
   0   2 -13 2768.13 900.122  17
   0   2 -13 2385.50 722.898  18
   0   2 -14 3835.35 930.927   8
   0   2 -14 2623.62 682.525   9
   0   2 -14 4298.94 1038.14  17
   0   2 -14 2555.27 767.772  18
   0   2 -15 5208.55 908.574   8
   0   2 -15 4479.84 876.214  17
   0   2 -15 4051.90 765.552  18
   0   2 -16 2770.20 531.988   8
   0   2 -16 2724.27 574.617  17
   0   4   0 46634.0 4125.06   6
   0   4   0 45714.3 3355.49  29
   0   4   0 41874.3 3201.83  26
   0   4  -1 7304.88 1628.56   6
   0   4   1 10289.7 2144.12   6
   0   4   1 9035.35 1573.31  29
   0   4  -1 10355.4 1682.45  29
   0   4   1 8945.16 1528.17  26
   0   4  -2 504.700 596.638   1
   0   4   2 404.365 864.088   6
   0   4   2 939.286 770.413  29
   0   4   2 152.056 570.642  26
   0   4  -3 39185.8 3860.34   1
   0   4   3 39443.6 4195.53   6
   0   4   3 36785.5 3097.17  29
   0   4   3 34270.5 2788.43  26
   0   4   4 4818.35 1445.48   6
   0   4  -4 3896.31 1399.54   1
   0   4   4 4196.32 1174.16  29
   0   4  -4 3184.55 1196.50  20
   0   4   4 4898.48 1112.09  26
   0   4   5 7792.60 2215.90   6
   0   4  -5 5998.72 1819.11   1
   0   4   5 6168.71 1402.75  29
   0   4  -5 5984.30 1478.18  28
   0   4  -5 4820.41 1444.60  20
   0   4   6 37864.3 4733.55   6
   0   4  -6 34930.3 4436.96   1
   0   4  -6 30719.3 3032.35  28
   0   4   6 29303.3 3061.80  29
   0   4  -6 35070.0 2424.47  19
   0   4  -7-236.538 1063.11   1
   0   4   7-1922.74 1564.73   6
   0   4   7-35.6454 623.839  29
   0   4  -7-496.298 832.142  28
   0   4  -7 177.008 546.190  19
   0   4  -8 23923.8 4286.06   1
   0   4   8 25637.7 4355.00   6
   0   4  -8 21912.9 2950.67  28
   0   4  -8 17114.8 1825.56  19
   0   4  -8 26133.4 2243.27  18
   0   4   9 2117.71 1515.21   6
   0   4   9 5124.14 1978.25   4
   0   4  -9 2284.95 790.930  18
   0   4  -9 2435.44 679.676  19
   0   4 -10 2982.39 883.701   8
   0   4 -10 2216.57 746.461  18
   0   4 -11 2740.84 912.805   8
   0   4 -11 3619.71 1065.19  17
   0   4 -11 2843.28 843.565  18
   0   4 -12 1339.64 598.037   8
   0   4 -12 518.223 538.762  17
   0   4 -12 1186.09 585.973  18
   0   4 -13-771.116 450.253   8
   0   4 -13 270.344 474.223  17
   0   4 -13-79.7638 367.189  18
   0   4 -14 1964.21 563.499   8
   0   4 -14 1573.53 605.605  17
   0   4 -14 1398.45 442.836  18
   0   6   0 4171.86 573.705  37
   0   6   0 4070.76 914.477  19
   0   6   1 17622.0 3622.54   6
   0   6   1 17828.3 2915.64  29
   0   6   1 17086.5 1055.82  37
   0   6  -1 14712.3 1010.82  36
   0   6   1 15122.7 3230.02  20
   0   6   1 16828.1 1640.36  19
   0   6  -1 15521.7 3281.59  20
   0   6  -1 16390.0 1730.31  19
   0   6   2 4375.79 1645.06   4
   0   6   2 3373.93 1892.61   6
   0   6   2 4525.28 582.779  37
   0   6   2 4388.12 1468.32  29
   0   6  -2 4395.12 600.335  36
   0   6   2 4448.84 1937.66  20
   0   6  -2 2416.04 1033.66  20
   0   6  -2 4617.29 979.355  19
   0   6   3 2872.34 1829.65   6
   0   6   3 2712.41 1322.65  29
   0   6  -3 2099.61 493.071  36
   0   6  -3 2384.15 801.742  19
   0   6   3 2158.60 1153.59  20
   0   6  -3 2070.81 1680.89  20
   0   6   4 10160.0 2188.77  29
   0   6  -4 13688.1 1046.33  36
   0   6   4 8029.39 2543.37  20
   0   6  -4 15092.4 1714.49  19
   0   6  -5 6470.65 1011.39  16
   0   6  -5 8531.68 843.047  36
   0   6  -5 9734.02 1414.52  19
   0   6  -6 2260.17 845.758  19
   0   6  -7 1895.82 748.494  18
   0   6  -7 2065.52 779.273  19
   0   6  -8 5568.83 1061.59  19
   0   6  -8 5136.11 1022.29  18
   0   6  -9 169.739 426.709   8
   0   6  -9 553.060 446.300  18
   0   6  -9 151.067 431.593  19
   0   6 -10 1692.74 516.269   8
   0   6 -10 1956.92 668.000  18
   0   6 -10 1424.98 497.044  19
   0   6 -11 534.274 473.889  17
   0   6 -11 774.666 394.246   8
   0   6 -12 1325.47 417.596  17
   0   8   0 9770.27 1125.53  16
   0   8   0 10866.9 805.620  36
   0   8  -1 314.688 396.200  16
   0   8   1 20.3999 412.583  16
   0   8  -1 749.259 344.238  36
   0   8   1 906.390 362.934  36
   0   8  -1 185.802 356.536  19
   0   8  -2 5175.45 807.079  16
   0   8   2 4609.17 562.223  36
   0   8  -2 5199.98 853.676  19
   0   8  -3 1531.87 515.305  16
   0   8   3 1149.95 356.797  36
   0   8  -3 623.679 468.836  19
   0   8   4 3410.40 642.115  16
   0   8  -4 3961.88 608.295  16
   0   8   4 3589.26 439.317  36
   0   8  -4 3417.44 699.075  19
   0   8   5 993.638 364.410  16
   0   8  -5 837.870 335.855  16
   0   8   5 581.718 218.567  36
   0   8  -5 1238.32 541.299  19
   0   8  -6 2165.04 537.257  19
   0   8  -7 909.063 360.457  19
   1  -9  -1 432.101 283.901  10
   1  -9   0 2838.79 472.773  10
   1  -7 -10 44.4589 180.883  11
  -1  -7  10 619.764 332.501  15
   1  -7  -9-124.937 239.529  11
  -1  -7   9 948.306 414.846  15
   1  -7  -9 862.988 205.541  38
   1  -7  -9 417.448 323.402  10
  -1  -7   8 2248.72 596.803  15
   1  -7  -8 2837.90 519.867  11
   1  -7  -8 2087.63 300.399  38
   1  -7  -8 2785.44 643.263  10
   1  -7  -7 528.827 398.058  11
  -1  -7   7 1143.40 499.335  15
   1  -7  -7 2005.93 683.866  10
  -1  -7   6 3288.34 722.822  15
   1  -7  -6 5023.01 743.457  11
   1  -7  -5 2963.29 621.080  11
   1  -7  -5 3122.07 805.948  10
  -1  -7   4 3084.55 781.090  12
   1  -7  -4 1455.68 559.432  11
   1  -7  -4 2710.14 489.481  40
  -1  -7   4 1502.27 337.221  40
   1  -7  -4 1044.99 670.720  10
  -1  -7   3 2660.07 780.537  12
   1  -7  -3 792.359 497.311  11
   1  -7  -3 2222.62 512.541  40
  -1  -7   3 1317.88 339.526  40
  -1  -7   2 2344.45 900.658  12
  -1  -7   2 1846.73 420.266  40
   1  -7  -2 1594.41 411.540  40
   1  -7  -2 1562.58 535.013  11
  -1  -7   1 6604.68 1212.07  12
   1  -7  -1 7781.10 1309.26  12
   1  -7  -1 6122.33 697.428  40
  -1  -7   1 5342.21 632.386  40
   1  -7  -1 3763.88 706.316  11
  -1  -7   0 1233.21 678.282  12
   1  -7   0 1958.43 834.726  12
  -1  -7   0 257.395 291.085  40
   1  -7   0-140.666 293.886  40
   1  -7   1 398.065 337.234  40
  -1  -7  -1 650.564 351.819  40
  -1  -7  -1-328.930 475.314  11
   1  -7   2 2143.95 783.126  12
   1  -7   2 1260.65 376.340  40
  -1  -7  -2 1703.21 449.072  40
  -1  -7  -2 1714.02 540.022  11
  -1  -7  -3 250.223 441.703  11
   1  -7   3 370.098 598.423  12
  -1  -7  -3 476.578 394.842  40
   1  -7   3 680.867 286.274  40
  -1  -7  -3 247.726 672.665  10
  -1  -7  -4 1775.24 584.664  11
   1  -7   4 2488.21 775.425  12
   1  -7   4 910.460 287.197  40
  -1  -7  -4 1356.68 703.848  10
  -1  -7  -5 3526.62 735.247  11
   1  -7   5 3167.80 734.629  12
   1  -7   5 2391.52 378.971  40
  -1  -7  -5 2863.25 843.662  10
  -1  -7  -6-310.304 456.182  11
   1  -7   6-395.779 338.121  15
  -1  -7  -6 847.723 608.001  10
   1  -7   7 180.596 341.329  15
  -1  -7  -7-240.837 337.407  11
  -1  -7  -7 132.401 493.607  10
   1  -7   8 4785.71 784.099  15
  -1  -7  -8 5268.14 687.121  11
  -1  -7  -8 6585.64 906.724  10
   1  -7   9 514.311 345.299  15
  -1  -7  -9 336.672 274.877  11
  -1  -7  -9 829.430 378.976  10
   1  -7  10 778.148 268.431  15
  -1  -7 -10 708.292 252.978  11
  -1  -5  13 1167.55 434.387  15
  -1  -5  13 1395.40 339.636  39
   1  -5 -12 54.7022 293.798  11
  -1  -5  12 567.286 482.217  15
   1  -5 -12-273.317 447.307  13
   1  -5 -12 219.608 281.105  38
  -1  -5  12 78.4099 299.657  39
   1  -5 -11 2245.11 577.899  11
  -1  -5  11 2883.00 890.379  15
   1  -5 -11 5227.35 1049.29  13
   1  -5 -11 5896.50 953.497  14
  -1  -5  11 3991.04 628.018  39
   1  -5 -11 4852.55 574.626  38
   1  -5 -10 623.486 693.780  13
   1  -5 -10 730.237 550.189  14
   1  -5 -10 0.54198 430.993  11
   1  -5 -10-287.647 358.825  38
  -1  -5  10-466.109 401.638  39
   1  -5  -9 945.079 730.314  13
   1  -5  -9 547.434 450.203  11
   1  -5  -9 425.224 423.558  14
  -1  -5   9 222.520 387.185  39
   1  -5  -9 376.373 353.207  38
   1  -5  -9 88.1661 433.145  10
   1  -5  -8 2903.96 925.013  13
   1  -5  -8 797.776 533.921  11
   1  -5  -8 1549.33 604.694  10
  -1  -5   8 2551.67 596.023  39
   1  -5  -8 3283.27 520.776  38
   1  -5  -7 26293.5 2347.83  13
   1  -5  -7 18527.5 1535.26  11
   1  -5  -7 22593.0 4496.46   5
   1  -5  -7 25848.0 2192.32  10
  -1  -5   7 24219.6 1446.91  39
   1  -5  -7 24845.3 1255.13  38
  -1  -5   7 19331.6 3045.90  25
   1  -5  -6 4362.09 793.855  11
   1  -5  -6 4253.99 970.638  13
   1  -5  -6 4437.76 1015.49  10
   1  -5  -6 4060.77 2051.90   5
   1  -5  -6 4228.89 586.610  40
   1  -5  -6 4467.01 545.919  38
  -1  -5   6 4232.48 636.637  39
  -1  -5   6 3720.95 1264.11  25
   1  -5  -5 4099.08 920.078  12
   1  -5  -5 2604.21 772.218  13
  -1  -5   5 2371.53 717.987  12
   1  -5  -5 1979.93 508.461  11
   1  -5  -5 3478.96 2048.25   5
   1  -5  -5 2750.27 478.364  40
   1  -5  -5 2427.61 414.967  38
  -1  -5   5 2723.74 566.482  39
  -1  -5   5 1859.99 1021.58  25
   1  -5  -4 863.122 407.503  11
  -1  -5   4 625.521 457.377  12
   1  -5  -4 1500.18 654.639  12
   1  -5  -4 512.331 458.929  13
   1  -5  -4 533.998 217.950  40
  -1  -5   4 507.516 282.244  39
   1  -5  -4 661.504 269.593  38
   1  -5  -4 2118.80 1482.04   5
   1  -5  -3 13527.0 1534.57  12
   1  -5  -3 12593.8 1487.73  13
  -1  -5   3 11659.4 1333.50  12
   1  -5  -3 11817.2 865.310  40
  -1  -5   3 11937.5 932.641  39
   1  -5  -3 12931.5 2869.46   5
   1  -5  -3 8324.88 877.624  11
   1  -5  -2 22886.0 1943.51  12
  -1  -5   2 21466.3 1795.96  12
   1  -5  -2 15948.5 2406.97  27
   1  -5  -2 22164.4 3500.16   5
   1  -5  -1-120.386 446.630  12
  -1  -5   1-278.929 443.809  12
   1  -5  -1 584.489 624.527  27
   1  -5  -1 138.463 624.814   5
  -1  -5   0 5918.20 1042.85  12
   1  -5   0 5712.16 989.852  12
   1  -5   0 4238.59 1219.17  27
   1  -5   1 16644.0 1654.65  12
  -1  -5  -1 15616.3 1584.56  12
   1  -5   1 11461.9 2009.83  27
  -1  -5  -1 16609.0 967.263  40
  -1  -5  -1 16755.8 2299.69  27
  -1  -5  -1 17389.5 2831.59   5
  -1  -5  -2 9629.15 1310.41  13
  -1  -5  -2 12296.7 1417.19  12
   1  -5   2 11164.6 1340.82  12
  -1  -5  -2 10441.9 782.824  40
  -1  -5  -2 10032.9 2299.57   5
   1  -5   3 5226.29 982.167  12
  -1  -5  -3 5381.24 999.525  13
  -1  -5  -3 6418.67 1141.17  12
   1  -5   3 4307.91 589.030  39
  -1  -5  -3 6490.60 648.587  40
  -1  -5  -3 5871.23 1965.24   5
  -1  -5  -3 4138.51 691.444  11
  -1  -5  -4 16119.4 1704.23  12
  -1  -5  -4 13206.7 1590.91  13
  -1  -5  -4 11048.1 1030.94  11
   1  -5   4 13474.9 1517.89  12
  -1  -5  -4 12135.3 786.265  38
  -1  -5  -4 16084.9 1024.15  40
   1  -5   4 14380.4 1033.55  39
  -1  -5  -4 15676.8 3254.43   5
  -1  -5  -5 9053.93 956.892  11
  -1  -5  -5 10603.2 1445.15  13
   1  -5   5 8523.14 1232.36  12
  -1  -5  -5 10873.6 884.963  40
  -1  -5  -5 9416.09 738.486  38
   1  -5   5 9944.90 912.413  39
  -1  -5  -5 10989.9 1416.81  10
  -1  -5  -5 10094.2 2759.94   5
  -1  -5  -6 4494.22 799.989  11
  -1  -5  -6 4506.31 999.028  13
  -1  -5  -6 3853.99 499.670  38
   1  -5   6 4300.42 645.328  39
  -1  -5  -6 4963.70 2249.72   5
  -1  -5  -6 4961.63 1073.16  10
  -1  -5  -7 36037.5 2722.30  13
  -1  -5  -7 35031.0 1468.91  38
   1  -5   7 33257.8 1698.34  39
  -1  -5  -7 38216.6 5810.18   5
  -1  -5  -7 40757.5 2782.29  10
  -1  -5  -8 6134.91 1271.86  13
  -1  -5  -8 3319.66 800.743  11
  -1  -5  -8 5220.23 965.783  14
   1  -5   8 4802.49 708.814  39
  -1  -5  -8 6089.50 673.316  38
  -1  -5  -8 4476.11 1017.39  10
  -1  -5  -9 4777.69 1158.58  13
  -1  -5  -9 2915.17 645.852  11
  -1  -5  -9 4923.18 954.066  14
   1  -5   9 4873.77 729.224  39
  -1  -5  -9 4525.62 597.683  38
  -1  -5  -9 3238.42 764.053  10
  -1  -5 -10 2476.88 922.088  13
  -1  -5 -10 1106.96 633.684  11
  -1  -5 -10 2104.67 658.079  14
  -1  -5 -10 1917.64 382.194  38
   1  -5  10 1822.61 528.690  39
  -1  -5 -10 1728.82 617.618  10
  -1  -5 -11 523.589 448.431  14
  -1  -5 -11-67.7137 343.589  11
  -1  -5 -11 85.9105 497.794  13
  -1  -5 -11 85.7962 288.363  38
   1  -5  11-255.830 399.357  39
  -1  -5 -12 46.3702 312.589  11
   1  -5  12 31.8739 379.939  15
   1  -5  12 836.567 326.671  39
  -1  -5 -12 543.518 302.755  38
   1  -5  13 146.767 365.116  15
   1  -5  13-99.9355 210.891  39
  -1  -3  15 1128.39 270.906  39
   1  -3 -15 1289.47 528.024  17
  -1  -3  14 948.336 532.763  15
   1  -3 -14 2401.46 664.358   8
  -1  -3  14 1696.71 402.763  39
   1  -3 -14 1703.96 717.476  17
   1  -3 -13 1953.40 926.075  14
   1  -3 -13 994.151 539.028  13
   1  -3 -13 1990.10 771.306   8
   1  -3 -13 1481.24 460.582  38
   1  -3 -13 700.606 476.516  17
   1  -3 -12 378.578 386.414  13
   1  -3 -12 1508.37 737.057  14
   1  -3 -12-61.2957 439.030  11
   1  -3 -12 302.619 606.829   8
   1  -3 -12 381.974 386.780  38
   1  -3 -12 208.880 511.523  17
   1  -3 -11 3520.96 925.542  14
   1  -3 -11 1871.04 524.732  11
   1  -3 -11 3311.15 898.735  13
   1  -3 -11 3151.88 872.508   8
   1  -3 -11 2337.15 484.102  38
   1  -3 -11 3599.90 1028.04  17
   1  -3 -10 8459.06 1396.91  13
   1  -3 -10 9768.59 1331.35  14
   1  -3 -10 6807.00 799.222  11
   1  -3 -10 8422.20 1364.88  17
   1  -3 -10 8390.22 2796.88   5
   1  -3 -10 8598.21 1308.45   8
   1  -3 -10 9628.67 845.482  38
   1  -3 -10 7429.56 1191.05  18
  -1  -3  10 8114.46 2785.95  21
   1  -3  -9 25073.0 2290.59  13
   1  -3  -9 21300.3 1468.11  11
   1  -3  -9 26720.5 2158.89  14
   1  -3  -9 27079.0 2188.86   8
   1  -3  -9 26971.6 4783.08   5
   1  -3  -9 25258.0 1275.49  38
  -1  -3   9 24509.7 4474.61  21
  -1  -3   9 24855.7 4782.84  24
   1  -3  -9 23055.1 2131.59  17
  -1  -3   9 22955.7 2907.88  25
   1  -3  -9 24497.6 2063.23  18
   1  -3  -8 10704.8 969.410  11
   1  -3  -8 12606.8 1529.93  13
   1  -3  -8 14682.9 1508.90  14
   1  -3  -8 13119.9 1471.79   8
   1  -3  -8 14358.1 3145.16   5
   1  -3  -8 13374.6 872.600  38
  -1  -3   8 12205.8 3104.36  24
  -1  -3   8 10977.1 2008.66  25
   1  -3  -8 10433.3 1302.83  18
   1  -3  -8 11839.1 1498.04  17
  -1  -3   8 12101.9 2851.77  21
   1  -3  -7 14156.3 2843.82   2
   1  -3  -7 12921.7 2780.29   5
  -1  -3   7 14558.4 3227.75  24
  -1  -3   7 11564.1 2625.17  21
  -1  -3   7 11376.1 1885.88  25
   1  -3  -6 11320.6 2607.89   5
   1  -3  -6 8708.43 2140.61   2
  -1  -3   6 7844.46 1573.19  25
  -1  -3   6 7501.67 2076.00  21
  -1  -3   6 7633.58 2163.38  24
   1  -3  -5 13694.1 2378.02   2
   1  -3  -5 14738.7 2754.22   5
  -1  -3   5 12118.3 1780.74  25
   1  -3  -4 65303.9 4637.31   2
  -1  -3   4 66287.7 3753.38  25
   1  -3  -3 47694.9 4051.95   5
   1  -3  -3 46066.5 3631.56   2
   1  -3  -3 48063.3 3268.31  27
  -1  -3   3 44790.8 3008.72  25
   1  -3  -2 15061.0 1851.19   2
  -1  -3   2 13681.7 1366.34   5
   1  -3  -2 15661.4 2251.72   5
   1  -3  -2 13995.0 1693.83  27
  -1  -3   2 13558.5 1779.67  21
  -1  -3   2 14107.0 1623.43  25
   1  -3  -1 8520.71 1271.82   2
  -1  -3   1 9140.14 1314.95   5
   1  -3  -1 9455.09 1614.84   5
  -1  -3   1 6687.25 759.145   2
  -1  -3   1 7486.07 1151.16  21
  -1  -3   1 7854.04 1256.93  25
  -1  -3   0 59311.6 3572.00   5
  -1  -3   0 53587.6 2776.07   2
   1  -3   0 62066.1 3782.26   5
   1  -3   0 57091.3 2700.94  21
  -1  -3   0 60841.0 3114.41  25
  -1  -3   0 54312.9 2191.15  21
   1  -3   1 60711.6 3461.60   5
  -1  -3  -1 60382.5 3418.94   2
  -1  -3  -1 67484.8 4143.17   5
  -1  -3  -1 62615.3 3222.62  27
   1  -3   1 64317.8 3301.54  25
   1  -3   1 56538.9 3289.60  21
  -1  -3  -2 12334.2 1793.20   2
  -1  -3  -2 14726.5 2127.20   5
   1  -3   2 11403.3 1439.11   5
  -1  -3  -2 13351.0 1658.35  27
   1  -3   2 12832.0 1792.41  21
   1  -3   2 12919.1 1604.45  25
   1  -3   3 25326.0 1876.39   5
  -1  -3  -3 36281.8 3276.71   2
  -1  -3  -3 38587.5 3703.63   5
   1  -3   3 32260.5 3117.33  21
   1  -3   3 32804.2 2561.53  25
  -1  -3  -4 85923.8 5886.81   5
  -1  -3  -4 75172.5 5088.14   2
   1  -3   4 57633.7 4724.83  24
   1  -3   4 72346.7 3897.25  25
   1  -3   4 68610.4 4933.26  21
  -1  -3  -5 2798.27 1315.51   2
  -1  -3  -5 3945.10 1483.64   5
   1  -3   5 1698.42 1034.40  24
   1  -3   5 2259.91 878.588  25
   1  -3   5 2329.85 1348.14  21
  -1  -3  -6 6896.26 2075.81   5
  -1  -3  -6 8539.76 2113.05   2
   1  -3   6 5175.77 1339.11  25
   1  -3   6 6996.31 1945.29  21
   1  -3   6 7859.70 2154.24  24
  -1  -3  -7 7277.26 2172.15   5
  -1  -3  -7 8450.30 2302.06   2
   1  -3   7 6122.19 1390.75  25
   1  -3   7 5911.62 1814.46  21
   1  -3   7 5760.62 1939.40  24
  -1  -3  -8 1103.17 487.577  11
  -1  -3  -8 1710.79 678.562  17
  -1  -3  -8 1643.99 643.413  13
  -1  -3  -8 1480.61 563.129  14
  -1  -3  -8 1446.14 560.703   8
  -1  -3  -8 1260.89 597.812  10
  -1  -3  -8 1164.84 907.785   5
  -1  -3  -8 1179.64 532.710   9
  -1  -3  -8 1698.29 1551.83   2
   1  -3   8 822.174 324.778  43
  -1  -3  -8 1367.69 360.470  38
   1  -3   8 604.388 491.196  25
   1  -3   8 894.832 962.154  21
  -1  -3  -8 966.586 573.690  18
   1  -3   8-152.298 917.544  24
  -1  -3  -9 8137.16 942.618  11
  -1  -3  -9 7743.52 1290.58  13
  -1  -3  -9 8947.75 1312.82  14
  -1  -3  -9 10835.6 1480.35  17
  -1  -3  -9 8377.59 2722.16   5
  -1  -3  -9 10415.9 1350.71   9
  -1  -3  -9 9731.99 1407.23   8
  -1  -3  -9 8381.51 1226.81  10
  -1  -3  -9 9104.88 814.425  38
   1  -3   9 8230.12 779.980  43
   1  -3   9 8754.40 2751.54  21
   1  -3   9 8923.72 2928.97  24
  -1  -3 -10 605.783 497.810  11
  -1  -3 -10 2548.15 770.753  14
  -1  -3 -10 1418.67 537.440  13
  -1  -3 -10 2719.44 2070.93   5
  -1  -3 -10 2093.20 738.238   8
  -1  -3 -10 1285.09 358.822  38
  -1  -3 -10 2210.34 736.806  17
   1  -3  10 255.044 1192.81  24
   1  -3  10 1016.96 1300.55  21
  -1  -3 -11 6500.45 1191.80  13
  -1  -3 -11 9127.37 1332.42  14
  -1  -3 -11 7869.65 908.261  11
  -1  -3 -11 8178.60 1374.02   8
  -1  -3 -11 8392.81 827.625  38
  -1  -3 -11 9750.15 1449.07  17
  -1  -3 -12 2656.18 786.352  13
  -1  -3 -12 748.530 560.069  11
  -1  -3 -12 4394.93 1003.34  14
  -1  -3 -12 3951.49 1025.13   8
  -1  -3 -12 4220.73 615.826  38
  -1  -3 -12 3404.54 867.829  17
  -1  -3 -13 2993.94 787.412  13
  -1  -3 -13 3407.79 931.586  14
  -1  -3 -13 3316.43 838.896   8
  -1  -3 -13 4304.20 581.074  38
  -1  -3 -13 2279.82 787.104  17
   1  -3  14 622.768 390.000  15
  -1  -3 -14 1556.41 575.944   8
   1  -3  14 1065.37 337.142  39
  -1  -3 -14 2066.15 726.832  17
   1  -3  15 646.787 231.261  39
   1  -1 -16 313.488 319.149   8
   1  -1 -16 763.639 401.391  17
   1  -1 -15 4492.81 889.138   8
   1  -1 -15 4514.26 901.874  17
   1  -1 -15 4068.85 855.135  18
   1  -1 -14 4468.03 1027.11   8
   1  -1 -14 4446.95 968.532   9
   1  -1 -14 2824.91 847.903  17
   1  -1 -14 2351.67 775.882  18
   1  -1 -13 5357.74 1136.41  14
   1  -1 -13 5004.01 1081.03  17
   1  -1 -13 4271.74 1086.44   9
   1  -1 -13 5714.24 1214.67   8
   1  -1 -13 3654.37 968.696  18
   1  -1 -12 1699.46 784.683  17
   1  -1 -12 2059.21 794.211  14
   1  -1 -12 1113.37 658.864   8
   1  -1 -12 1362.91 786.260   9
   1  -1 -12 713.688 346.305  38
   1  -1 -12 1471.72 817.857  18
   1  -1 -11 680.793 622.549  17
   1  -1 -11 2336.65 921.046  11
   1  -1 -11 1271.67 618.438  14
   1  -1 -11 340.329 557.585   9
   1  -1 -11 343.403 449.120   8
   1  -1 -11 294.789 277.660  38
  -1  -1  11-567.368 1198.31  21
   1  -1 -11 454.043 607.302  18
  -1  -1  11 2158.31 1378.03  24
   1  -1 -10 262.397 515.963  17
   1  -1 -10-172.493 393.233  14
   1  -1 -10-30.8679 410.298  11
   1  -1 -10 333.654 543.637   9
   1  -1 -10 77.9436 526.649   8
   1  -1 -10 11.7486 275.536  38
  -1  -1  10 983.299 1549.42  21
   1  -1 -10 388.341 531.171  18
  -1  -1  10-800.501 1559.56  24
   1  -1  -9 3415.15 820.210   8
   1  -1  -9 2575.43 1173.98   5
   1  -1  -9 3461.26 786.317   9
   1  -1  -9 3681.03 759.361  14
   1  -1  -9 1976.45 446.049  11
   1  -1  -9 3639.46 899.963  17
  -1  -1   9 3754.98 1799.78  24
  -1  -1   9 2911.28 948.404  25
   1  -1  -9 2504.58 661.823  18
   1  -1  -8 19752.4 3001.08   5
  -1  -1   8 15607.5 1843.88  25
  -1  -1   8 19315.5 3519.93  24
   1  -1  -7 37132.1 2904.53   1
   1  -1  -7 41854.8 4080.69   5
   1  -1  -7 37532.3 3824.04   2
  -1  -1   7 36350.2 2577.10  25
  -1  -1   7 43161.1 4590.21  24
   1  -1  -6 13003.5 2160.68   2
   1  -1  -6 12218.9 1563.71   1
   1  -1  -6 12869.4 2175.85   5
  -1  -1   6 11850.7 1365.52  25
  -1  -1   6 12785.8 2356.46  24
   1  -1  -5 5254.90 1391.30   5
   1  -1  -5 4937.75 851.831   1
   1  -1  -5 6037.43 1322.00   2
  -1  -1   5 4474.26 813.057  25
  -1  -1   5 5616.34 1478.13  24
  -1  -1   4 70279.2 2983.64   3
   1  -1  -4 83299.6 4346.56   5
   1  -1  -4 72635.5 2869.88   1
   1  -1  -4 75321.8 3993.34   2
  -1  -1   4 81569.0 4598.28  24
  -1  -1   4 80168.8 2917.64  25
   1  -1  -3 231359. 6233.52   2
  -1  -1   3 216864. 4872.08   3
   1  -1  -3 242623. 6485.61   5
   1  -1  -3 215627. 4150.41   1
  -1  -1   3 237039. 4548.56  25
  -1  -1   3 240783. 6946.24  24
  -1  -1   2 471275. 6682.50   3
   1  -1  -2 499259. 7728.54   2
   1  -1  -2 481391. 4929.86   1
   1  -1  -2 481632. 6442.61  27
  -1  -1   2 502719. 5848.97  25
  -1  -1   2 494766. 8604.67  24
   1  -1  -1 101813. 3231.03   5
   1  -1  -1 95470.4 2759.49   2
  -1  -1   1 99963.9 2383.42  25
  -1  -1   1 97231.0 3255.14  24
   1  -1  -1 95496.2 1872.10  21
  -1  -1   0 26153.6 1229.48   2
  -1  -1   0 27924.9 1360.70   5
   1  -1   0 25489.6 1027.16   2
   1  -1   0 26548.1 1195.70  21
  -1  -1   0 25909.3 1125.52  25
   1  -1   0 28142.0 1206.81  25
  -1  -1  -1 311919. 5610.50   5
  -1  -1  -1 312978. 5275.39   2
  -1  -1  -1 308847. 4168.20  27
   1  -1   1 305309. 4148.94  25
   1  -1   1 311890. 5150.01  24
  -1  -1  -2 54713.8 2647.03   2
   1  -1   2 52845.1 1920.59  25
  -1  -1  -3 71443.8 1999.59   1
  -1  -1  -3 80244.5 3749.25   2
   1  -1   3 77968.4 2589.22  25
  -1  -1  -4 42517.4 3181.41   5
  -1  -1  -4 35076.9 1841.23   1
  -1  -1  -4 39139.8 2992.02   2
   1  -1   4 40964.5 3051.40  23
   1  -1   4 40944.7 2055.07  25
  -1  -1  -5 61781.2 2826.69   1
  -1  -1  -5 68251.9 4334.21   2
  -1  -1  -5 71577.2 4537.55   5
   1  -1   5 64467.9 2851.31  25
   1  -1   5 71405.2 4491.01  23
  -1  -1  -6 19512.1 1844.03   1
  -1  -1  -6 24219.4 2997.76   5
  -1  -1  -6 18688.6 2569.73   2
   1  -1   6 18053.4 1692.02  25
   1  -1   6 24085.5 3177.71  24
  -1  -1  -7 24002.5 3236.65   5
  -1  -1  -7 23940.8 3171.45   2
   1  -1   7 21547.5 1932.37  25
   1  -1   7 24092.2 3562.98  24
  -1  -1  -8 20987.9 3338.51   5
  -1  -1  -8 17655.0 2930.16   2
   1  -1   8 19584.8 3536.59  24
   1  -1   8 14352.3 1769.98  25
   1  -1   8 17767.7 3091.64  21
  -1  -1  -9 4371.07 1026.44  17
  -1  -1  -9 4513.85 859.106  14
  -1  -1  -9 1965.13 541.412  11
  -1  -1  -9 4640.77 1849.68   2
  -1  -1  -9 4571.26 934.276   9
  -1  -1  -9 4094.28 825.174   8
  -1  -1  -9 4065.99 526.173  38
  -1  -1  -9 4571.91 900.136  18
   1  -1   9 5305.39 1786.12  21
   1  -1   9 3521.69 1925.89  24
  -1  -1 -10 691.346 398.579  11
  -1  -1 -10 2315.34 786.669  17
  -1  -1 -10 1742.43 671.441  14
  -1  -1 -10 1322.26 607.391   9
  -1  -1 -10 1093.21 545.391   8
  -1  -1 -10 1048.64 357.596  38
   1  -1  10-861.948 1441.67  24
   1  -1  10 889.075 868.070  21
  -1  -1 -10 706.619 587.322  18
  -1  -1 -11 5350.80 1009.11  11
  -1  -1 -11 7613.04 1234.02  14
  -1  -1 -11 6452.39 1230.44  17
  -1  -1 -11 6266.03 1135.97   8
  -1  -1 -11 6297.23 1159.29   9
  -1  -1 -11 6731.02 713.973  38
   1  -1  11 6163.40 2195.17  21
  -1  -1 -11 6061.67 1075.82  18
   1  -1  11 7156.73 2857.40  24
  -1  -1 -12 8057.20 1315.32  17
  -1  -1 -12 11158.7 1502.28  14
  -1  -1 -12 8916.57 1375.59   8
  -1  -1 -12 9909.97 1470.90   9
  -1  -1 -12 10371.0 932.151  38
  -1  -1 -12 8694.89 1367.67  18
  -1  -1 -13 5017.37 1124.57   9
  -1  -1 -13 4067.27 997.155   8
  -1  -1 -13 3881.34 1001.83  14
  -1  -1 -13 2927.89 796.902  17
  -1  -1 -13 1685.61 636.979  18
  -1  -1 -14 277.384 598.327   8
  -1  -1 -14 1272.80 706.564   9
  -1  -1 -14 1343.33 708.579  17
  -1  -1 -14-489.339 633.863  18
  -1  -1 -15 6991.69 1056.31   8
  -1  -1 -15 5895.79 961.467  17
  -1  -1 -16 747.440 395.571   8
  -1  -1 -16 1137.95 437.698  17
   1   1 -16 371.599 313.575   8
   1   1 -16-65.9231 362.702  17
   1   1 -16-356.139 369.182  18
   1   1 -15 3471.47 814.702   8
   1   1 -15 3981.11 759.739   9
   1   1 -15 4235.79 874.182  17
   1   1 -15 3395.17 765.481  18
   1   1 -14 3913.42 997.278   8
   1   1 -14 3000.78 805.295   9
   1   1 -14 2293.77 854.462  17
   1   1 -14 2193.74 744.782  18
   1   1 -13 5386.87 1034.81   9
   1   1 -13 6325.55 1208.60   8
   1   1 -13 6636.95 1275.00  17
   1   1 -13 4542.49 973.613  18
   1   1 -12 1578.94 676.291   9
   1   1 -12 1403.75 745.491   8
   1   1 -12 1966.92 930.998  17
   1   1 -12 505.839 654.814  18
   1   1 -11 799.693 475.701   9
   1   1 -11 480.770 540.096   8
   1   1 -11 1707.84 1225.40   1
   1   1 -11 295.686 572.887  17
  -1   1  11 650.449 1009.62  24
   1   1 -11 1283.02 789.511  18
   1   1 -10 309.598 467.868   9
   1   1 -10 573.688 584.127   1
   1   1 -10-14.4876 513.045   8
   1   1 -10 517.979 409.039  14
   1   1 -10-137.118 540.684  17
  -1   1  10 2489.56 1365.13  24
   1   1 -10-236.440 456.000  18
  -1   1  10 1379.24 1033.63  21
   1   1  -9 2659.62 659.132   8
   1   1  -9 2298.08 1239.21   1
   1   1  -9 3749.11 955.628  17
  -1   1   9 3082.19 1202.32  23
   1   1  -9 3980.29 902.424  18
  -1   1   9 3662.57 1709.64  24
  -1   1   9 2642.99 1188.67  21
  -1   1   8 15837.5 2218.04   7
   1   1  -8 15376.3 2689.87   1
  -1   1   8 20639.5 2895.87  23
  -1   1   8 16872.3 3174.81  24
  -1   1   8 17037.9 1757.04  25
   1   1  -7 41520.8 4001.23   1
  -1   1   7 39456.1 2433.90  25
  -1   1   7 40664.3 3715.33  23
  -1   1   6 12474.8 1179.05   3
   1   1  -6 11800.6 2068.07   1
   1   1  -6 15027.6 1737.95  28
  -1   1   6 13947.6 1355.18  25
  -1   1   5 5560.78 837.064   3
   1   1  -5 5376.06 1336.81   1
   1   1  -5 5567.88 1033.16  28
  -1   1   5 4131.65 542.013  20
   1   1  -4 77534.2 4134.60   1
  -1   1   4 75188.6 2627.63   3
   1   1  -4 79155.4 2955.05  28
   1   1  -4 71166.5 2049.94  20
   1   1  -3 235152. 6495.65   1
   1   1  -3 219408. 4341.32  28
   1   1  -2 516048. 8329.73   1
  -1   1   2 478070. 4758.90  26
   1   1  -1 97305.1 3053.43   1
   1   1  -1 92794.3 2479.42  26
  -1   1   1 98048.8 2076.88  26
  -1   1   1 100357. 3345.22  22
  -1   1   0 27874.6 1283.44   1
   1   1   0 27554.9 1528.84   6
   1   1   0 27668.0 1266.71   1
   1   1   0 27123.6 1164.89  29
  -1   1   0 28464.9 1212.51  26
   1   1   0 29005.9 1346.20  26
  -1   1  -1 306528. 5337.58   1
   1   1   1 299534. 3936.66  29
  -1   1  -1 305441. 4164.81  29
   1   1   1 317200. 4400.57  26
   1   1   1 309157. 4635.27  22
  -1   1  -2 54433.4 2682.12   1
  -1   1  -2 46637.7 1414.23   2
   1   1   2 51148.5 1865.98  26
  -1   1  -3 73042.2 2535.15   2
  -1   1  -3 76049.1 2458.12  20
  -1   1  -4 43591.3 3087.00   1
  -1   1  -4 37316.4 2253.26   2
  -1   1  -4 39087.7 2222.69  28
  -1   1  -4 38883.6 1599.14  20
   1   1   5 63521.8 2002.65   3
  -1   1  -5 61162.7 3380.94   2
  -1   1  -5 70937.5 4301.01   1
  -1   1  -5 68775.1 3210.95  28
  -1   1  -6 22701.2 2731.22   1
  -1   1  -6 22476.9 2085.75  28
   1   1   6 18937.5 1433.15  25
  -1   1  -7 23276.1 2945.36   1
   1   1   7 26963.8 2863.64   7
  -1   1  -7 27751.2 2611.84  28
   1   1   7 21998.2 2703.32  21
   1   1   7 29992.4 3420.25  23
   1   1   7 23598.7 1772.70  25
   1   1   8 19511.1 2589.49   7
  -1   1  -8 18458.6 2918.96   1
   1   1   8 18689.7 2547.30   4
   1   1   8 15739.8 2491.57  21
   1   1   8 18223.1 2968.58  23
  -1   1  -9 4179.55 884.034   9
  -1   1  -9 3285.52 1440.60   1
  -1   1  -9 5584.78 1010.78   8
  -1   1  -9 3865.13 1058.11  17
   1   1   9 3420.84 1632.33  23
   1   1   9 3436.19 1827.22  24
   1   1   9 3507.36 1333.28  21
  -1   1  -9 4729.43 917.217  18
  -1   1 -10 465.447 654.949   1
  -1   1 -10 1739.46 634.446   8
  -1   1 -10 1274.89 626.139   9
  -1   1 -10 1202.33 551.984  14
  -1   1 -10 960.686 649.726  17
   1   1  10 69.2564 1146.82  24
  -1   1 -10 1406.81 549.083  18
   1   1  10 2174.11 1493.71  23
  -1   1 -11 6677.64 1141.00   9
  -1   1 -11 6090.55 1153.00   8
  -1   1 -11 7276.46 1335.90  17
  -1   1 -11 7326.76 1122.73  14
   1   1  11 6231.51 2688.82  24
  -1   1 -11 5601.52 1164.93  18
  -1   1 -12 9395.48 1441.84   9
  -1   1 -12 9814.89 1495.44   8
  -1   1 -12 10616.1 1497.87  17
  -1   1 -12 9534.69 1379.24  18
  -1   1 -13 3924.82 1061.25   8
  -1   1 -13 3215.99 887.115   9
  -1   1 -13 3273.17 998.377  17
  -1   1 -13 2880.01 901.305  18
  -1   1 -14-225.415 534.905   9
  -1   1 -14-598.008 639.682   8
  -1   1 -14 514.466 628.472  17
  -1   1 -14-273.533 489.844  18
  -1   1 -15 4841.02 817.495   9
  -1   1 -15 4805.09 890.122   8
  -1   1 -15 4811.83 1004.25  17
  -1   1 -15 4709.58 849.247  18
  -1   1 -16 1069.98 443.613   8
  -1   1 -16 669.058 417.205  17
   1   3 -15 1158.33 439.194   8
   1   3 -15 2020.62 586.171  17
   1   3 -15 1920.90 513.656  18
   1   3 -14 1790.29 680.137   8
   1   3 -14 2463.56 724.886  17
   1   3 -14 1934.44 686.584  18
   1   3 -13 849.318 690.549   8
   1   3 -13 1023.34 746.713  17
   1   3 -13 1172.66 722.154  18
   1   3 -12-315.141 537.532   8
   1   3 -12 1458.78 724.435  17
   1   3 -12 881.392 729.108  18
   1   3 -11 2075.04 748.542   8
   1   3 -11 2977.35 1105.45  17
   1   3 -11 4028.76 1008.92  18
  -1   3  10 7817.62 2490.83   6
   1   3 -10 10217.2 3043.80   1
  -1   3  10 8504.19 2401.14   4
   1   3 -10 8676.41 1395.33   8
   1   3 -10 9202.75 1386.30  18
   1   3  -9 24669.5 2120.35   8
   1   3  -9 26882.9 4325.64   1
  -1   3   9 25836.7 4174.88   6
   1   3  -9 29530.8 2332.33  18
   1   3  -8 11465.8 2717.60   1
  -1   3   8 11465.1 1946.31  29
   1   3  -8 15163.7 2323.41  28
  -1   3   8 11098.7 2804.76  22
   1   3  -8 15972.2 1649.53  18
   1   3  -7 14323.1 2849.68   1
   1   3  -7 11636.5 1885.90  28
  -1   3   7 12616.8 1951.78  29
  -1   3   7 12271.9 2792.35  22
   1   3  -6 10262.3 2329.96   1
  -1   3   6 9909.93 1670.81  29
   1   3  -6 9801.40 1559.57  28
  -1   3   6 7384.75 1477.76  20
  -1   3   6 9985.19 2205.77  22
   1   3  -5 14980.4 2416.58   1
   1   3  -5 13767.7 1713.04  28
  -1   3   5 13779.2 1794.78  29
  -1   3   5 14878.8 2561.98  22
   1   3  -5 12536.8 1895.56  20
  -1   3   5 12742.3 1483.88  26
   1   3  -4 69375.5 4879.37   1
  -1   3   4 70316.7 3832.74  29
  -1   3   4 67636.6 4967.16  22
  -1   3   4 63698.1 3193.80  26
   1   3  -3 47025.1 3782.55   1
  -1   3   3 46322.4 2975.81  29
  -1   3   3 44644.5 2656.46  26
   1   3  -2 13549.6 1857.44   1
   1   3  -2 15032.9 1695.92  29
  -1   3   2 14925.3 1672.62  29
  -1   3   2 15928.1 1615.00  26
   1   3  -1 8963.15 1559.42   6
   1   3  -1 8420.46 1389.90   1
   1   3  -1 9329.22 1344.23  29
  -1   3   1 8915.57 1345.76  29
  -1   3   1 8895.40 1252.51  26
   1   3  -1 8390.71 1345.39  26
   1   3   0 58224.4 3017.62   1
   1   3   0 63670.5 4090.03   6
  -1   3   0 67430.7 4078.17   6
  -1   3   0 60570.2 3229.89  29
   1   3   0 59551.0 3177.08  29
   1   3   0 59223.5 3312.46  26
  -1   3   0 65333.9 3286.59  26
   1   3   1 64675.4 4232.45   6
  -1   3  -1 62541.3 3794.23   6
  -1   3  -1 67779.0 3808.35   1
  -1   3  -1 62127.2 3278.83  29
   1   3   1 63093.4 3229.31  29
   1   3   1 62346.4 3331.42  26
  -1   3  -2 10538.6 1533.69   6
   1   3   2 12387.2 1948.70   6
  -1   3  -2 13869.6 1936.37   1
  -1   3  -2 13434.1 1650.33  29
   1   3   2 12891.7 1593.69  29
   1   3   2 13027.2 1568.74  26
  -1   3  -3 33690.3 3208.60   1
   1   3   3 34290.5 3345.32   6
   1   3   3 33936.7 2514.96  29
   1   3   3 33289.0 2488.59  26
  -1   3  -4 77204.9 5180.69   1
   1   3   4 71084.2 3758.47  29
   1   3   4 70376.6 4605.23  22
   1   3   4 71241.9 3669.91  26
  -1   3  -5 1905.11 1091.58   1
   1   3   5 3222.27 971.413  29
   1   3   5 2225.28 666.458  26
  -1   3  -5 1397.09 681.247  20
   1   3   5 1898.90 927.199  22
   1   3   6 7174.31 1928.20   6
  -1   3  -6 8026.27 2010.79   1
  -1   3  -6 5928.96 1356.55  28
   1   3   6 6678.10 1340.55  29
   1   3   6 5366.85 1623.25  22
   1   3   6 6207.83 1117.33  26
   1   3   7 7550.35 1949.96   6
  -1   3  -7 9299.61 2329.31   1
   1   3   7 5615.48 1299.25  29
  -1   3  -7 6923.90 1575.99  28
  -1   3  -8 498.560 901.529   1
   1   3   8 396.626 848.119   6
  -1   3  -8 139.899 379.616   9
  -1   3  -8 1485.76 845.961  28
  -1   3  -8 1187.47 605.718  18
   1   3   9 11653.5 2677.77   7
   1   3   9 9298.51 2597.56   6
  -1   3  -9 9379.63 2625.80   1
   1   3   9 10083.7 2635.97   4
  -1   3  -9 9482.45 1459.05   8
  -1   3  -9 8639.98 1238.49   9
  -1   3  -9 10115.0 1393.15  18
  -1   3 -10 2188.09 862.650   8
   1   3  10 991.068 946.067   4
  -1   3 -10 2371.20 775.184   9
  -1   3 -10 1699.83 744.486  18
  -1   3 -11 9635.67 1516.92   8
  -1   3 -11 8124.03 1184.70   9
  -1   3 -11 11136.0 1680.96  17
  -1   3 -11 6905.40 1229.32  18
  -1   3 -12 3338.33 915.876   8
  -1   3 -12 2616.14 765.886   9
  -1   3 -12 3744.63 1046.74  17
  -1   3 -12 1534.25 740.657  18
  -1   3 -13 3736.00 974.932   8
  -1   3 -13 2767.58 703.824   9
  -1   3 -13 2417.64 809.992  17
  -1   3 -13 2445.31 815.020  18
  -1   3 -14 1655.61 574.097   8
  -1   3 -14 1847.01 680.154  17
  -1   3 -14 1526.94 578.619  18
  -1   3 -15 447.550 311.014   8
  -1   3 -15 1080.63 476.001  17
   1   5 -13 797.183 442.550  17
   1   5 -13 983.357 400.383  18
   1   5 -12 134.208 387.450   8
   1   5 -12-504.702 458.135  17
   1   5 -12 258.751 440.509  18
   1   5 -11 4026.48 876.257   8
   1   5 -11 5080.41 1176.30  17
   1   5 -11 5844.37 1033.83  18
   1   5 -10 698.199 446.073   8
   1   5 -10 330.023 489.227  18
   1   5 -10 394.175 393.413  19
   1   5  -9 1390.62 740.928   8
   1   5  -9 355.472 621.927  18
   1   5  -9-272.881 655.295  19
   1   5  -8 2889.76 833.224  18
   1   5  -8 2309.89 744.007  19
  -1   5   7 27802.1 4732.31   6
  -1   5   7 18538.9 2864.42  29
   1   5  -7 25499.0 2300.38  19
  -1   5   6 5091.61 2093.34   6
  -1   5   6 3402.58 1329.19  29
   1   5  -6 4808.59 1069.60  19
   1   5  -5 3238.91 785.106  16
  -1   5   5 2653.56 1800.14   6
   1   5  -5 2591.52 519.538  36
  -1   5   5 3539.51 1341.30  29
  -1   5   5 2223.54 1259.86  20
   1   5  -5 2589.75 857.373  19
  -1   5   4 1734.30 1530.32   6
   1   5  -4 920.945 292.253  36
   1   5  -4 893.013 814.085  20
   1   5  -4 821.215 511.706  19
  -1   5   4 1086.78 740.670  20
  -1   5   3 14138.5 3002.65   6
   1   5  -3 11631.3 872.468  36
  -1   5   3 12444.1 2157.33  29
   1   5  -3 11450.0 1390.11  19
  -1   5   2 26734.1 3848.39   6
  -1   5   2 24579.8 2897.22  29
   1   5  -2 21452.2 1128.47  36
   1   5  -2 23617.4 1951.91  19
  -1   5   1-207.097 898.495   6
  -1   5   1-679.875 608.952  29
   1   5  -1-291.255 362.788  19
   1   5   0 6753.27 1942.84   6
  -1   5   0 6437.32 1976.71   6
   1   5   0 7136.03 1611.28  29
  -1   5   0 6637.18 1633.93  29
   1   5   1 17698.2 3087.32   6
  -1   5  -1 20814.5 3124.91   6
  -1   5  -1 21067.5 2720.25  29
   1   5   1 18872.2 2524.13  29
  -1   5  -1 17622.6 1049.70  37
  -1   5  -1 17037.9 1601.84  19
   1   5   2 13047.3 2895.35   6
  -1   5  -2 11472.4 879.861  37
   1   5   2 12211.1 2059.20  29
  -1   5  -2 11163.1 877.949  46
  -1   5  -2 11025.5 823.389  36
   1   5   2 9840.21 1866.23  26
  -1   5  -2 11875.2 1411.55  19
  -1   5  -2 12575.0 2689.23  20
   1   5   3 3996.36 1536.00   6
  -1   5  -3 6617.88 662.342  36
   1   5   3 6060.57 1830.51  29
   1   5   3 4271.56 1271.36  26
  -1   5  -3 5657.90 1029.04  19
  -1   5  -3 5161.34 1678.19  20
   1   5   4 16865.8 3322.96   6
  -1   5  -4 14527.5 992.825  36
   1   5   4 11173.5 2053.44  29
  -1   5  -4 11202.1 2556.96  20
  -1   5  -4 13044.2 1517.02  19
   1   5   5 11591.8 2940.95   6
  -1   5  -5 11495.4 908.979  36
   1   5   5 8483.27 1841.23  29
  -1   5  -5 6815.47 1565.45  28
  -1   5  -5 9934.34 1398.68  19
   1   5   6 4553.90 1899.16   6
   1   5   6 3784.37 1227.28  29
  -1   5  -6 5097.02 1090.79  19
   1   5   7 41155.2 5785.65   6
   1   5   7 37351.9 5364.17   4
  -1   5  -7 37185.6 2711.17  19
  -1   5  -7 30020.2 2398.98  18
  -1   5  -8 4926.83 1089.62  18
  -1   5  -8 6648.01 1185.41  19
  -1   5  -9 3581.41 853.775  19
  -1   5  -9 3759.05 937.395  18
  -1   5 -10 2354.61 772.069   8
  -1   5 -10 1934.81 676.937  18
  -1   5 -10 1970.95 606.870  19
  -1   5 -11 880.818 591.082   8
  -1   5 -11 239.231 487.637  17
  -1   5 -11 439.873 528.135  18
  -1   5 -12 413.370 394.691   8
  -1   5 -12 622.863 508.864  17
  -1   5 -13 410.967 360.644   8
  -1   5 -13 189.215 353.092  17
   1   7 -10 753.874 414.015  17
   1   7  -9 1332.17 446.081  18
   1   7  -9 1085.23 475.459  19
   1   7  -8 3154.06 710.320  19
   1   7  -8 3034.15 673.621  18
  -1   7   7 948.728 247.114  36
   1   7  -7 1155.87 589.009  18
   1   7  -7 1251.01 532.048  19
   1   7  -6 6850.23 899.684  16
  -1   7   6 5846.85 565.791  36
   1   7  -6 7021.48 1078.62  19
   1   7  -5 1910.20 551.823  16
   1   7  -5 2929.50 808.852  19
   1   7  -4 2579.60 733.128  16
   1   7  -4 1565.98 633.098  19
   1   7  -3 2132.91 709.930  16
  -1   7   3 1412.14 387.625  36
   1   7  -3 2348.98 548.733  36
   1   7  -3 1033.49 609.370  19
   1   7  -2 1934.38 515.306  36
  -1   7   2 1137.35 370.960  36
   1   7  -2 2540.27 800.481  19
   1   7  -1 6022.24 736.005  36
  -1   7   1 5937.79 706.620  36
   1   7  -1 5481.06 941.306  19
  -1   7   0 83.5131 333.467  36
   1   7   0 518.298 362.615  36
  -1   7   0 83.3361 487.773  19
   1   7   0-528.438 625.314  19
  -1   7  -1 900.332 403.755  36
   1   7   1 370.402 326.504  36
  -1   7  -1 0.87771 492.792  19
  -1   7  -2 522.016 392.842  36
   1   7   2 983.900 384.025  36
  -1   7  -2 916.987 584.918  19
  -1   7  -3 778.146 403.695  36
   1   7   3-72.5395 336.424  36
  -1   7  -3 1142.04 660.297  19
  -1   7  -4 1506.25 518.891  16
  -1   7  -4 1829.34 523.541  36
   1   7   4 1096.78 339.982  36
  -1   7  -4 2568.90 846.216  19
  -1   7  -5 2005.28 575.511  16
   1   7   5 2365.48 412.060  36
  -1   7  -5 3508.31 993.680  19
   1   7   6-42.8027 253.943  36
  -1   7  -6-17.7716 370.651  18
  -1   7  -6-420.173 582.287  19
  -1   7  -7-673.444 532.246  19
  -1   7  -8 4128.95 767.062   8
  -1   7  -8 6677.66 984.414  19
  -1   7  -9 503.748 340.119   8
  -1   7  -9 948.785 372.578  19
  -1   7 -10 1468.38 462.979  17
  -1   9   1 432.647 252.871  16
   1   9  -1 523.020 247.046  16
   1   9   0 3645.96 473.653  16
  -1   9   0 2986.52 421.827  16
   1   9   1 4554.57 509.048  16
   2  -8  -7 182.390 174.387  11
   2  -8  -7 45.6789 235.536  10
   2  -8  -6 2515.96 418.402  11
   2  -8  -6 4037.11 667.270  10
   2  -8  -5 143.788 233.499  11
   2  -8  -5 734.030 410.605  10
   2  -8  -4 2061.47 464.222  11
   2  -8  -4 4214.72 785.941  10
   2  -8  -3 1320.94 428.457  11
   2  -8  -3 981.781 543.949  10
   2  -8  -2 1445.71 449.469  11
   2  -8  -2 2521.65 425.544  40
   2  -8  -2 1971.48 641.655  10
   2  -8  -1 3854.98 665.868  11
   2  -8  -1 6668.41 631.206  40
  -2  -8   1 6013.26 916.873  10
  -2  -8   1 3115.38 600.821  11
   2  -8   0 827.268 437.692  11
  -2  -8   0 78.5003 355.567  11
   2  -8   0 2584.16 430.032  40
  -2  -8   0 2320.29 619.766  10
  -2  -8  -1 21.6971 323.406  11
   2  -8   1 1168.00 353.600  40
  -2  -8  -1 658.123 460.885  10
   2  -8   1 28.4614 293.025  11
  -2  -8  -2 161.641 387.523  11
  -2  -8  -2 1039.96 491.925  10
   2  -8   2 291.281 359.367  11
   2  -8   3 5032.97 470.044  40
  -2  -8  -3 6887.66 965.011  10
  -2  -8  -4 581.230 313.585  11
   2  -8   4 1786.30 306.380  40
  -2  -8  -4 1976.46 605.113  10
  -2  -8  -5 202.394 308.539  11
  -2  -8  -5 1308.00 522.289  10
  -2  -8  -6 869.032 289.005  11
  -2  -8  -6 1417.29 427.798  10
  -2  -8  -7 223.541 194.237  11
  -2  -8  -7 353.069 248.725  10
   2  -6 -12 605.796 254.411  11
  -2  -6  12 569.191 358.669  15
   2  -6 -12 709.498 210.659  38
  -2  -6  11 410.501 440.081  15
   2  -6 -11 38.2327 249.013  11
  -2  -6  11 278.316 248.509  39
   2  -6 -11-189.557 224.646  38
   2  -6 -10 2821.36 543.422  11
   2  -6 -10 4982.17 1002.25  13
  -2  -6  10 2895.18 736.123  15
  -2  -6  10 2971.27 535.176  39
   2  -6 -10 3958.13 467.074  38
  -2  -6   9 1856.87 609.892  15
   2  -6  -9 1284.89 558.639  11
   2  -6  -9 2025.68 805.134  13
   2  -6  -9 1948.43 393.034  38
  -2  -6   9 1384.85 447.908  39
   2  -6  -9 1727.40 538.372  10
  -2  -6   8 953.973 528.288  15
   2  -6  -8 543.554 564.302  13
   2  -6  -8 971.251 427.768  11
  -2  -6   8 1382.20 459.368  39
   2  -6  -8 2165.90 410.752  38
   2  -6  -8 1014.70 592.759  10
  -2  -6   7 3563.90 909.533  15
   2  -6  -7 3842.99 1062.92  13
   2  -6  -7 2859.36 780.085  11
  -2  -6   7 3978.59 658.685  39
   2  -6  -7 4522.34 535.186  38
   2  -6  -7 5014.71 1022.39  10
  -2  -6   6 8978.51 1367.75  15
   2  -6  -6 12736.8 1697.91  13
   2  -6  -6 9484.69 1084.47  11
  -2  -6   6 10067.2 972.427  39
   2  -6  -6 10211.1 780.346  38
   2  -6  -6 12597.5 1627.89  10
   2  -6  -5 15178.4 1827.53  13
  -2  -6   5 9701.47 1415.30  15
   2  -6  -5 9954.76 1201.32  11
  -2  -6   5 13656.6 1546.99  12
   2  -6  -5 13110.6 862.309  38
  -2  -6   5 14461.3 1143.01  39
   2  -6  -5 16505.2 1094.14  40
   2  -6  -4 4086.75 1005.33  13
   2  -6  -4 6363.88 1217.62  12
   2  -6  -4 3174.82 718.257  11
  -2  -6   4 4260.85 981.428  12
  -2  -6   4 3191.22 852.434  15
  -2  -6   4 3267.28 451.979  40
   2  -6  -4 4238.69 619.886  40
  -2  -6   4 3689.43 609.658  39
   2  -6  -4 3561.70 480.629  38
   2  -6  -4 4799.84 2177.72   5
   2  -6  -3 2240.98 793.747  13
  -2  -6   3 2568.21 770.545  12
   2  -6  -3 4076.19 1026.00  12
   2  -6  -3 2877.14 508.459  40
  -2  -6   3 2418.46 419.295  40
   2  -6  -3 2334.92 583.683  11
  -2  -6   2 17163.7 1772.72  12
   2  -6  -2 17477.0 1801.95  12
  -2  -6   2 14918.0 973.491  40
   2  -6  -2 16406.5 1065.75  40
  -2  -6   1 5604.74 1024.03  12
   2  -6  -1 4967.19 1028.07  12
  -2  -6   1 4090.77 532.923  40
   2  -6  -1 3539.84 515.203  40
   2  -6   0 5574.62 1067.43  12
  -2  -6   0 5876.70 1103.05  12
  -2  -6   0 4614.31 594.773  40
  -2  -6  -1 5476.65 1136.96  12
   2  -6   1 5553.91 1062.36  12
  -2  -6  -1 4436.80 584.865  40
   2  -6   2 11174.9 1483.53  12
  -2  -6  -2 13702.8 1659.45  12
  -2  -6  -2 11411.1 903.031  40
   2  -6   3 746.393 491.643  12
  -2  -6  -3 1677.53 448.487  40
  -2  -6  -3 456.009 436.417  11
   2  -6   4 756.404 535.761  12
   2  -6   4 1149.36 539.203  15
  -2  -6  -4 666.754 511.176  11
   2  -6   4 1348.51 396.252  39
  -2  -6  -4 2676.85 523.820  40
  -2  -6  -4 1235.26 714.860  10
  -2  -6  -5 7597.63 1178.37  11
   2  -6   5 8464.41 850.467  39
  -2  -6  -6 1939.46 697.173  11
   2  -6   6 2897.58 732.791  12
  -2  -6  -6 5048.01 1291.29  13
   2  -6   6 2937.77 570.634  39
  -2  -6  -6 3602.86 478.433  38
  -2  -6  -6 4226.85 1125.12  10
  -2  -6  -7 6353.11 1368.76  13
  -2  -6  -7 4722.16 816.028  11
  -2  -6  -7 4344.73 499.682  38
   2  -6   7 4626.76 694.854  39
  -2  -6  -7 7625.25 1313.88  10
  -2  -6  -8 518.367 499.230  11
  -2  -6  -8 1120.70 274.905  38
   2  -6   8 1220.99 412.963  39
  -2  -6  -8 1545.39 713.911  10
  -2  -6  -9 1068.65 548.335  11
   2  -6   9 1589.76 642.360  15
  -2  -6  -9 2277.37 401.292  38
   2  -6   9 2239.14 505.672  39
  -2  -6  -9 2262.45 598.389  10
   2  -6  10 2610.55 697.047  15
  -2  -6 -10 4113.19 460.886  38
   2  -6  10 3126.72 507.726  39
  -2  -6 -10 2984.12 650.354  10
  -2  -6 -11 786.725 305.932  11
   2  -6  11 624.524 382.629  15
   2  -6  11 541.822 272.024  39
  -2  -6 -11 1252.28 281.202  38
  -2  -6 -12 63.2868 185.010  11
   2  -6  12 130.743 297.424  15
   2  -6  12 305.170 178.735  39
  -2  -4  14 969.832 425.747  15
   2  -4 -14 819.807 395.406  13
  -2  -4  14 386.085 260.087  39
  -2  -4  13 826.774 477.282  15
   2  -4 -13 1507.16 612.908  13
  -2  -4  13 306.757 326.381  39
   2  -4 -13 1226.64 394.843  38
   2  -4 -12 471.406 640.564  13
   2  -4 -12 1082.84 658.403  14
   2  -4 -12 1318.74 500.446  11
  -2  -4  12 519.478 352.479  39
   2  -4 -12 566.821 322.055  38
   2  -4 -12 1265.43 599.908  17
   2  -4 -11 3893.49 886.411  14
   2  -4 -11 3250.07 962.293  13
   2  -4 -11 3218.41 686.965  11
   2  -4 -11 3792.25 891.267   8
  -2  -4  11 3048.91 614.195  39
   2  -4 -11 4058.67 545.507  38
   2  -4 -11 2342.59 793.591  17
   2  -4 -10 4365.84 983.402  11
   2  -4 -10 8261.97 1397.82  13
   2  -4 -10 8249.75 1243.61  14
   2  -4 -10 8024.46 1315.38   8
   2  -4 -10 9410.92 841.019  38
   2  -4 -10 6865.47 1237.39  17
   2  -4  -9 8331.03 1231.01  14
   2  -4  -9 8490.13 1467.43  13
   2  -4  -9 9465.16 1029.27  11
   2  -4  -9 9819.29 1384.87   8
   2  -4  -9 9424.64 3234.53   5
   2  -4  -9 10744.0 908.857  38
   2  -4  -9 9185.14 1424.05  17
  -2  -4   9 10804.6 3184.56  21
  -2  -4   9 7264.52 1916.23  25
   2  -4  -8 7564.77 884.265  11
   2  -4  -8 8685.52 1378.46  13
   2  -4  -8 6453.94 1062.70  14
   2  -4  -8 7644.11 2459.21   5
   2  -4  -8 6322.74 1080.07  10
   2  -4  -8 8277.98 1227.00   8
   2  -4  -8 8511.46 765.500  38
  -2  -4   8 8073.12 2598.85  21
   2  -4  -8 9069.28 1375.32  17
  -2  -4   8 9104.90 1988.77  25
   2  -4  -7 22444.4 1857.69  14
   2  -4  -7 22236.4 2033.20  13
   2  -4  -7 18857.0 1357.85  11
   2  -4  -7 23881.1 2038.93   8
   2  -4  -7 28860.8 4662.53   5
   2  -4  -7 24183.7 2007.59  10
   2  -4  -7 22966.0 1172.69  38
  -2  -4   7 20654.3 2811.74  25
  -2  -4   7 17127.4 3502.94  21
   2  -4  -7 21365.8 1979.23  17
   2  -4  -6 16174.6 1208.43  11
   2  -4  -6 17732.4 1740.31  13
   2  -4  -6 21606.6 3776.82   5
   2  -4  -6 18130.6 1703.61  10
   2  -4  -6 17139.0 1695.93   8
   2  -4  -6 18537.9 1019.18  38
   2  -4  -6 16457.5 1696.61  17
  -2  -4   6 14914.8 2978.41  21
  -2  -4   6 17844.8 2524.46  25
   2  -4  -5 19745.7 3500.30   5
  -2  -4   5 16719.9 2408.92  25
  -2  -4   5 11001.6 2392.28  21
   2  -4  -4 10963.9 2489.74   5
  -2  -4   4 7697.66 1572.71  25
  -2  -4   4 6022.39 1700.22  21
   2  -4  -3 3807.25 1473.95   5
   2  -4  -3 3588.72 1238.00  27
  -2  -4   3 3618.97 1198.08  25
  -2  -4   3 3257.43 1145.85  21
   2  -4  -2-567.743 808.860   5
   2  -4  -2 987.142 843.268  27
  -2  -4   2-369.476 687.070  25
   2  -4  -1 26727.7 3162.27   5
  -2  -4   1 23067.1 2423.88   5
   2  -4  -1 23901.7 2540.83  27
  -2  -4   1 22099.6 2367.81  25
   2  -4   0 41856.0 3731.88   5
  -2  -4   0 42168.5 3562.25   5
  -2  -4  -1 10810.4 1989.56   5
  -2  -4  -1 11964.4 1760.48   2
   2  -4   1 9713.17 1746.77   5
  -2  -4  -1 8227.33 1372.06  27
  -2  -4  -2 25006.6 3217.84   5
  -2  -4  -2 25791.1 2838.26   2
   2  -4   2 22600.5 2685.13  21
  -2  -4  -3 5705.82 1787.07   5
  -2  -4  -3 5512.38 1428.30   2
   2  -4   3 4043.57 1352.88  21
  -2  -4  -4 17253.9 3068.76   5
  -2  -4  -4 15692.0 2574.72   2
   2  -4   4 11313.7 2330.20  21
   2  -4   4 12721.0 2017.56  25
  -2  -4  -5 7586.77 1922.36   2
  -2  -4  -5 7356.14 2172.64   5
  -2  -4  -5 6240.71 1066.04  13
   2  -4   5 5824.27 1360.71  25
   2  -4   5 5067.33 1822.26  21
  -2  -4  -6 2391.09 762.642  13
  -2  -4  -6 3227.07 575.052  11
  -2  -4  -6 2939.58 684.100  14
  -2  -4  -6 3017.88 741.541   8
  -2  -4  -6 2917.78 707.709  10
  -2  -4  -6 2600.69 1343.16   5
  -2  -4  -6 1862.49 942.033   2
  -2  -4  -6 2183.12 385.161  38
   2  -4   6 2687.08 508.106  43
   2  -4   6 1345.35 804.202  25
   2  -4   6 204.066 938.397  21
  -2  -4  -6 2076.26 683.857  17
  -2  -4  -7 1917.82 691.978  14
  -2  -4  -7 1456.78 420.168  11
  -2  -4  -7 1585.45 666.205  13
  -2  -4  -7 2826.17 1888.48   5
  -2  -4  -7 1637.85 726.328   8
  -2  -4  -7 1866.41 747.390  10
  -2  -4  -7 3175.04 1584.88   2
  -2  -4  -7 1807.99 368.784  38
   2  -4   7 1876.37 487.193  43
  -2  -4  -7 1827.47 741.917  17
   2  -4   7 1988.35 951.307  25
   2  -4   7 811.139 759.602  21
  -2  -4  -8 11470.3 1131.16  11
  -2  -4  -8 14665.2 1619.02  14
  -2  -4  -8 16001.7 1861.15  13
  -2  -4  -8 12464.8 1530.39  10
  -2  -4  -8 13310.1 3582.47   5
  -2  -4  -8 16397.2 3558.98   2
  -2  -4  -8 13587.3 1621.72   8
  -2  -4  -8 13953.8 974.307  38
   2  -4   8 14358.5 1059.17  43
   2  -4   8 11405.8 2158.34  25
   2  -4   8 13126.6 3322.53  21
  -2  -4  -8 15155.9 1724.36  17
  -2  -4  -9 2004.69 665.862  11
  -2  -4  -9 4450.67 1065.91  13
  -2  -4  -9 4338.31 950.215  14
  -2  -4  -9 3036.93 770.550  10
  -2  -4  -9 3033.33 821.828   8
   2  -4   9 3995.64 633.539  43
  -2  -4  -9 4259.15 595.510  38
  -2  -4  -9 4454.50 1077.61  17
  -2  -4 -10 473.021 525.137  13
  -2  -4 -10 554.096 451.764  11
  -2  -4 -10 1190.83 684.361  14
  -2  -4 -10 459.570 556.238  10
  -2  -4 -10-19.2194 469.721   8
  -2  -4 -10 676.461 381.893  38
  -2  -4 -10 1424.58 777.004  17
  -2  -4 -11 3846.37 844.998  11
  -2  -4 -11 9050.13 1283.92  14
  -2  -4 -11 8812.63 1410.78  13
  -2  -4 -11 7312.67 1215.74   8
  -2  -4 -11 8578.76 796.467  38
  -2  -4 -11 6989.90 1270.80  17
  -2  -4 -12 5902.81 1028.19  13
  -2  -4 -12 5729.09 1037.94  14
  -2  -4 -12 6005.09 676.789  38
  -2  -4 -12 6207.59 1084.03  17
  -2  -4 -13 1588.76 675.177  14
  -2  -4 -13 7224.51 835.484  11
  -2  -4 -13 7173.64 707.967  38
   2  -4  14 621.090 340.494  15
   2  -4  14 919.274 265.827  39
   2  -2 -16 2781.90 545.093   8
   2  -2 -16 2704.63 587.328  17
   2  -2 -15 1505.68 558.677   8
   2  -2 -15 598.837 496.512  17
   2  -2 -14 910.672 691.476   8
   2  -2 -14 1038.21 716.255  17
   2  -2 -13 366.128 476.715  13
   2  -2 -13 1063.20 730.477  14
   2  -2 -13 640.072 634.149  17
   2  -2 -13 532.812 543.398   8
   2  -2 -13 606.279 394.539  38
   2  -2 -13 63.0706 610.044  18
   2  -2 -12 15138.6 1310.29  11
   2  -2 -12 8781.58 1377.82  13
   2  -2 -12 15297.2 1751.82  14
   2  -2 -12 11917.4 1610.33  17
   2  -2 -12 14537.6 1682.76   9
   2  -2 -12 14891.8 1766.96   8
   2  -2 -12 13336.8 977.607  38
   2  -2 -12 11762.9 1544.68  18
   2  -2 -11 5270.28 1082.99  13
   2  -2 -11 9069.00 1348.79  14
   2  -2 -11 4636.29 907.467  11
   2  -2 -11 8985.11 1427.21  17
   2  -2 -11 10234.0 1481.51   9
   2  -2 -11 9343.05 1400.08   8
   2  -2 -11 8787.82 800.281  38
  -2  -2  11 5394.89 2490.25  24
   2  -2 -11 7100.05 1186.47  18
  -2  -2  11 7506.82 2659.73  21
   2  -2 -10 2996.36 879.095  17
   2  -2 -10 2738.57 757.299  14
   2  -2 -10 1668.81 497.153  11
   2  -2 -10 3166.06 864.460  13
   2  -2 -10 3574.88 836.081   9
   2  -2 -10 3658.09 1842.87   5
   2  -2 -10 3487.46 882.425   8
   2  -2 -10 3083.78 488.421  38
   2  -2 -10 2746.67 831.044  18
  -2  -2  10 2298.53 1501.00  21
  -2  -2  10 5010.13 2212.83  24
   2  -2  -9 23634.3 1976.49  14
   2  -2  -9 21981.9 2049.24  13
   2  -2  -9 18483.3 1253.93  11
   2  -2  -9 23231.9 1962.80   8
   2  -2  -9 25528.6 1989.17   9
   2  -2  -9 27406.7 4299.42   5
   2  -2  -9 23123.5 1178.04  38
   2  -2  -9 22640.5 2000.59  17
  -2  -2   9 19540.0 2489.62  25
  -2  -2   9 24743.0 4497.23  24
   2  -2  -9 21383.2 1864.98  18
   2  -2  -8 19068.1 3390.19   5
  -2  -2   8 15604.8 2118.38  25
  -2  -2   8 15635.4 3411.10  24
   2  -2  -7 8313.06 2146.32   5
   2  -2  -7 8511.22 2121.19   2
  -2  -2   7 6641.72 2194.09  24
  -2  -2   7 7430.76 1449.47  25
   2  -2  -6 8848.36 1931.02   5
   2  -2  -6 8289.90 1978.50   2
  -2  -2   6 9912.77 2275.77  24
  -2  -2   6 8697.10 1420.34  25
   2  -2  -5 51095.1 4296.78   5
   2  -2  -5 48653.5 3972.65   2
  -2  -2   5 46524.2 4376.48  24
  -2  -2   5 44361.3 2858.32  25
   2  -2  -4 35770.7 3154.63   2
   2  -2  -4 37662.9 3333.72   5
  -2  -2   4 32394.5 2305.51  25
  -2  -2   4 30829.3 3256.84  24
   2  -2  -3 83755.7 4583.70   5
   2  -2  -3 78020.8 4153.89   2
   2  -2  -3 76097.2 3505.15  27
  -2  -2   3 74832.0 4579.04  24
  -2  -2   3 74588.9 3211.06  25
  -2  -2   2 30799.2 1271.71   5
   2  -2  -2 36525.4 2520.52   2
   2  -2  -2 38922.6 2916.30   5
   2  -2  -2 36819.2 2358.32  27
  -2  -2   2 36917.1 2153.50  25
  -2  -2   1 101740. 3157.25   5
  -2  -2   1 103231. 2979.48   2
   2  -2  -1 113014. 3799.55   2
   2  -2  -1 107074. 2875.51  21
  -2  -2   1 109224. 3452.36  25
  -2  -2   0 109021. 3561.90   2
   2  -2   0 117298. 4381.27   5
  -2  -2   0 110509. 3898.36   5
  -2  -2   0 112511. 3376.51  25
   2  -2   0 100159. 3391.71  21
  -2  -2  -1 165292. 5365.59   5
  -2  -2  -1 159628. 4891.63   2
  -2  -2  -1 156968. 3953.71  27
   2  -2   1 153802. 4803.22  21
   2  -2   1 156520. 4499.50  24
   2  -2   1 158786. 4168.81  25
  -2  -2  -2 50387.2 3126.67   2
  -2  -2  -2 52401.7 3398.27   5
   2  -2   2 43594.0 2351.51  25
   2  -2   2 44058.7 2991.39  21
   2  -2   2 44815.8 2927.69  24
  -2  -2  -3 166840. 6247.80   2
   2  -2   3 158308. 4531.52  25
   2  -2   3 153655. 6197.46  24
   2  -2   3 154137. 6090.87  21
  -2  -2  -4 12514.1 2063.48   5
  -2  -2  -4 11666.9 1860.34   2
   2  -2   4 11692.6 1957.31  21
   2  -2   4 11367.4 1392.55  25
   2  -2   4 13512.1 2183.32  24
  -2  -2  -5 4655.74 1394.56   2
  -2  -2  -5 5394.22 1335.08   5
   2  -2   5 4542.64 947.014  25
   2  -2   5 4689.19 1401.01  24
   2  -2   5 4462.89 1475.26  21
  -2  -2  -6 19814.2 2981.88   5
  -2  -2  -6 18658.6 2811.52   2
   2  -2   6 17874.4 2878.82  21
   2  -2   6 16031.2 1849.02  25
   2  -2   6 18116.3 2986.98  24
  -2  -2  -7 21882.8 3334.72   2
  -2  -2  -7 24246.6 3633.75   5
   2  -2   7 21404.8 3334.28  21
   2  -2   7 18367.3 2066.73  25
   2  -2   7 25494.0 3918.23  24
  -2  -2  -8 2949.63 1545.81   5
  -2  -2  -8 4097.03 1649.80   2
   2  -2   8 2274.86 1562.22  24
   2  -2   8 1873.30 714.940  25
   2  -2   8 1164.53 830.220  21
  -2  -2  -9 12882.2 1542.12  13
  -2  -2  -9 12888.5 1045.85  11
  -2  -2  -9 14102.5 1535.96  14
  -2  -2  -9 15618.9 1641.68   8
  -2  -2  -9 17785.3 3467.26   2
  -2  -2  -9 17036.5 3600.84   5
  -2  -2  -9 16069.5 1616.36   9
  -2  -2  -9 13930.1 910.483  38
   2  -2   9 18309.4 4012.69  24
  -2  -2  -9 14726.5 1640.45  17
  -2  -2  -9 13188.1 1492.70  18
   2  -2   9 14120.5 3247.45  21
  -2  -2 -10 7921.44 901.644  11
  -2  -2 -10 10213.8 1391.32  14
  -2  -2 -10 6646.51 1173.78  13
  -2  -2 -10 8123.15 1296.36  17
  -2  -2 -10 7724.07 1200.10   8
  -2  -2 -10 9182.76 1280.64   9
  -2  -2 -10 8429.05 785.025  38
   2  -2  10 7870.56 2742.26  21
   2  -2  10 5650.62 2571.93  24
  -2  -2 -10 8591.70 1297.21  18
  -2  -2 -11 963.377 490.353  11
  -2  -2 -11 715.949 538.522  17
  -2  -2 -11 438.077 511.218  14
  -2  -2 -11 1977.39 796.161   8
  -2  -2 -11 157.561 603.572   9
  -2  -2 -11 1167.13 402.664  38
  -2  -2 -11 1078.13 727.456  18
  -2  -2 -12 4221.57 1041.96  17
  -2  -2 -12 5581.77 960.192  11
  -2  -2 -12 5490.42 1044.74  14
  -2  -2 -12 4045.98 1073.76   8
  -2  -2 -12 4383.19 975.885   9
  -2  -2 -12 5424.48 710.331  38
  -2  -2 -12 4227.93 1084.55  18
  -2  -2 -13 4229.14 943.676  17
  -2  -2 -13 6147.01 1133.44  14
  -2  -2 -13 6420.70 1207.38   8
  -2  -2 -13 6802.18 1198.07   9
  -2  -2 -14 1305.36 580.637   8
  -2  -2 -14 873.316 557.269  17
  -2  -2 -15 5121.83 833.955   8
   2  -2  15 3635.91 433.502  39
  -2  -2 -15 3728.40 753.690  17
   2   0 -16 544.260 387.489   8
   2   0 -16 1504.19 519.459  17
   2   0 -16 711.976 389.943  18
   2   0 -15-137.858 438.834   8
   2   0 -15-989.949 588.270  17
   2   0 -15 112.898 479.222  18
   2   0 -14 1490.97 753.054   9
   2   0 -14 1107.51 586.273   8
   2   0 -14 1683.97 688.099  17
   2   0 -14 1458.67 752.793  18
   2   0 -13 3201.62 942.664   9
   2   0 -13 2215.61 846.272   8
   2   0 -13 3537.27 1026.33  17
   2   0 -13 3598.20 965.989  18
   2   0 -12 4954.04 1066.02   9
   2   0 -12 4305.23 988.088   8
   2   0 -12 5310.53 1249.56  17
   2   0 -12 7734.02 1331.13  14
   2   0 -12 3046.85 993.545  18
   2   0 -11 6987.22 1204.69  14
   2   0 -11 7315.42 1357.33  17
   2   0 -11 8080.43 1260.63   8
   2   0 -11 7664.52 1209.57   9
   2   0 -11 4252.41 537.709  38
  -2   0  11 6295.41 2194.51  21
   2   0 -11 5146.91 1065.40  18
  -2   0  11 7196.93 3135.76  24
   2   0 -10 27658.0 2102.37  14
   2   0 -10 31927.2 2311.75   8
   2   0 -10 29493.5 2235.96   9
   2   0 -10 22599.9 1131.87  38
  -2   0  10 29706.7 5233.75  24
   2   0 -10 28632.1 2350.63  17
   2   0 -10 29405.7 2204.87  18
  -2   0  10 30069.4 4427.42  21
   2   0  -9 3047.91 1346.90   1
  -2   0   9 5558.28 2261.56  24
  -2   0   9 3266.98 900.502  25
   2   0  -8-19.6916 536.014   5
   2   0  -8-387.220 677.745   1
  -2   0   8-308.986 849.789  24
  -2   0   8-60.4461 502.042  25
  -2   0   8 277.901 807.156  23
   2   0  -7 51317.4 4078.84   1
  -2   0   7 51621.5 2905.91  25
  -2   0   7 52447.6 4104.01  23
  -2   0   7 54371.0 5003.35  24
   2   0  -6 364.305 580.249   1
   2   0  -6-123.614 429.992   5
  -2   0   6-288.791 300.838   7
  -2   0   6-131.669 338.609   3
  -2   0   6-185.773 843.165  24
  -2   0   6 1046.14 850.444  23
  -2   0   6 219.204 422.606  25
  -2   0   5 2360.29 563.998   3
   2   0  -5 2252.56 793.259   5
   2   0  -5 2280.51 810.644   1
  -2   0   5 4082.88 1280.44  24
  -2   0   5 2446.24 606.888  25
  -2   0   5 3083.75 912.351  23
   2   0  -4 166926. 4998.68   5
   2   0  -4 165067. 5379.09   2
   2   0  -4 172262. 5656.15   1
  -2   0   4 162363. 3831.40   3
  -2   0   4 171555. 3766.27  25
  -2   0   4 159093. 4826.00  23
  -2   0   4 174482. 6158.25  24
  -2   0   3 141072. 3196.35   3
   2   0  -3 136684. 3844.40   5
   2   0  -3 143430. 4580.17   1
  -2   0   3 144025. 3752.61  23
  -2   0   3 143383. 4879.32  24
  -2   0   3 149602. 3062.54  25
  -2   0   2 202761. 3383.19   3
   2   0  -2 204408. 4720.65   1
   2   0  -2 202064. 3812.68   5
  -2   0   2 205112. 4783.84  24
  -2   0   2 194955. 2286.66  20
  -2   0   2 203562. 3322.51  23
  -2   0   1 176717. 2742.92   3
   2   0  -1 178544. 3675.18   1
   2   0  -1 181829. 2276.54  27
  -2   0   1 184130. 2383.58  20
   2   0  -1 177513. 1737.65  26
  -2   0   0 341528. 3441.77  20
   2   0   0 342183. 3964.19  21
  -2   0  -1 66106.3 2038.58   2
   2   0   1 64588.5 1809.20   4
   2   0   1 64579.4 1496.34   6
   2   0   1 63001.1 1864.48   7
  -2   0  -1 63365.1 1044.33   3
   2   0   1 68100.0 2107.29  21
  -2   0  -1 64873.0 1615.77  20
   2   0   2 175651. 3517.70   4
  -2   0  -2 182674. 4331.25   5
  -2   0  -2 175778. 4155.40   2
   2   0   2 179951. 3735.77   7
  -2   0  -2 175554. 3807.14   1
  -2   0  -2 178645. 3080.29  28
   2   0   2 181766. 4321.02  21
   2   0   2 181301. 2043.30  25
  -2   0  -3 150111. 4216.07   1
  -2   0  -3 146639. 4442.99   2
   2   0   3 146717. 3915.70   7
  -2   0  -3 150944. 4643.07   5
   2   0   3 145349. 3762.64   4
  -2   0  -3 151185. 3452.15  28
   2   0   3 148268. 2495.15  25
  -2   0  -4 937.031 670.854   5
   2   0   4 377.182 380.128   7
  -2   0  -4 734.896 478.216   1
  -2   0  -4-6.38481 514.692   2
   2   0   4 1214.05 562.456   4
  -2   0  -4 524.918 424.670  28
   2   0   4 799.160 327.420  25
   2   0   4 1350.95 779.218  23
   2   0   5 9816.52 1266.48   4
   2   0   5 7821.03 1183.77   7
  -2   0  -5 9051.29 1553.83   5
  -2   0  -5 9329.01 1524.24   2
  -2   0  -5 9028.74 1404.20   1
  -2   0  -5 9905.80 1257.31  28
   2   0   5 9346.46 1665.19  23
   2   0   5 8579.56 876.315  25
   2   0   6 100125. 4440.43   7
   2   0   6 101316. 4291.15   4
  -2   0  -6 111964. 5296.62   1
  -2   0  -6 111609. 5767.16   2
   2   0   6 94712.4 3144.45  25
   2   0   6 106657. 5826.42  21
   2   0   6 121066. 6331.59  23
   2   0   7-25.9845 370.167   4
   2   0   7-880.626 821.109   7
  -2   0  -7-77.0806 483.080   1
  -2   0  -7-344.440 708.402   2
   2   0   7 408.140 953.765  21
   2   0   7 53.3134 384.547  25
   2   0   7-444.289 780.941  23
  -2   0  -8 8836.00 1959.68   2
  -2   0  -8 6613.48 1639.77   1
   2   0   8 13563.7 2702.11  23
   2   0   8 10404.5 2247.57  21
  -2   0  -9 22386.0 1828.41   9
  -2   0  -9 21005.4 1780.07   8
  -2   0  -9 17356.9 1198.79  11
   2   0   9 21723.4 3971.07  24
  -2   0  -9 21616.0 1814.26  18
   2   0   9 20467.3 3429.89  21
   2   0   9 19252.2 3436.04  23
  -2   0  -9 21394.8 1942.72  17
  -2   0 -10 12558.2 1410.53  14
  -2   0 -10 13199.2 1565.74   9
  -2   0 -10 13798.9 1626.09   8
  -2   0 -10 12410.2 928.183  38
   2   0  10 11176.7 2625.89  21
  -2   0 -10 11875.0 1547.53  17
   2   0  10 13289.4 3119.71  23
   2   0  10 11942.7 3404.31  24
  -2   0 -10 12770.2 1542.99  18
  -2   0 -11 96.9321 504.531   9
  -2   0 -11 432.336 626.217   8
  -2   0 -11-30.8816 389.702  14
  -2   0 -11 1016.57 807.775  17
   2   0  11-1692.09 1531.96  24
  -2   0 -11-635.978 609.008  18
   2   0  11 633.820 1240.10  21
  -2   0 -12 21427.9 2076.81   8
  -2   0 -12 21669.1 2078.68   9
  -2   0 -12 19940.3 1886.87  14
  -2   0 -12 21475.2 2134.91  17
  -2   0 -12 19791.5 2022.25  18
  -2   0 -13 2224.89 924.315   8
  -2   0 -13 2013.18 827.887   9
  -2   0 -13 3222.61 1006.30  14
  -2   0 -13 1120.98 668.656  17
  -2   0 -13 1906.72 734.326  18
  -2   0 -14 2374.88 746.035   8
  -2   0 -14 2211.60 731.177   9
  -2   0 -14 1613.48 675.208  17
  -2   0 -14 1668.96 733.966  18
  -2   0 -15 175.331 554.669   8
  -2   0 -15 259.813 445.798   9
  -2   0 -15 780.788 490.665  17
  -2   0 -15 117.577 393.147  18
  -2   0 -16 1685.02 475.427   8
  -2   0 -16 1253.95 475.173  17
   2   2 -16 2543.50 582.493  17
   2   2 -16 1913.58 473.535  18
   2   2 -15 912.674 393.592   8
   2   2 -15 882.547 581.753  17
   2   2 -15 926.405 529.286  18
   2   2 -14 621.348 552.305   8
   2   2 -14 898.974 638.149  17
   2   2 -14 942.612 639.753  18
   2   2 -13 528.437 598.625   8
   2   2 -13 747.656 514.571   9
   2   2 -13-159.829 545.066  17
   2   2 -13 717.472 735.438  18
   2   2 -12 11078.9 1371.17   9
   2   2 -12 14254.5 1731.42   8
   2   2 -12 14154.5 1881.30  17
   2   2 -12 12304.2 1636.54  18
   2   2 -11 8321.42 1280.44   8
   2   2 -11 8241.00 2654.35   1
   2   2 -11 8367.38 1218.29   9
   2   2 -11 10446.7 1583.98  17
   2   2 -11 10343.8 1507.65  18
  -2   2  11 6810.13 2411.94  22
   2   2 -10 3936.62 1143.02  17
   2   2 -10 3161.28 1317.72   1
   2   2 -10 3778.86 943.261   8
   2   2 -10 1978.12 604.943   9
  -2   2  10 1031.46 776.734  29
   2   2 -10 3690.55 903.678  18
  -2   2  10-49.1761 1672.04  22
   2   2  -9 24745.2 3956.37   1
   2   2  -9 24845.9 2033.53   8
  -2   2   9 25434.3 4094.94  24
  -2   2   9 22419.0 4186.01  22
   2   2  -9 27036.6 2136.89  18
   2   2  -8 17935.6 3185.57   1
  -2   2   8 14618.1 3154.17  22
  -2   2   8 16964.5 2974.83  24
  -2   2   8 16993.0 1889.00  25
   2   2  -7 7062.49 1949.14   1
   2   2  -7 7849.48 1519.46  28
  -2   2   7 7499.05 1873.04  24
  -2   2   7 6718.37 1837.11  22
  -2   2   6 8525.96 1318.02   3
   2   2  -6 6892.07 1808.87   1
   2   2  -6 10327.3 1510.67  28
  -2   2   6 7670.27 1160.21  20
  -2   2   6 8898.18 1935.34  22
   2   2  -5 44440.1 3883.52   1
   2   2  -5 46329.1 2713.87  28
  -2   2   5 46203.5 4153.19  22
  -2   2   5 38841.9 2680.24  20
  -2   2   5 40779.7 2057.85  26
   2   2  -4 36876.8 3287.32   1
   2   2  -4 30735.4 2042.64  28
  -2   2   4 31536.0 2214.38  29
  -2   2   4 29906.7 1688.86  26
  -2   2   4 34051.0 3234.46  22
   2   2  -3 79135.1 4439.61   1
  -2   2   3 74633.5 3210.15  29
  -2   2   3 73846.0 4534.49  22
  -2   2   3 70492.5 2506.69  26
   2   2  -2 36534.6 2708.49   1
   2   2  -2 31675.8 1664.23   4
  -2   2   2 38113.3 2208.47  29
   2   2  -2 34746.1 2211.73  26
  -2   2   2 36797.0 3014.79  22
  -2   2   2 35847.3 1832.25  26
   2   2  -1 111686. 4190.65   1
   2   2  -1 116745. 4347.25   6
   2   2  -1 117576. 3577.47  29
   2   2  -1 119872. 3893.98  26
  -2   2   1 115978. 3263.41  26
   2   2   0 109547. 3488.32   1
   2   2   0 118740. 4504.17   6
   2   2   0 115476. 3446.02  29
   2   2   0 117641. 3816.31  26
  -2   2   0 120502. 3477.59  26
  -2   2  -1 162686. 5046.97   1
   2   2   1 161965. 5464.96   6
   2   2   1 154607. 2992.75   1
  -2   2  -1 154314. 4485.25   6
  -2   2  -1 166392. 4325.87  29
   2   2   1 156450. 4005.72  29
   2   2   1 165497. 4497.04  26
  -2   2  -2 46538.3 2205.64   6
   2   2   2 47246.7 3140.47   6
  -2   2  -2 48912.4 3098.15   1
  -2   2  -2 47189.1 2415.67  29
   2   2   2 46074.8 2211.80  29
   2   2   2 41088.5 2419.35  22
   2   2   2 45241.3 2432.45  26
  -2   2  -3 168267. 6231.94   1
   2   2   3 157715. 4326.12  29
   2   2   3 148940. 5245.48  22
  -2   2  -3 159298. 5210.08  20
   2   2   3 156434. 4630.36  26
  -2   2  -4 11825.3 1845.47   1
   2   2   4 11937.7 1298.65  29
   2   2   4 10645.2 978.352  21
   2   2   4 12602.7 1404.14  26
  -2   2  -4 11981.2 1454.53  20
   2   2   4 12149.8 1825.43  22
  -2   2  -5 4458.98 1320.88   1
  -2   2  -5 4489.97 1063.30  28
   2   2   5 3542.94 718.247  29
   2   2   5 3939.48 777.839  21
  -2   2  -5 4957.00 904.604  20
   2   2   5 4801.10 971.013  26
  -2   2  -6 20959.4 2880.29   1
  -2   2  -6 17835.7 2080.60  28
   2   2   6 15141.0 1629.27  29
   2   2   6 14780.0 1718.70  26
  -2   2  -7 23937.5 3313.15   1
   2   2   7 24812.2 3105.60   6
   2   2   7 22277.6 2154.98  29
  -2   2  -7 25734.1 2674.88  28
   2   2   7 17867.3 1993.68  26
  -2   2  -8 2184.81 1289.85   1
   2   2   8 2249.78 923.714   6
   2   2   8 1573.46 622.039   7
   2   2   8 972.448 987.823   4
  -2   2  -8 2734.78 1237.18  28
   2   2   9 16456.2 2979.15   7
  -2   2  -9 13026.2 1528.18   9
  -2   2  -9 15428.5 1667.36   8
  -2   2  -9 16938.2 3326.12   1
   2   2   9 13699.3 2691.37   4
   2   2   9 17106.5 3462.10  23
  -2   2  -9 18395.5 1746.64  18
  -2   2 -10 9449.18 1421.66   8
  -2   2 -10 7600.90 1222.33   9
  -2   2 -10 10506.5 1551.12  17
  -2   2 -10 8989.68 1323.46  18
   2   2  10 8888.00 2693.31  24
   2   2  10 9562.74 2936.53  23
  -2   2 -11 1194.25 674.701   9
  -2   2 -11 322.624 683.432   8
  -2   2 -11 2166.97 855.401  17
  -2   2 -11 981.298 644.003  18
  -2   2 -12 2835.11 896.539   8
  -2   2 -12 4474.48 1005.29   9
  -2   2 -12 4722.41 1139.87  17
  -2   2 -12 4424.48 1017.64  18
  -2   2 -13 4958.34 965.948   9
  -2   2 -13 6982.20 1282.30   8
  -2   2 -13 4677.77 1111.54  17
  -2   2 -13 3489.58 908.726  18
  -2   2 -14 1836.82 760.388   8
  -2   2 -14 678.030 564.782   9
  -2   2 -14 664.436 588.599  17
  -2   2 -14 780.336 523.074  18
  -2   2 -15 4552.76 800.285   8
  -2   2 -15 3634.60 644.533   9
  -2   2 -15 4564.28 840.294  17
  -2   2 -15 3532.02 674.198  18
   2   4 -14 639.691 369.374   8
   2   4 -14 391.511 415.480  17
   2   4 -14 804.970 442.731  18
   2   4 -13 412.311 411.877   8
   2   4 -13 1580.66 697.322  17
   2   4 -13 894.766 485.828  18
   2   4 -12 1697.86 595.065   8
   2   4 -12 1533.74 728.113  17
   2   4 -12 327.181 562.789  18
   2   4 -11 3641.58 922.554   8
   2   4 -11 5049.08 1153.39  17
   2   4 -11 4535.70 1031.02  18
   2   4 -10 6834.45 1194.46   8
   2   4 -10 9325.96 1431.05  18
   2   4  -9 8104.76 2528.27   1
  -2   4   9 11216.3 2991.90   6
   2   4  -9 10686.7 1449.66   8
   2   4  -9 12290.2 1630.38  18
   2   4  -9 7585.69 1203.32  19
  -2   4   8 10906.2 2839.74   6
   2   4  -8 8234.36 2479.36   1
  -2   4   8 5937.48 1516.28  29
   2   4  -8 8592.13 1355.00  18
   2   4  -8 6314.59 1145.43  19
  -2   4   7 28265.6 4357.32   6
   2   4  -7 25374.3 3992.43   1
  -2   4   7 19707.8 2711.05  29
   2   4  -7 21492.5 2665.12  28
   2   4  -7 25304.6 2150.33  19
   2   4  -6 21182.3 3516.04   1
  -2   4   6 17116.4 2430.25  29
   2   4  -6 17004.8 2249.15  28
  -2   4   6 16652.6 2655.65  20
   2   4  -6 19971.2 1840.06  19
   2   4  -5 17731.3 3054.68   1
  -2   4   5 18068.7 2383.66  29
   2   4  -5 16459.3 1972.92  28
  -2   4   5 16546.3 2625.91  20
   2   4  -4 7796.31 1989.29   1
  -2   4   4 7140.21 1456.59  29
   2   4  -3 2976.36 1177.89   1
  -2   4   3 3125.21 1080.48  29
  -2   4   3 3821.65 1039.96  26
  -2   4   2-688.594 946.318   6
   2   4  -2-94.3119 497.678   1
  -2   4   2 823.923 683.527  29
  -2   4   2 30.0299 475.154  26
  -2   4   1 23236.6 3009.86   6
   2   4  -1 26288.4 3186.20   6
   2   4  -1 24172.0 2503.48   1
  -2   4   1 23623.4 2501.45  29
   2   4  -1 25043.0 2514.99  29
   2   4  -1 24079.8 2568.00  26
  -2   4   0 44351.1 3943.47   6
   2   4   0 47234.5 4273.72   6
   2   4   0 44404.4 3296.11  29
  -2   4   0 43304.9 3307.86  29
   2   4   0 43427.1 3362.60  26
   2   4   1 11708.5 2307.55   6
  -2   4  -1 8410.35 1649.46   6
  -2   4  -1 10152.6 1707.04  29
   2   4   1 10087.9 1627.04  29
   2   4   1 11094.1 1739.90  26
  -2   4  -2 25361.9 2803.89   6
   2   4   2 26505.3 3383.14   6
  -2   4  -2 27290.3 2767.31  29
   2   4   2 25007.7 2492.18  29
   2   4   2 25610.7 2563.83  26
   2   4   3 4297.47 1484.78   6
   2   4   3 6446.06 1412.36  29
   2   4   3 4142.37 1064.08  26
  -2   4  -3 6098.69 1714.23  20
   2   4   4 16717.0 2991.22   6
   2   4   4 16311.5 2118.99  29
   2   4   4 13274.8 1847.49  26
  -2   4  -4 12008.2 2274.06  20
   2   4   5 8051.62 2110.65   6
   2   4   5 6266.83 1361.20  29
   2   4   5 6788.91 1429.10  26
  -2   4  -5 5517.34 1554.84  20
   2   4   6 2390.69 1281.59   6
  -2   4  -6 1637.56 1003.13  28
   2   4   6 2237.29 944.359  29
  -2   4  -6 3167.98 864.210  19
   2   4   7 1684.03 843.404   6
  -2   4  -7 345.046 721.183  28
  -2   4  -7 1248.58 678.128  18
  -2   4  -7 1133.97 639.651  19
   2   4   8 16186.6 3382.52   4
   2   4   8 14601.9 3288.83   6
  -2   4  -8 13147.1 2442.12  28
  -2   4  -8 11966.4 1508.77  19
  -2   4  -8 11443.4 1456.30  18
  -2   4  -9 2870.56 742.995  18
  -2   4  -9 2837.56 817.077  19
  -2   4 -10 813.276 805.895   8
  -2   4 -10 375.640 455.462  18
  -2   4 -11 8437.58 1392.47   8
  -2   4 -11 9275.85 1509.58  17
  -2   4 -11 5434.96 1099.46  18
  -2   4 -12 5349.90 1161.56   8
  -2   4 -12 5037.79 1035.99  17
  -2   4 -12 4256.84 892.935  18
  -2   4 -13 2395.74 720.810   8
  -2   4 -13 849.005 593.202  17
  -2   4 -14 834.531 415.982   8
  -2   4 -14 1455.22 522.928  17
   2   6 -12 603.258 390.248  17
   2   6 -11-39.7733 411.469  17
   2   6 -11 99.8216 387.153  18
   2   6 -10 3803.70 806.051  18
   2   6 -10 3820.98 757.495  19
   2   6  -9 1935.92 618.988   8
   2   6  -9 2153.91 687.027  19
   2   6  -9 2405.33 807.388  18
   2   6  -8 1548.37 663.066  19
   2   6  -8 1316.23 693.378  18
   2   6  -7 4884.80 1007.36  19
   2   6  -6 7499.51 1071.54  16
   2   6  -6 10519.9 1490.58  19
   2   6  -5 10898.9 1298.78  16
   2   6  -5 16401.5 1801.03  19
   2   6  -4 4259.55 874.044  16
   2   6  -4 5502.81 730.888  36
   2   6  -4 3459.58 1644.46  20
   2   6  -4 5721.22 1171.46  19
  -2   6   4 5144.77 2150.99  20
  -2   6   3 3173.79 1921.87   6
   2   6  -3 2983.89 546.976  36
  -2   6   3 2491.18 470.864  37
  -2   6   3 2167.42 1348.80  29
   2   6  -3 2373.15 729.719  19
  -2   6   3 2503.47 1692.91  20
   2   6  -3 1710.42 1167.08  20
  -2   6   2 18843.2 3592.80   6
   2   6  -2 15768.1 1063.96  36
  -2   6   2 16059.0 1050.22  37
  -2   6   2 16528.3 2772.25  29
   2   6  -2 16010.4 3467.25  20
   2   6  -2 17618.3 1770.58  19
  -2   6   2 17861.7 3458.12  20
  -2   6   1 4977.54 1857.62   6
  -2   6   1 5351.39 1605.58  29
  -2   6   1 4879.05 627.155  37
  -2   6   1 4225.13 555.399  46
   2   6  -1 4430.82 577.235  36
  -2   6   1 3608.47 1639.47  20
   2   6  -1 4478.02 923.366  19
  -2   6   1 5325.60 1013.45  19
  -2   6   0 4674.04 572.978  46
   2   6   0 4956.31 620.155  36
  -2   6   0 5317.36 655.900  37
  -2   6   0 5168.68 1773.77  29
  -2   6   0 4416.57 1701.11  20
  -2   6   0 4922.16 991.316  19
   2   6   0 4651.98 915.389  19
  -2   6  -1 5497.69 684.179  37
  -2   6  -1 4107.33 567.718  36
   2   6   1 4079.17 582.403  36
  -2   6  -1 3826.28 1687.36  20
  -2   6  -1 4737.48 964.234  19
   2   6   2 9232.92 2481.40   4
  -2   6  -2 10608.6 913.832  36
   2   6   2 10560.4 2197.09  29
  -2   6  -2 11275.9 2683.23  20
  -2   6  -2 12594.0 1545.46  19
   2   6   3 579.040 1106.53   4
   2   6   3 1568.15 1174.93   6
  -2   6  -3 2018.83 493.469  36
   2   6   3 971.411 804.755  29
  -2   6  -3 1773.27 700.411  19
  -2   6  -3 1064.32 891.253  20
  -2   6  -4 1166.48 415.716  36
  -2   6  -4 2065.15 784.443  19
  -2   6  -5 9800.17 1193.17  16
  -2   6  -5 11245.5 947.430  36
  -2   6  -5 13084.1 1618.12  19
  -2   6  -6 3894.13 1012.65  19
  -2   6  -7 3663.26 916.349  18
  -2   6  -7 7170.79 1258.95  19
  -2   6  -8 2065.22 707.567  18
  -2   6  -8 2384.50 788.765  19
  -2   6  -9 2622.20 779.797   8
  -2   6  -9 937.988 484.284  19
  -2   6 -10 3365.07 719.539   8
  -2   6 -10 4554.94 798.006  19
  -2   6 -11 542.572 355.079   8
  -2   6 -11 605.053 431.476  17
  -2   6 -12 375.726 317.009  17
   2   8  -7 554.815 315.578  19
  -2   8   6 3852.39 544.853  16
  -2   8   6 3791.85 366.558  36
   2   8  -6 3047.81 569.480  18
   2   8  -5 472.514 287.954  16
  -2   8   5 1165.53 279.298  36
   2   8  -5 1207.84 445.916  18
   2   8  -5 997.269 486.649  19
   2   8  -4 4340.01 655.736  16
  -2   8   4 3645.19 455.859  36
   2   8  -4 3636.26 763.035  19
   2   8  -3 1883.99 533.480  16
  -2   8   3 2106.01 377.958  36
   2   8  -3 2533.46 636.161  19
   2   8  -2 2053.42 614.995  16
  -2   8   2 2258.78 423.513  36
   2   8  -2 2377.69 632.220  19
   2   8  -1 6266.02 883.901  16
  -2   8   1 6577.63 652.493  36
   2   8  -1 5831.31 624.033  36
   2   8  -1 6048.24 863.342  19
   2   8   0 2221.54 682.075  16
  -2   8   0 2291.87 431.424  36
   2   8   0 2012.27 417.971  36
   2   8   1 1354.28 581.593  16
  -2   8  -1 922.142 393.038  16
  -2   8  -1 1633.64 388.041  36
   2   8   1 1054.72 378.527  36
  -2   8  -1 326.544 302.330  19
  -2   8  -2 1275.56 489.440  16
   2   8   2 1083.34 467.247  16
   2   8   2 1670.80 378.361  36
  -2   8  -2 1541.75 377.797  36
  -2   8  -2 2103.80 610.157  19
  -2   8  -3 5723.44 753.599  16
   2   8   3 6051.89 809.013  16
   2   8   3 6167.99 564.608  36
  -2   8  -3 6129.01 917.143  19
  -2   8  -4 1770.88 490.215  16
   2   8   4 2158.38 518.316  16
   2   8   4 2337.12 344.872  36
  -2   8  -4 1534.58 512.270  19
   2   8   5 570.069 305.382  16
   2   8   5 665.386 210.608  36
  -2   8  -6 1284.39 460.977  19
  -2   8  -7 257.693 258.498  19
   3  -9  -1 2811.34 456.754  10
   3  -9   0 1017.02 352.056  10
  -3  -7  10 240.597 268.261  15
   3  -7 -10-316.463 191.052  11
  -3  -7   9 1243.08 476.919  15
   3  -7  -9 331.098 213.405  11
   3  -7  -9 920.040 215.889  38
   3  -7  -8 974.581 398.113  11
  -3  -7   8 751.683 402.247  15
   3  -7  -8 357.790 187.105  38
   3  -7  -8 1358.49 521.364  10
   3  -7  -7 1895.39 556.697  11
  -3  -7   7 3185.15 768.990  15
   3  -7  -7 3758.07 407.099  38
   3  -7  -7 4177.02 800.187  10
  -3  -7   6 504.563 406.326  15
   3  -7  -6 1533.43 481.011  11
   3  -7  -6 2246.80 345.793  38
   3  -7  -6 2417.08 775.779  10
   3  -7  -5 204.076 351.909  11
  -3  -7   5 613.801 347.564  15
   3  -7  -5 2599.62 482.112  40
   3  -7  -5 2082.73 730.802  10
   3  -7  -4 3186.11 632.258  11
  -3  -7   4 3170.08 443.134  40
   3  -7  -4 4639.03 602.574  40
   3  -7  -3 2097.15 800.280  12
   3  -7  -3 926.118 459.418  11
   3  -7  -3 2334.04 477.485  40
  -3  -7   3 1577.26 348.849  40
   3  -7  -2 9382.87 1028.98  11
   3  -7  -2 12436.6 929.237  40
  -3  -7   2 11748.4 855.302  40
   3  -7  -1 9221.65 1345.42  12
  -3  -7   1 7430.09 719.361  40
   3  -7  -1 7816.47 779.045  40
   3  -7  -1 5616.94 838.764  11
   3  -7   0 6632.32 1147.54  12
  -3  -7   0 5933.13 697.541  40
   3  -7   0 4836.30 595.864  40
   3  -7   1 3738.69 961.965  12
   3  -7   1 2856.44 504.562  40
  -3  -7  -1 3779.23 617.036  40
   3  -7   2 5329.99 1139.00  12
  -3  -7  -2 2144.76 825.808  11
   3  -7   2 3973.34 564.825  40
  -3  -7  -2 5705.44 693.832  40
  -3  -7  -2 4356.56 999.286  10
  -3  -7  -3 1261.16 592.602  11
   3  -7   3 2408.13 817.912  12
   3  -7   3 1874.17 390.674  40
  -3  -7  -3 1636.72 609.623  10
   3  -7   4 1592.69 663.062  12
  -3  -7  -4 792.560 593.274  11
   3  -7   4 1429.09 334.923  40
  -3  -7  -4 1822.39 650.999  10
   3  -7   5 872.031 489.979  12
  -3  -7  -5 105.533 391.462  11
   3  -7   5 330.759 190.157  40
  -3  -7  -5 418.656 545.606  10
   3  -7   6 3146.55 698.599  12
  -3  -7  -6 1478.19 551.149  11
  -3  -7  -6 3294.17 829.590  10
  -3  -7  -7 44.9558 355.611  11
   3  -7   7-832.237 445.947  15
  -3  -7  -7-238.019 505.697  10
   3  -7   8 180.646 271.041  15
  -3  -7  -8 509.719 349.128  11
  -3  -7  -8 346.954 382.193  10
   3  -7   9 1083.76 403.946  15
  -3  -7  -9 1882.21 475.588  10
  -3  -7 -10 2836.46 398.131  11
   3  -5 -13 1791.62 584.227  13
  -3  -5  13 936.755 434.679  15
   3  -5 -13 1816.22 337.430  38
  -3  -5  13 1136.17 334.330  39
   3  -5 -12 617.263 520.630  13
  -3  -5  12-249.882 451.936  15
   3  -5 -12 181.653 290.084  11
  -3  -5  12 229.930 323.976  39
   3  -5 -12-60.4940 308.511  38
   3  -5 -11 597.277 394.680  11
  -3  -5  11 1099.05 571.790  15
   3  -5 -11 1475.03 406.614  38
  -3  -5  11 1426.28 452.489  39
  -3  -5  10 2754.25 904.243  15
   3  -5 -10 1521.39 559.550  11
   3  -5 -10 1928.84 774.969  13
  -3  -5  10 1721.70 504.097  39
   3  -5 -10 3257.40 546.495  38
   3  -5  -9 6527.67 1339.11  13
   3  -5  -9 5195.62 825.515  11
  -3  -5   9 5490.25 788.377  39
   3  -5  -9 7076.01 750.673  38
   3  -5  -8 6047.97 891.824  11
   3  -5  -8 8489.47 1427.20  13
   3  -5  -8 6245.30 1103.26  10
   3  -5  -8 8633.42 779.708  38
  -3  -5   8 7177.56 873.805  39
   3  -5  -7 8669.18 1112.73  11
   3  -5  -7 13746.2 1723.00  13
   3  -5  -7 9620.31 1363.83  10
   3  -5  -7 14606.6 3628.35   5
   3  -5  -7 12135.5 912.150  38
  -3  -5   7 10473.2 992.684  39
  -3  -5   7 9460.88 2181.26  25
   3  -5  -6 20755.5 2010.63  13
   3  -5  -6 18288.9 1388.25  11
   3  -5  -6 21130.7 1982.85  10
   3  -5  -6 19421.2 3993.11   5
   3  -5  -6 20292.5 1114.00  38
   3  -5  -6 16438.1 1049.36  40
  -3  -5   6 20072.1 1312.17  39
  -3  -5   6 15644.4 2534.00  25
   3  -5  -5 24773.5 2167.93  13
   3  -5  -5 20696.4 1431.96  11
   3  -5  -5 27105.7 2171.57  12
   3  -5  -5 29299.2 4746.57   5
   3  -5  -5 25028.1 1290.10  40
  -3  -5   5 23663.0 1383.70  39
   3  -5  -5 22748.9 1164.11  38
  -3  -5   5 21544.7 2930.02  25
  -3  -5   4 6320.60 990.511  12
  -3  -5   4 6482.22 1139.74  15
   3  -5  -4 7212.16 859.455  11
   3  -5  -4 7234.98 1168.26  13
   3  -5  -4 9046.88 1275.95  12
   3  -5  -4 9263.18 2718.41   5
  -3  -5   4 8051.05 819.794  39
   3  -5  -4 7355.75 666.954  38
   3  -5  -4 7068.05 682.750  40
  -3  -5   4 7795.23 1824.58  25
   3  -5  -3 21561.1 1427.51  11
  -3  -5   3 21254.3 1884.78  15
   3  -5  -3 29278.5 2249.31  12
   3  -5  -3 24983.5 2061.82  13
  -3  -5   3 23922.9 1931.27  12
   3  -5  -3 30407.1 4386.02   5
   3  -5  -3 22916.1 1078.01  38
   3  -5  -3 26304.9 3298.38  27
  -3  -5   3 28373.7 1412.05  39
  -3  -5   3 29412.3 3258.77  25
  -3  -5   2 1316.19 546.998  12
   3  -5  -2 1835.96 715.250  12
   3  -5  -2 2440.50 984.117   5
  -3  -5   2 1389.82 416.805  40
  -3  -5   2 1965.73 438.441  39
   3  -5  -2 1143.30 825.912  27
   3  -5  -1 2820.73 823.123  12
  -3  -5   1 2840.27 782.232  12
  -3  -5   1 2108.92 367.146  40
   3  -5  -1 2155.00 1038.88  27
   3  -5  -1 2680.58 1366.20   5
  -3  -5   0 42150.7 2557.32  12
   3  -5   0 36482.9 2392.16  12
  -3  -5   0 39378.5 1466.78  40
   3  -5   0 42565.0 4400.68   5
  -3  -5  -1 12307.4 1439.00  12
   3  -5   1 11536.6 1387.90  12
  -3  -5  -1 12290.1 835.651  40
  -3  -5  -2 5034.72 1010.73  12
   3  -5   2 4227.18 858.867  12
  -3  -5  -2 4772.73 571.703  40
  -3  -5  -2 4229.91 1641.64   5
  -3  -5  -3 5391.84 1066.25  13
   3  -5   3 5147.08 984.627  12
  -3  -5  -3 5678.49 624.995  40
  -3  -5  -3 4010.90 623.927  11
  -3  -5  -3 6923.80 2301.20   5
   3  -5   4 908.242 537.272  12
  -3  -5  -4 1290.40 405.504  11
  -3  -5  -4 1921.75 641.621  13
   3  -5   4 1124.10 373.636  39
  -3  -5  -4 2154.61 480.765  40
  -3  -5  -4 1932.45 1492.56   5
  -3  -5  -5 11122.8 1102.58  11
   3  -5   5 11613.8 1399.35  12
  -3  -5  -5 14099.3 1699.30  13
  -3  -5  -5 11573.4 795.060  38
   3  -5   5 12566.8 1020.45  39
  -3  -5  -5 14257.7 1625.85  10
  -3  -5  -5 14042.3 3044.97   2
  -3  -5  -5 13927.7 3265.71   5
  -3  -5  -6 2314.28 672.344  11
  -3  -5  -6 3360.25 911.978  13
  -3  -5  -6 2883.25 484.625  38
  -3  -5  -6 3788.10 2041.51   5
  -3  -5  -6 3285.58 990.076  10
  -3  -5  -6 3232.45 1724.85   2
  -3  -5  -7 1050.44 476.360  11
  -3  -5  -7 1230.24 497.240  14
  -3  -5  -7 1278.27 793.874  13
  -3  -5  -7 1146.80 367.258  38
  -3  -5  -7 1628.56 766.626  10
  -3  -5  -8 230.816 342.683  14
  -3  -5  -8 1800.22 817.419  13
  -3  -5  -8 1020.79 512.462  11
  -3  -5  -8 461.802 274.330  38
  -3  -5  -8 1445.51 713.884  10
  -3  -5  -9 3737.59 846.769  14
  -3  -5  -9 2045.99 801.444  11
  -3  -5  -9 4189.86 1063.23  13
   3  -5   9 3811.69 639.687  39
  -3  -5  -9 3354.12 507.567  38
  -3  -5  -9 3397.37 814.590  10
  -3  -5 -10 652.343 464.006  14
  -3  -5 -10 1410.32 596.201  11
  -3  -5 -10 1450.37 751.401  13
   3  -5  10 107.723 395.419  39
  -3  -5 -10 1250.92 380.225  38
  -3  -5 -10 867.163 472.142  10
  -3  -5 -11 1712.16 547.097  11
  -3  -5 -11 3534.01 744.786  14
   3  -5  11 2012.19 481.546  39
  -3  -5 -11 4061.39 551.416  38
  -3  -5 -11 3823.55 728.720  10
  -3  -5 -12 10.3308 276.204  11
  -3  -5 -12 202.534 355.215  14
   3  -5  12 252.406 305.875  39
   3  -5  13 641.030 364.710  15
   3  -5  13 789.221 274.608  39
  -3  -3  15 661.639 247.661  39
   3  -3 -15 1067.96 495.227  17
   3  -3 -14 1639.38 533.895  13
  -3  -3  14 2402.94 607.468  15
   3  -3 -14 2824.27 759.925   8
  -3  -3  14 2293.30 427.424  39
   3  -3 -14 4180.99 540.553  38
   3  -3 -14 3152.56 835.785  17
  -3  -3  13 3001.94 797.232  15
   3  -3 -13 2884.96 815.560  13
   3  -3 -13 5059.26 1051.26   8
   3  -3 -13 4185.76 602.636  38
  -3  -3  13 4484.60 633.657  39
   3  -3 -13 4987.89 1033.50  17
   3  -3 -12 3014.61 923.141  14
   3  -3 -12 857.337 626.993  13
   3  -3 -12 440.908 483.470  11
   3  -3 -12 658.899 647.082   8
   3  -3 -12 1550.94 405.829  38
   3  -3 -12 1325.66 850.627  17
   3  -3 -11 1288.57 563.239  14
   3  -3 -11 1008.05 675.814  13
   3  -3 -11 546.542 406.548  11
   3  -3 -11 1267.14 600.873   8
   3  -3 -11 1553.09 442.494  38
   3  -3 -11 275.392 537.828  17
   3  -3 -10 38412.4 2699.51  14
   3  -3 -10 29017.0 1711.63  11
   3  -3 -10 35508.6 2799.80  13
   3  -3 -10 36921.9 2615.94   8
   3  -3 -10 38773.2 5910.14   5
   3  -3 -10 37071.9 1622.84  38
  -3  -3  10 31843.7 5171.46  21
  -3  -3  10 27055.7 3352.02  25
   3  -3 -10 34632.3 2640.17  17
   3  -3 -10 34183.2 2527.83  18
   3  -3  -9 4655.58 742.856  11
   3  -3  -9 4740.92 1040.67  17
   3  -3  -9 5215.83 1041.14  13
   3  -3  -9 5766.39 1037.03  14
   3  -3  -9 4967.44 953.983   8
   3  -3  -9 5694.38 2217.79   5
   3  -3  -9 5840.25 645.685  38
   3  -3  -9 5158.37 1000.50  18
  -3  -3   9 4244.76 1341.08  25
  -3  -3   9 3326.23 1718.45  21
   3  -3  -8 24817.1 2119.13  13
   3  -3  -8 27685.7 2071.72  14
   3  -3  -8 19331.7 1338.66  11
   3  -3  -8 25259.2 2025.33   8
   3  -3  -8 25514.7 1201.59  38
   3  -3  -8 25446.6 2174.24  17
  -3  -3   8 21890.6 2785.74  25
   3  -3  -8 23534.0 1882.01  18
   3  -3  -7 18074.8 3308.83   5
  -3  -3   7 14641.3 2179.06  25
   3  -3  -6 18105.6 3174.43   5
  -3  -3   6 14082.8 2098.91  25
   3  -3  -5 7079.79 1941.95   5
  -3  -3   5 4737.15 1246.26  25
   3  -3  -4 24676.8 3136.86   5
   3  -3  -4 24970.4 2550.59  27
  -3  -3   4 22351.7 2283.25  25
   3  -3  -3 56729.4 4482.75   5
   3  -3  -3 53538.0 3561.70  27
  -3  -3   3 50452.8 3137.71  25
   3  -3  -2 58314.3 4293.04   5
  -3  -3   2 48432.5 2328.72   5
   3  -3  -2 57687.0 3540.56  27
  -3  -3   2 53233.5 3121.52  25
   3  -3  -1 5218.34 1333.15   5
  -3  -3   1 3766.29 827.421   5
  -3  -3   1 4442.00 816.154   2
  -3  -3   1 4495.65 926.099  25
   3  -3  -1 4161.04 738.891  21
  -3  -3   0 26127.6 2402.92   5
   3  -3   0 28660.5 2780.07   5
  -3  -3   0 26415.7 2192.25   2
  -3  -3   0 24133.0 1807.73  27
  -3  -3   0 26472.8 2102.36  25
   3  -3   0 23632.0 2042.99  21
   3  -3   1 22751.9 2341.95   5
  -3  -3  -1 22944.5 2527.57   5
  -3  -3  -1 23725.8 2282.38   2
  -3  -3  -1 25068.7 1932.91  27
   3  -3   1 24518.9 2346.30  21
  -3  -3  -2 73683.4 4436.01   2
  -3  -3  -2 72591.7 4732.01   5
   3  -3   2 73306.9 4433.82  21
   3  -3   2 70958.4 3598.61  25
  -3  -3  -3 32511.6 3270.98   2
  -3  -3  -3 34283.2 3633.69   5
   3  -3   3 29440.2 2434.05  25
   3  -3   3 20722.4 2578.84  24
   3  -3   3 29051.8 3141.53  21
  -3  -3  -4 132351. 7418.43   5
  -3  -3  -4 124131. 6707.84   2
   3  -3   4 114865. 4859.39  25
   3  -3   4 115476. 6628.87  21
  -3  -3  -5 22172.0 3224.73   5
  -3  -3  -5 21982.7 3167.45   2
   3  -3   5 18908.2 2982.63  21
   3  -3   5 15295.6 2690.07  24
   3  -3   5 20455.1 2276.63  25
  -3  -3  -6 40840.0 4829.57   5
  -3  -3  -6 39442.1 4424.39   2
   3  -3   6 35464.8 4464.95  24
   3  -3   6 29480.8 2807.40  25
   3  -3   6 34175.8 4282.74  21
  -3  -3  -7 8143.05 924.020  11
  -3  -3  -7 10582.1 1383.09  13
  -3  -3  -7 11966.5 1345.28  14
  -3  -3  -7 12799.8 2976.95   5
  -3  -3  -7 15037.0 2968.22   2
  -3  -3  -7 9822.68 1231.80   8
  -3  -3  -7 11021.7 775.324  38
   3  -3   7 11284.4 2779.72  21
  -3  -3  -7 11581.9 1352.58  17
   3  -3   7 13631.7 3018.61  24
   3  -3   7 9758.43 1713.05  25
  -3  -3  -8 436.334 412.138  13
  -3  -3  -8 1221.34 680.472  14
  -3  -3  -8 253.374 309.298  11
  -3  -3  -8-23.9595 401.986   8
  -3  -3  -8-1276.36 1605.76   2
  -3  -3  -8 420.079 467.130   9
  -3  -3  -8-63.8900 925.858   5
  -3  -3  -8 672.530 415.113  10
   3  -3   8 607.641 371.908  43
  -3  -3  -8 714.939 314.576  38
   3  -3   8 654.226 1016.82  21
  -3  -3  -8 977.567 642.483  17
   3  -3   8 537.153 1009.23  24
  -3  -3  -9 1509.78 636.350  13
  -3  -3  -9 1347.50 731.235  14
  -3  -3  -9 1412.45 598.259  11
  -3  -3  -9 1855.68 722.041   9
  -3  -3  -9 1281.19 538.216   8
  -3  -3  -9 643.061 436.034  10
  -3  -3  -9 731.915 1358.96   2
  -3  -3  -9 2215.45 1670.91   5
   3  -3   9 893.066 393.879  43
  -3  -3  -9 1506.76 427.692  38
   3  -3   9-820.028 1514.49  21
  -3  -3  -9 1820.43 815.865  17
   3  -3   9-397.117 1052.91  24
  -3  -3 -10 27389.5 1686.45  11
  -3  -3 -10 35075.9 2550.47  14
  -3  -3 -10 22267.7 2208.68  13
  -3  -3 -10 23954.5 2063.28  10
  -3  -3 -10 38682.5 2618.73   9
  -3  -3 -10 32733.3 2494.53   8
  -3  -3 -10 33356.6 1524.21  38
   3  -3  10 32289.4 1525.80  43
  -3  -3 -10 34806.0 2675.58  17
  -3  -3 -11 12033.1 1604.66  13
  -3  -3 -11 18489.4 1919.31  14
  -3  -3 -11 10264.3 1242.12  11
  -3  -3 -11 17556.6 1898.63   8
  -3  -3 -11 16443.9 1109.62  38
  -3  -3 -11 16680.8 1860.18  17
  -3  -3 -12 1351.04 622.187  13
  -3  -3 -12 2019.32 850.615  14
  -3  -3 -12 1010.50 506.691  11
  -3  -3 -12 2405.10 841.443   8
  -3  -3 -12 2341.54 552.269  38
  -3  -3 -12 1340.77 795.356  17
  -3  -3 -13 1397.98 785.719  14
  -3  -3 -13 1029.00 622.148   8
  -3  -3 -13 412.561 436.980  17
  -3  -3 -14-351.493 390.537   8
  -3  -3 -14 180.917 370.490  17
   3  -3  15 321.891 189.753  39
   3  -1 -16 4052.22 693.805   8
   3  -1 -16 2967.29 658.082  17
   3  -1 -15 139.383 566.079   8
   3  -1 -15 1250.20 641.260  17
   3  -1 -15 102.816 561.626  18
   3  -1 -14 1473.90 689.565   8
   3  -1 -14-538.880 592.605  17
   3  -1 -14 31.1349 557.938  18
   3  -1 -13 5920.26 1185.89  17
   3  -1 -13 5653.65 1180.32   9
   3  -1 -13 6057.96 1234.22   8
   3  -1 -13 4859.01 625.823  38
   3  -1 -13 3346.82 970.744  18
   3  -1 -12 3230.26 958.333  14
   3  -1 -12 3196.97 995.206  17
   3  -1 -12 3178.49 931.875   8
   3  -1 -12 3712.56 1022.40   9
   3  -1 -12 2553.64 480.061  38
   3  -1 -12 3037.31 971.406  18
   3  -1 -11 3592.54 883.780  13
   3  -1 -11 10238.7 1441.71  11
   3  -1 -11 6421.13 1181.75  14
   3  -1 -11 6910.84 1304.30  17
   3  -1 -11 8000.56 1295.59   8
   3  -1 -11 7866.57 1257.50   9
   3  -1 -11 3894.11 538.298  38
  -3  -1  11 4954.25 1946.86  21
   3  -1 -11 5294.31 1047.36  18
  -3  -1  11 5104.56 2498.44  24
   3  -1 -10 4308.19 648.342  11
   3  -1 -10 4108.24 980.337  17
   3  -1 -10 4614.95 957.357  13
   3  -1 -10 4471.04 884.767  14
   3  -1 -10 4606.88 971.659   8
   3  -1 -10 5097.19 929.883   9
   3  -1 -10 4234.35 542.546  38
   3  -1 -10 4907.93 1027.82  18
  -3  -1  10 4660.05 2206.87  24
   3  -1  -9 1858.76 691.543   9
   3  -1  -9 2108.66 675.330   8
   3  -1  -9 2390.92 1399.28   5
   3  -1  -9 2149.75 672.262  17
   3  -1  -9 2474.15 769.394  14
   3  -1  -9 2527.12 674.394  18
  -3  -1   9 1680.46 747.698  25
  -3  -1   9 329.873 1316.60  24
   3  -1  -8 88548.8 6333.87   5
  -3  -1   8 96929.5 7704.42  24
  -3  -1   8 81262.2 4308.73  25
   3  -1  -7 41355.1 3299.79   1
   3  -1  -7 46541.8 4244.12   5
  -3  -1   7 48104.6 4985.15  24
  -3  -1   7 42155.5 2899.67  25
  -3  -1   6 15278.7 1735.89   3
   3  -1  -6 18163.2 2050.30   1
   3  -1  -6 20674.3 2703.11   5
  -3  -1   6 18268.9 1761.13  25
  -3  -1   6 19516.8 2783.56  24
  -3  -1   5 78110.7 3591.44   3
   3  -1  -5 83498.4 4005.18   1
   3  -1  -5 84582.6 4759.11   2
   3  -1  -5 93257.0 5010.75   5
  -3  -1   5 87732.8 5509.87  24
  -3  -1   5 86936.2 3440.89  25
  -3  -1   4 33373.9 2255.68   3
   3  -1  -4 37092.7 2919.91   2
   3  -1  -4 39261.0 3012.99   5
   3  -1  -4 37492.8 2488.40   1
  -3  -1   4 33780.6 3101.63  24
  -3  -1   4 36366.0 2103.24  25
  -3  -1   3 245154. 5609.63   3
   3  -1  -3 269402. 6969.35   5
   3  -1  -3 258159. 6687.65   2
   3  -1  -3 262761. 5574.99  27
  -3  -1   3 259246. 4865.44  25
  -3  -1   2 40771.4 2182.24   3
   3  -1  -2 45352.7 2161.40  27
  -3  -1   2 42662.5 1797.19  25
  -3  -1   1 29253.8 1742.57   3
  -3  -1   1 27859.0 1318.62  25
   3  -1  -1 30207.0 1621.26  21
  -3  -1   0 203237. 4323.33   3
  -3  -1   0 209909. 4231.45   5
   3  -1   0 212093. 4499.46  21
  -3  -1   0 211557. 3255.97  25
  -3  -1  -1 31380.1 1949.47   2
  -3  -1  -1 28822.2 1895.10   5
   3  -1   1 26968.8 1307.78  25
   3  -1   1 29620.2 1923.83  21
  -3  -1  -1 27678.3 1072.45  25
   3  -1   2 425964. 8160.29  21
   3  -1   2 419131. 5296.43  25
  -3  -1  -3 52296.5 3222.68   2
  -3  -1  -3 54247.1 3347.26   5
   3  -1   3 50414.1 2012.70  25
   3  -1   3 49309.5 3193.54  21
   3  -1   3 58195.4 3426.20  23
  -3  -1  -4 47118.5 3498.46   5
  -3  -1  -4 44835.1 3304.67   2
   3  -1   4 40572.0 1972.91  25
   3  -1   4 44923.7 3357.43  23
   3  -1   4 43425.0 3297.64  21
  -3  -1  -5 90086.3 5292.75   5
  -3  -1  -5 89515.9 5059.91   2
   3  -1   5 92466.9 5372.93  23
   3  -1   5 81137.8 3048.54  25
   3  -1   5 94458.7 5377.51  21
  -3  -1  -6 40183.6 3774.73   2
  -3  -1  -6 42001.8 3980.33   5
   3  -1   6 40733.1 3929.15  21
   3  -1   6 45318.8 4167.33  23
   3  -1   6 37733.5 2275.66  25
  -3  -1  -7 19244.2 3008.51   5
  -3  -1  -7 19854.0 2906.72   2
   3  -1   7 15267.1 1597.87  25
   3  -1   7 19182.0 3044.74  23
   3  -1   7 18826.2 2975.10  21
  -3  -1  -8 28823.6 3780.91   2
   3  -1   8 27728.4 3822.51  21
   3  -1   8 28616.9 4283.88  24
  -3  -1  -9 2147.91 795.494  17
  -3  -1  -9 561.323 354.502  11
  -3  -1  -9 2651.62 706.381  14
  -3  -1  -9 2499.46 1289.25   2
  -3  -1  -9 2535.40 799.196   9
  -3  -1  -9 1478.25 716.740   8
  -3  -1  -9 1135.83 326.231  38
   3  -1   9 3932.02 2034.94  21
  -3  -1  -9 2533.05 882.749  18
   3  -1   9 2437.54 1978.11  24
  -3  -1 -10 22187.3 1973.12  14
  -3  -1 -10 14329.9 1257.60  11
  -3  -1 -10 22575.2 2065.32   8
  -3  -1 -10 22390.1 2028.18   9
  -3  -1 -10 19750.1 1176.05  38
  -3  -1 -10 19471.9 1855.85  18
   3  -1  10 19721.9 4202.73  24
  -3  -1 -10 22724.9 2080.23  17
   3  -1  10 19647.6 3799.68  21
  -3  -1 -11 273.179 667.929  17
  -3  -1 -11 164.827 497.537  14
  -3  -1 -11 1226.40 616.391   9
  -3  -1 -11 168.842 475.130   8
  -3  -1 -11 1384.49 463.076  38
   3  -1  11 248.127 1101.68  21
  -3  -1 -11 1078.65 667.679  18
  -3  -1 -12 18761.4 1972.87   8
  -3  -1 -12 23024.2 2155.38   9
  -3  -1 -12 20608.0 1989.35  14
  -3  -1 -12 20131.1 2068.66  17
  -3  -1 -12 17307.6 1889.79  18
  -3  -1 -13 2289.39 857.190   8
  -3  -1 -13 3727.62 989.873   9
  -3  -1 -13 2255.87 796.515  14
  -3  -1 -13 1119.79 548.701  17
  -3  -1 -13 2571.75 897.965  18
  -3  -1 -14-40.4455 667.639   9
  -3  -1 -14 1168.37 636.066   8
  -3  -1 -14 1270.07 609.879  17
  -3  -1 -14 664.507 566.893  18
  -3  -1 -15 162.230 400.769   8
  -3  -1 -15 1086.33 495.683  17
  -3  -1 -16 447.899 310.285   8
   3   1 -16 3893.72 694.286   8
   3   1 -16 4066.20 786.743  17
   3   1 -16 3231.17 674.670  18
   3   1 -15 1069.85 586.213   8
   3   1 -15 142.310 424.010  17
   3   1 -15 118.846 496.320  18
   3   1 -14 504.967 442.983   9
   3   1 -14 7.65654 510.968   8
   3   1 -14 869.132 728.722  17
   3   1 -14 509.979 636.915  18
   3   1 -13 4065.36 893.939   9
   3   1 -13 5283.49 1105.31   8
   3   1 -13 5072.03 1158.87  17
   3   1 -13 4637.87 986.701  18
   3   1 -12 3064.05 878.246   9
   3   1 -12 3177.72 968.485   8
   3   1 -12 2958.14 888.635  17
   3   1 -12 4273.47 1046.95  18
   3   1 -11 6292.65 2355.51   1
   3   1 -11 6894.82 1176.16   8
   3   1 -11 4888.25 963.069   9
   3   1 -11 5893.65 1198.09  17
  -3   1  11 6896.43 2542.01  24
   3   1 -11 6256.49 1206.05  18
   3   1 -10 4383.72 925.797   8
   3   1 -10 4777.07 961.388   9
   3   1 -10 3549.33 1958.20   1
   3   1 -10 4914.43 1089.10  17
   3   1 -10 5526.62 1074.89  18
  -3   1  10 4107.08 2079.83  24
  -3   1  10 4215.48 1625.10  21
   3   1  -9 181.192 725.838   1
   3   1  -9 2060.38 753.479  17
  -3   1   9 2329.18 1283.23  24
   3   1  -9 2785.71 706.064  18
  -3   1   9 2056.47 823.965  25
   3   1  -8 96531.9 6782.01   1
  -3   1   8 87825.5 4154.65  25
  -3   1   8 93743.9 7128.34  24
  -3   1   8 85584.2 5489.74  23
   3   1  -7 46388.8 4384.08   1
  -3   1   7 45598.6 3700.58  23
  -3   1   7 43626.2 2699.83  25
  -3   1   7 43486.6 4371.86  24
  -3   1   6 17884.4 1628.84   3
   3   1  -6 18598.2 2648.81   1
  -3   1   6 16313.3 2441.86  24
  -3   1   5 86608.3 3403.17   3
   3   1  -5 88898.5 5081.56   1
  -3   1   5 84598.3 4733.91  24
  -3   1   5 77846.0 2451.26  20
   3   1  -4 35604.4 3071.81   1
  -3   1   4 33990.3 2054.41   3
   3   1  -4 32886.5 1928.46  28
  -3   1   4 34225.0 2625.07  24
  -3   1   4 31380.6 1706.78  20
   3   1  -3 248426. 4300.96  28
  -3   1   3 238501. 2730.82  26
  -3   1   3 232649. 4660.42  20
  -3   1   3 246756. 5854.61  24
   3   1  -2 40703.8 1008.67   7
   3   1  -2 44120.3 2685.37   1
   3   1  -2 39727.4 1390.27  28
  -3   1   2 42472.8 2889.37  22
  -3   1   2 41228.3 963.490  26
   3   1  -2 42312.8 1908.73  26
  -3   1   2 41089.8 2012.99  20
  -3   1   2 40344.2 1819.48  24
   3   1  -1 29537.3 1974.23   1
   3   1  -1 28274.4 1441.26   4
   3   1  -1 25888.7 803.365  28
  -3   1   1 29282.4 2184.62  22
  -3   1   1 29423.5 1661.50  20
   3   1  -1 28333.1 1492.54  26
   3   1   0 217457. 4537.41   1
   3   1   0 205326. 4333.26   4
   3   1   0 210380. 3218.81  29
  -3   1   0 215118. 3680.60  29
  -3   1   0 207492. 4425.41  20
   3   1   1 32676.2 1947.96   6
  -3   1  -1 31476.1 1408.32  29
   3   1   1 27555.4 1133.57  29
  -3   1  -1 28899.5 1678.87  20
   3   1   1 30971.9 1632.06  26
   3   1   1 28823.8 1262.86  21
  -3   1  -2 463960. 8109.84   1
   3   1   2 456102. 7756.58   6
  -3   1  -2 397446. 5149.30   2
   3   1   2 411452. 4672.14  29
  -3   1  -2 436667. 6442.27  20
   3   1   2 410780. 5751.39  21
   3   1   3 53074.7 2904.84   6
  -3   1  -3 53316.2 3097.97   1
  -3   1  -3 48025.9 2244.44   2
  -3   1  -3 52437.4 2278.15  20
   3   1   3 50787.3 2509.01  21
  -3   1  -4 45602.4 3206.08   1
  -3   1  -4 39179.8 2401.52   2
   3   1   4 40517.2 2599.28  21
  -3   1  -4 42339.8 2018.18  20
  -3   1  -5 90604.7 4906.48   1
  -3   1  -5 85738.1 4065.31   2
  -3   1  -5 90126.4 3814.93  28
   3   1   5 89432.0 2414.86  25
  -3   1  -5 82796.4 2706.03  20
   3   1   5 81764.2 4214.88  21
  -3   1  -6 43110.6 3760.53   1
  -3   1  -6 30246.2 2770.12   2
   3   1   6 41029.0 3256.21   6
   3   1   6 40186.7 3365.95   7
   3   1   6 43186.0 3481.42   4
  -3   1  -6 42744.2 2904.37  28
   3   1   6 38583.6 3258.86  21
   3   1   7 18532.0 2493.99   4
  -3   1  -7 19089.9 2758.70   1
   3   1   7 17884.1 2392.19   7
  -3   1  -7 11973.2 1890.07   2
   3   1   7 17554.1 2358.29   6
  -3   1  -7 20454.9 2213.16  28
   3   1   7 13768.7 2158.30  21
   3   1   8 26175.7 3112.67   7
  -3   1  -8 27468.8 3574.62   1
   3   1   8 26864.3 3119.73   4
   3   1   8 24598.3 3090.46  21
   3   1   8 32606.4 4267.70  23
  -3   1  -9 973.193 489.494   8
  -3   1  -9 2027.73 676.926   9
  -3   1  -9 1463.76 703.156  17
  -3   1  -9 1825.23 681.649  18
   3   1   9 259.252 839.619  21
   3   1   9 1445.57 1161.83  23
  -3   1 -10 20070.3 1983.16   8
  -3   1 -10 22649.3 2057.34   9
  -3   1 -10 18611.4 1625.63  14
  -3   1 -10 24568.8 2235.55  17
   3   1  10 21295.5 3929.46  23
  -3   1 -10 21396.8 1931.92  18
   3   1  10 23480.5 4599.16  24
  -3   1 -11 609.980 567.880   8
  -3   1 -11 797.082 668.522   9
  -3   1 -11 568.666 434.139  14
  -3   1 -11 366.494 533.320  17
   3   1  11 1495.08 1926.72  24
  -3   1 -11 265.729 501.330  18
  -3   1 -12 21216.1 2102.89   8
  -3   1 -12 23261.7 2136.68   9
  -3   1 -12 23265.8 2027.59  14
  -3   1 -12 20349.6 2153.00  17
  -3   1 -13 3510.63 951.643   8
  -3   1 -13 2642.22 859.603   9
  -3   1 -13 2153.86 864.240  17
  -3   1 -13 2324.12 800.416  18
  -3   1 -14 459.554 524.578   9
  -3   1 -14 800.776 692.034   8
  -3   1 -14 176.284 494.006  17
  -3   1 -14 1260.72 627.617  18
  -3   1 -15 512.007 479.035   8
  -3   1 -15-321.800 613.142   9
  -3   1 -15 143.406 418.845  17
  -3   1 -15 309.879 349.942  18
  -3   1 -16 292.762 294.959   8
   3   3 -15 310.854 265.605   8
   3   3 -15 790.612 506.434  17
   3   3 -15 252.201 329.536  18
   3   3 -14 2609.07 700.587   8
   3   3 -14 2828.66 777.673  17
   3   3 -14 1718.53 639.510  18
   3   3 -13 5265.18 996.557   8
   3   3 -13 4747.61 1089.37  17
   3   3 -13 5453.43 1099.08  18
   3   3 -12 1387.90 666.071   8
   3   3 -12 2243.82 859.812  17
   3   3 -12 2189.40 933.429  18
   3   3 -11 1420.05 687.545   8
   3   3 -11 2009.98 929.721  17
   3   3 -11 2187.97 876.211  18
  -3   3  10 28917.5 4661.38   6
   3   3 -10 33603.4 2441.30   8
   3   3 -10 35890.3 5268.12   1
   3   3 -10 40295.8 2791.37  18
   3   3  -9 5744.20 1070.31   8
   3   3  -9 6483.35 2300.08   1
  -3   3   9 5799.09 1594.19  29
   3   3  -9 4825.18 1015.44  18
  -3   3   9 3645.14 1829.54  22
   3   3  -8 26813.9 4079.06   1
  -3   3   8 23793.1 2911.64  29
   3   3  -8 29493.2 2233.03  18
  -3   3   8 25915.7 4332.39  22
   3   3  -7 16024.4 2994.60   1
  -3   3   7 15057.0 2217.99  29
   3   3  -7 13812.4 1976.14  28
  -3   3   7 15249.0 3179.10  22
   3   3  -6 18852.5 3007.40   1
   3   3  -6 14942.1 1832.29  28
  -3   3   6 16299.5 2195.04  29
  -3   3   6 14926.0 2110.80  20
  -3   3   6 17476.1 3191.66  22
   3   3  -5 6474.86 1766.62   1
  -3   3   5 6731.32 1378.94  29
   3   3  -5 5831.34 1119.50  28
  -3   3   5 6085.19 1879.39  22
  -3   3   5 5368.55 1220.22  20
   3   3  -4 22383.3 2966.91   1
   3   3  -4 20473.3 1802.46  28
  -3   3   4 23692.8 2275.82  29
  -3   3   4 20789.2 1605.59  26
  -3   3   4 23728.4 3272.10  22
   3   3  -3 49863.9 3938.76   1
  -3   3   3 47755.1 3099.71  29
  -3   3   3 46008.9 2457.36  26
   3   3  -2 57366.0 3858.12   1
  -3   3   2 54811.3 3207.82  29
   3   3  -2 55183.9 3442.39  26
  -3   3   2 51688.5 2667.74  26
   3   3  -1 4323.01 1084.52   1
   3   3  -1 5785.23 1381.42   6
   3   3  -1 4618.16 1037.58  29
  -3   3   1 5048.16 1053.20  29
   3   3  -1 5782.49 1149.07  26
   3   3   0 28760.4 2932.79   6
   3   3   0 25926.3 2070.37   1
  -3   3   0 25803.2 2185.04  29
   3   3   0 25928.4 2110.09  29
   3   3   0 25801.1 2326.35  26
   3   3   1 21786.4 2581.09   6
  -3   3  -1 17252.8 1951.55   6
   3   3   1 20936.8 1434.94   1
   3   3   1 22376.4 1954.33  29
  -3   3  -1 25231.8 2184.76  29
   3   3   1 23681.8 2165.36  26
   3   3   2 69204.7 4664.24   6
   3   3   2 69505.8 3389.30  29
  -3   3  -2 73665.9 3737.38  29
  -3   3  -2 70467.3 4411.65  20
   3   3   2 71002.1 3722.98  26
  -3   3  -3 30316.1 3138.18   1
   3   3   3 32942.2 3343.28   6
   3   3   3 27341.7 2225.22  29
  -3   3  -3 29768.4 2995.22  20
   3   3   3 29261.4 2469.45  26
  -3   3  -4 124731. 6670.02   1
   3   3   4 137282. 7173.87   6
   3   3   4 111763. 4505.43  29
  -3   3  -4 97613.8 5235.88  20
   3   3   4 115555. 4983.01  26
  -3   3  -5 20990.0 3042.56   1
   3   3   5 20200.7 2958.92   6
   3   3   5 19096.9 2021.13  29
   3   3   5 17854.1 2080.00  26
  -3   3  -5 19213.2 2346.13  20
  -3   3  -6 36116.2 4185.04   1
   3   3   6 38695.3 4334.48   6
  -3   3  -6 38873.1 3316.39  28
   3   3   6 31677.1 2675.96  29
   3   3   6 28850.4 2691.06  26
   3   3   7 13654.1 2880.36   6
   3   3   7 13012.8 2670.73   4
  -3   3  -7 11202.2 2638.63   1
  -3   3  -7 14642.3 2243.43  28
   3   3   8 1833.11 1236.12   4
   3   3   8-30.7629 975.598   6
  -3   3  -8 489.215 474.862   9
   3   3   8 572.658 1068.53   7
  -3   3  -8 1518.74 1136.96  28
  -3   3  -8 500.388 501.367  18
   3   3   9 2276.04 1320.44   4
   3   3   9 433.054 1276.30   7
  -3   3  -9 1663.83 793.690   8
   3   3   9 391.620 1114.51   6
  -3   3  -9 2433.07 824.890   9
  -3   3  -9 1682.81 1193.10  28
  -3   3  -9 875.729 518.813  18
  -3   3 -10 32464.6 2405.13   9
  -3   3 -10 36699.3 2739.85   8
  -3   3 -10 40636.7 3046.84  17
  -3   3 -11 18498.0 2019.46   8
  -3   3 -11 16072.6 1730.14   9
  -3   3 -11 19380.8 2101.28  17
  -3   3 -12 1655.69 710.549   9
  -3   3 -12 1259.93 605.474   8
  -3   3 -12 1902.15 827.751  17
  -3   3 -12 718.309 463.342  18
  -3   3 -13 1054.70 730.371   8
  -3   3 -13 634.201 413.746   9
  -3   3 -13 815.838 599.081  17
  -3   3 -13 1027.99 614.235  18
  -3   3 -14 209.452 348.142   9
  -3   3 -14 444.480 460.206   8
  -3   3 -14-120.449 397.659  17
  -3   3 -15 771.866 369.050   8
  -3   3 -15 421.685 353.121  17
   3   5 -13 1738.42 561.436  17
   3   5 -13 1302.92 456.787  18
   3   5 -12 292.605 542.373  17
   3   5 -12 352.858 515.770  18
   3   5 -11 1686.09 603.482   8
   3   5 -11 2929.04 922.344  17
   3   5 -11 3160.57 873.788  18
   3   5 -10 2477.07 759.531   8
   3   5 -10 2241.31 676.970  19
   3   5 -10 2181.57 826.826  18
   3   5  -9 5711.30 1041.46   8
   3   5  -9 3867.39 872.560  19
   3   5  -9 6487.52 1247.74  18
   3   5  -8 9852.81 1532.63  18
   3   5  -8 8659.87 1342.71  19
  -3   5   7 10702.4 3053.66   6
   3   5  -7 11693.6 3111.25   1
  -3   5   7 10703.5 2195.32  29
   3   5  -7 13465.3 1619.19  19
   3   5  -6 13929.0 1396.86  16
   3   5  -6 21741.8 3753.21   1
  -3   5   6 18609.7 3703.62   6
  -3   5   6 17869.4 2845.07  29
   3   5  -6 22488.0 2060.00  19
   3   5  -5 23331.8 1786.47  16
  -3   5   5 26557.7 4269.03   6
   3   5  -5 25058.5 3908.31   1
   3   5  -5 25704.4 1364.40  36
  -3   5   5 25892.4 3269.11  29
   3   5  -5 25569.7 2171.02  19
  -3   5   5 20669.6 3564.03  20
  -3   5   4 7789.69 2358.20   6
   3   5  -4 8723.14 2141.90   1
  -3   5   4 6975.99 1768.41  29
   3   5  -4 7694.24 738.343  36
  -3   5   4 5549.38 1679.76  20
   3   5  -4 8864.98 1305.51  19
  -3   5   3 27447.7 4110.44   6
  -3   5   3 28997.5 3296.45  29
   3   5  -3 26328.7 1267.78  36
  -3   5   3 26247.9 3770.52  20
   3   5  -3 26729.4 2085.78  19
  -3   5   2 1817.69 1093.34   6
  -3   5   2 3362.40 840.402  37
   3   5  -2 1691.32 383.624  36
  -3   5   2 2115.31 1028.34  29
   3   5  -2 1867.10 552.383  19
  -3   5   2 821.665 734.293  20
  -3   5   1 2637.41 1510.18   6
  -3   5   1 3262.05 1242.44  29
   3   5  -1 2632.84 409.841  36
  -3   5   1 2719.26 444.109  37
   3   5  -1 2432.03 663.324  19
  -3   5   1 2355.09 1356.69  20
  -3   5   0 41250.4 4469.34   6
   3   5   0 40776.7 4143.29   4
  -3   5   0 42199.3 3832.67  29
  -3   5   0 36904.3 1459.69  46
  -3   5   0 38582.3 1530.59  37
   3   5   0 40838.8 3751.51  29
  -3   5   0 38175.0 4491.38  20
   3   5   0 40854.3 3842.49  26
   3   5   1 11364.1 2324.00   4
   3   5   1 11563.3 2602.99   6
  -3   5  -1 11896.8 893.110  46
  -3   5  -1 12537.0 2217.27  29
   3   5   1 11438.2 2042.43  29
  -3   5  -1 12411.1 910.416  37
  -3   5  -1 12899.8 2686.21  20
   3   5   1 11601.8 2022.07  26
  -3   5  -1 10751.7 1373.65  19
   3   5   2 6298.64 2013.61   6
   3   5   2 2470.31 1068.58   4
  -3   5  -2 4948.77 619.165  46
  -3   5  -2 5090.79 600.106  37
   3   5   2 5013.86 1412.31  29
  -3   5  -2 3717.76 1485.38  20
  -3   5  -2 5513.93 972.698  19
   3   5   2 5055.46 1364.16  26
   3   5   3 7218.58 2005.84   4
   3   5   3 6582.71 2061.38   6
  -3   5  -3 5652.52 622.317  36
  -3   5  -3 6383.73 725.249  37
  -3   5  -3 5828.58 697.287  46
   3   5   3 5123.62 1355.67  29
  -3   5  -3 6318.76 2010.13  20
   3   5   3 5038.63 1256.31  26
  -3   5  -3 5301.51 968.185  19
   3   5   4 1048.16 1170.49   4
   3   5   4 1023.44 1223.90   6
   3   5   4 1693.52 929.937  29
  -3   5  -4 1759.41 418.435  36
  -3   5  -4 1805.23 677.522  19
  -3   5  -4 583.688 865.366  20
   3   5   4 65.7442 438.427  26
   3   5   5 14154.0 3080.77   4
   3   5   5 14194.2 3306.45   6
  -3   5  -5 10753.7 862.273  36
   3   5   5 11562.4 2111.46  29
  -3   5  -5 13466.2 1659.25  19
   3   5   6 5076.45 2314.53   4
   3   5   6 3430.64 1908.04   6
  -3   5  -6 3425.36 1319.43  28
  -3   5  -6 3347.01 913.331  19
  -3   5  -7 222.929 945.183  28
  -3   5  -7 970.421 458.881  18
  -3   5  -7 1477.99 855.862  19
  -3   5  -8 2280.16 780.794  18
  -3   5  -8 826.763 556.022  19
  -3   5  -9 2904.26 749.359  19
  -3   5 -10 722.828 562.565   8
  -3   5 -10 880.267 470.341  19
  -3   5 -11 3293.30 890.951   8
  -3   5 -11 3292.74 935.193  17
  -3   5 -12-186.027 377.804   8
  -3   5 -12 464.236 461.713  17
  -3   5 -13 1260.31 438.144   8
  -3   5 -13 441.141 338.187  17
   3   7 -10-145.043 295.871  17
   3   7 -10 494.260 284.927  19
   3   7  -9 456.212 346.216  18
   3   7  -9 1069.90 458.929  19
  -3   7   8 309.703 186.113  36
   3   7  -8 1135.01 534.384  19
   3   7  -8 1154.39 460.420  18
   3   7  -7 3755.55 922.561  19
   3   7  -7 3639.52 824.744  18
   3   7  -6 1982.11 554.228  16
   3   7  -6 2286.42 684.181  19
   3   7  -5 1291.64 591.231  16
   3   7  -5 1316.04 589.523  19
   3   7  -4 4531.56 914.945  16
   3   7  -4 3208.71 848.406  19
   3   7  -3 1935.10 715.721  16
  -3   7   3 1323.29 397.019  37
   3   7  -3 2082.70 535.695  36
   3   7  -3 2220.93 711.598  19
   3   7  -2 12285.0 1430.67  16
  -3   7   2 12127.3 897.306  37
   3   7  -2 13312.9 1014.39  36
   3   7  -2 13550.8 1523.04  19
   3   7  -1 8094.40 804.196  36
  -3   7   1 6949.11 731.093  36
   3   7  -1 9234.99 1270.98  19
   3   7   0 5630.08 705.211  36
  -3   7   0 5058.42 667.789  36
   3   7   0 5461.29 953.785  19
  -3   7   0 5790.96 1014.98  19
   3   7   1 2771.33 513.357  36
  -3   7  -1 2487.08 500.737  36
  -3   7  -1 3328.57 907.723  19
  -3   7  -2 4945.12 649.183  36
   3   7   2 4465.97 615.885  36
  -3   7  -2 4857.03 995.443  19
   3   7   3 1885.29 438.698  36
  -3   7  -3 1555.27 460.510  36
  -3   7  -3 2427.59 893.217  19
  -3   7  -4 419.027 316.601  16
   3   7   4 1579.36 383.500  36
  -3   7  -4 1474.38 429.166  36
  -3   7  -4 2215.43 879.571  19
  -3   7  -5 667.753 462.784  16
   3   7   5 518.156 267.855  36
  -3   7  -5-514.177 657.961  19
  -3   7  -6 2722.04 815.284  19
  -3   7  -7 294.275 521.597  19
  -3   7  -8 866.264 456.340   8
  -3   7  -8 1053.28 451.795  19
  -3   7  -9 1009.10 403.204   8
  -3   7  -9 1464.98 397.177  19
   3   9  -1 3144.51 422.999  16
  -3   9   1 3342.38 443.009  16
   3   9   0 1115.89 299.776  16
   4  -8  -6 688.296 269.046  11
   4  -8  -6 1682.11 458.045  10
   4  -8  -5 2346.91 427.116  11
   4  -8  -5 2184.32 574.743  10
   4  -8  -4-144.623 232.487  11
   4  -8  -4-629.973 499.342  10
   4  -8  -3 9481.86 686.849  40
   4  -8  -3 9587.10 1147.59  10
  -4  -8   3 7561.88 930.869  10
   4  -8  -2 2136.46 458.398  11
   4  -8  -2 2760.96 427.294  40
  -4  -8   2 1938.32 509.533  10
   4  -8  -1 612.417 369.199  11
   4  -8  -1 2119.73 399.828  40
  -4  -8   1 508.090 421.324  11
  -4  -8   1 1213.20 505.654  10
   4  -8   0 313.034 298.432  11
  -4  -8   0 34.2333 317.453  11
   4  -8   0-25.9928 234.035  40
  -4  -8   0-252.205 473.199  10
  -4  -8  -1 249.567 454.090  11
   4  -8   1 1400.62 352.741  40
  -4  -8  -1 1309.55 487.433  10
   4  -8   1-218.138 285.156  11
  -4  -8  -2 327.483 329.945  11
   4  -8   2-20.2966 223.800  40
  -4  -8  -2 292.374 433.619  10
   4  -8   2-538.807 293.527  11
  -4  -8  -3 368.929 338.366  11
   4  -8   3 610.704 233.578  40
  -4  -8  -3 255.164 402.287  10
   4  -8   3-173.802 270.646  11
  -4  -8  -4 1530.58 522.126  11
   4  -8   4 3129.31 354.572  40
  -4  -8  -5 286.747 278.990  11
  -4  -8  -5 614.471 383.379  10
  -4  -8  -6 937.365 395.301  11
  -4  -8  -6 2662.12 512.349  10
  -4  -8  -7 338.792 194.359  11
  -4  -8  -7 757.518 299.421  10
  -4  -6  12 1044.87 407.856  15
   4  -6 -12 685.973 208.535  38
  -4  -6  11-469.657 551.891  15
   4  -6 -11-53.0976 207.123  11
   4  -6 -11 569.094 519.706  13
   4  -6 -11 94.5831 221.840  38
  -4  -6  10 28.0716 447.745  15
   4  -6 -10 347.387 495.837  13
   4  -6 -10-739.457 349.160  11
  -4  -6  10 597.954 357.809  39
   4  -6 -10-1084.26 333.425  38
   4  -6  -9 7222.14 856.171  11
  -4  -6   9 6212.71 1143.16  15
   4  -6  -9 8887.78 1339.51  13
   4  -6  -9 9295.06 739.142  38
  -4  -6   9 7474.91 832.900  39
   4  -6  -8 957.745 660.296  13
  -4  -6   8 524.474 679.829  15
   4  -6  -8 559.285 396.550  11
   4  -6  -8 1153.02 385.579  38
  -4  -6   8 793.495 421.093  39
   4  -6  -8 632.686 507.861  10
  -4  -6   7 1486.75 676.179  15
   4  -6  -7 2530.05 875.297  13
   4  -6  -7 442.497 435.285  11
   4  -6  -7 1462.01 379.030  38
  -4  -6   7 1352.17 539.921  39
   4  -6  -7 738.917 504.433  10
  -4  -6   6 1652.40 724.880  15
   4  -6  -6 2138.82 817.123  13
   4  -6  -6 1143.08 456.891  11
  -4  -6   6 1915.16 572.656  39
   4  -6  -6 1887.64 405.083  38
   4  -6  -6 1682.11 390.396  40
   4  -6  -6 1602.96 649.306  10
   4  -6  -5 11240.8 1094.41  11
  -4  -6   5 9224.21 1339.83  15
   4  -6  -5 13135.1 1566.45  12
   4  -6  -5 17059.6 1838.76  13
   4  -6  -5 18136.8 1146.39  40
   4  -6  -5 15895.9 977.195  38
   4  -6  -4 6669.45 1181.80  13
  -4  -6   4 6492.83 1122.12  12
   4  -6  -4 8461.00 1300.30  12
   4  -6  -4 4929.89 769.175  11
  -4  -6   4 5253.43 963.355  15
   4  -6  -4 6321.11 638.064  38
  -4  -6   4 5407.19 577.817  40
   4  -6  -4 7676.73 762.947  40
   4  -6  -3 3022.89 791.794  13
  -4  -6   3 4290.96 956.974  12
  -4  -6   3 2398.39 714.173  15
   4  -6  -3 4601.88 1123.87  12
   4  -6  -3 3755.12 684.583  11
   4  -6  -3 3348.03 1336.09   5
  -4  -6   3 3381.33 454.641  40
   4  -6  -3 3971.76 510.873  38
   4  -6  -3 4071.50 570.032  40
  -4  -6   2 3805.66 891.250  12
   4  -6  -2 2665.83 800.644  12
   4  -6  -2 2879.25 596.281  11
  -4  -6   2 2391.40 418.945  40
   4  -6  -2 2442.02 418.547  40
   4  -6  -2 2115.11 919.804  27
  -4  -6   1 20640.6 1953.38  12
   4  -6  -1 17823.6 1802.59  12
  -4  -6   1 16731.2 1032.69  40
   4  -6   0 12778.9 1535.40  12
  -4  -6   0 14839.7 1673.12  12
  -4  -6   0 12070.3 915.249  40
   4  -6   1 11438.4 1525.81  12
  -4  -6  -1 11044.5 870.372  40
   4  -6   2 17394.7 1840.12  12
  -4  -6  -2 19540.2 1153.33  40
   4  -6   3 2875.92 905.251  12
  -4  -6  -3 3724.88 573.315  40
  -4  -6  -3 2024.14 583.544  11
  -4  -6  -3 4030.81 1012.35  10
  -4  -6  -4 4314.15 776.421  11
   4  -6   4 4359.18 977.031  12
  -4  -6  -4 4585.55 999.711  10
  -4  -6  -5 687.051 531.043  11
   4  -6   5 645.126 524.074  12
   4  -6   5 291.890 257.793  39
  -4  -6  -5 629.997 639.202  10
  -4  -6  -6 392.497 516.936  11
   4  -6   6 1672.48 584.519  12
   4  -6   6 1438.62 367.937  39
  -4  -6  -6 2591.28 799.594  10
  -4  -6  -7 2194.54 624.819  11
  -4  -6  -7 2202.17 354.446  38
   4  -6   7 1703.25 446.013  39
  -4  -6  -7 3178.33 980.877  10
  -4  -6  -8 482.499 526.777  11
   4  -6   8 731.029 355.166  39
  -4  -6  -8 728.373 284.899  38
  -4  -6  -8 191.802 515.917  10
  -4  -6  -9 3729.92 728.164  11
  -4  -6  -9 5872.02 521.305  38
   4  -6   9 5005.59 640.887  39
  -4  -6  -9 6934.00 1028.04  10
  -4  -6 -10-161.140 345.694  11
   4  -6  10-700.170 427.840  15
   4  -6  10 97.8237 260.038  39
  -4  -6 -10 931.957 257.688  38
  -4  -6 -10 669.864 400.039  10
   4  -6  11 1468.59 497.605  15
  -4  -6 -11 1426.46 387.200  11
   4  -6  11 1755.23 346.287  39
  -4  -6 -11 1467.72 398.546  10
  -4  -6 -12 1305.75 298.576  11
  -4  -4  14 4613.61 747.966  15
   4  -4 -14 4794.27 795.493  13
  -4  -4  14 5076.16 537.871  39
   4  -4 -14 6530.71 536.332  38
  -4  -4  13 86.0959 453.211  15
   4  -4 -13 104.698 510.599  13
   4  -4 -13 57.2181 268.387  38
  -4  -4  13 660.358 349.324  39
   4  -4 -13 794.864 582.916  17
   4  -4 -12 1846.57 512.484  11
  -4  -4  12 1615.39 746.401  15
   4  -4 -12 1897.89 706.506  13
   4  -4 -12 1377.00 411.859  38
  -4  -4  12 1923.52 490.702  39
   4  -4 -12 1737.37 727.333  17
   4  -4 -11 1408.40 657.044  14
   4  -4 -11 892.162 560.889  13
   4  -4 -11 294.377 411.704  11
  -4  -4  11 595.051 386.554  39
   4  -4 -11 2003.39 505.879  38
   4  -4 -11 547.917 548.145  17
   4  -4 -10 5406.98 784.331  11
   4  -4 -10 6312.53 1119.18  14
   4  -4 -10 7192.53 1372.78  13
   4  -4 -10 7885.29 1265.30   8
   4  -4 -10 8690.56 812.060  38
  -4  -4  10 6454.83 812.916  39
   4  -4 -10 7724.88 1343.15  17
   4  -4  -9 8132.09 1243.05  14
   4  -4  -9 11055.2 1549.67  13
   4  -4  -9 11470.0 1095.65  11
   4  -4  -9 12302.0 1570.17   8
   4  -4  -9 10372.9 3053.56   5
   4  -4  -9 12733.2 963.261  38
  -4  -4   9 10709.5 991.761  39
   4  -4  -9 12664.8 1649.79  17
  -4  -4   9 9131.60 2800.88  21
  -4  -4   9 10146.2 2193.37  25
   4  -4  -8 6977.21 862.835  11
   4  -4  -8 6225.94 1063.35  14
   4  -4  -8 7838.14 1254.72  13
   4  -4  -8 7243.01 1199.93   8
   4  -4  -8 8752.87 2815.25   5
   4  -4  -8 8482.32 764.979  38
  -4  -4   8 6710.11 774.450  39
   4  -4  -8 7199.88 1239.44  17
  -4  -4   8 6900.19 1801.54  25
  -4  -4   8 7365.51 2549.32  21
   4  -4  -7 12097.0 1074.14  11
   4  -4  -7 12568.7 1558.09  13
   4  -4  -7 11640.1 1318.65  10
   4  -4  -7 11420.7 2883.17   5
   4  -4  -7 12015.8 873.576  38
  -4  -4   7 10592.4 906.650  39
  -4  -4   7 9112.80 2499.79  21
   4  -4  -7 11501.5 1464.31  17
  -4  -4   7 9536.16 1952.76  25
   4  -4  -6 2167.27 587.145  11
   4  -4  -6 2487.39 730.849  13
   4  -4  -6 2449.30 1519.10   5
  -4  -4   6 2802.56 525.092  39
   4  -4  -6 2490.21 470.670  38
  -4  -4   6 196.707 779.891  25
  -4  -4   6 3067.71 1582.35  21
   4  -4  -6 4182.52 1065.25  17
   4  -4  -5 13939.0 2986.87   5
  -4  -4   5 9282.98 2134.17  21
  -4  -4   5 10963.5 2025.21  25
   4  -4  -4 4329.86 1724.53   5
  -4  -4   4 2640.65 1381.29  21
   4  -4  -4 2369.49 1090.80  27
  -4  -4   4 2272.51 984.714  25
   4  -4  -3 5448.39 1829.77   5
   4  -4  -3 5601.07 1457.54  27
  -4  -4   3 5149.33 1366.75  21
  -4  -4   3 4936.76 1324.68  25
   4  -4  -2 6709.86 1811.35   5
   4  -4  -2 5949.15 1474.30  27
  -4  -4   2 4943.40 1130.42  25
   4  -4  -1 11574.1 2165.92   5
  -4  -4   1 9743.25 1672.45  25
  -4  -4   0 18264.6 2378.60   5
   4  -4   0 20671.2 2848.74   5
  -4  -4  -1 48452.9 3743.61   2
  -4  -4  -1 55749.2 4507.59   5
   4  -4   1 46000.1 3890.24   5
  -4  -4  -2 10233.3 2112.49   5
  -4  -4  -2 10302.3 1911.27   2
   4  -4   2 9557.48 1760.08   5
   4  -4   2 12076.6 2131.48  21
  -4  -4  -3 27701.3 3694.66   5
  -4  -4  -3 26754.1 3291.65   2
   4  -4   3 22556.9 3134.83  21
  -4  -4  -4 1356.25 1192.56   5
  -4  -4  -4-87.0401 658.468   2
   4  -4   4 820.170 850.360  21
  -4  -4  -5 822.622 346.480  11
  -4  -4  -5 868.866 493.335  13
  -4  -4  -5 411.955 804.083   2
  -4  -4  -5 1650.53 1346.88   5
  -4  -4  -5 1224.56 359.595  10
   4  -4   5 1050.10 393.743  43
   4  -4   5 327.451 638.320  21
  -4  -4  -6 1931.80 742.471  13
  -4  -4  -6 1964.26 526.427  11
  -4  -4  -6 2291.50 690.305  14
  -4  -4  -6 3547.28 1640.40   2
  -4  -4  -6 3241.95 1611.72   5
  -4  -4  -6 2124.58 652.832  10
  -4  -4  -6 1734.03 618.289   8
   4  -4   6 1979.90 466.430  43
  -4  -4  -6 2151.68 396.990  38
  -4  -4  -6 2711.08 876.623  17
   4  -4   6 1691.12 1297.56  21
  -4  -4  -7 1658.05 611.737  14
  -4  -4  -7 2364.82 820.226  13
  -4  -4  -7 1497.61 490.915  11
  -4  -4  -7 2580.02 858.465  10
  -4  -4  -7 2097.39 666.226   8
  -4  -4  -7 2520.05 1654.05   5
  -4  -4  -7 2217.71 1493.50   2
   4  -4   7 2122.38 543.770  43
  -4  -4  -7 1773.64 410.475  38
  -4  -4  -7 1924.37 670.499  17
   4  -4   7 2286.88 1583.01  21
  -4  -4  -8 1025.45 510.519  11
  -4  -4  -8 510.051 589.033  14
  -4  -4  -8 521.409 691.810  13
  -4  -4  -8 723.107 504.609  10
  -4  -4  -8 201.643 963.950   2
  -4  -4  -8 2120.43 1718.75   5
  -4  -4  -8 209.367 435.046   8
   4  -4   8 483.217 391.037  43
  -4  -4  -8 372.248 285.909  38
  -4  -4  -8 425.668 553.654  17
   4  -4   8 805.496 1312.44  21
  -4  -4  -9 8939.58 1448.63  13
  -4  -4  -9 9053.08 1346.77  14
  -4  -4  -9 6053.42 921.432  11
  -4  -4  -9 9126.80 1314.56   8
  -4  -4  -9 6963.93 1183.42  10
  -4  -4  -9 8257.15 782.762  38
   4  -4   9 8622.00 922.629  43
  -4  -4  -9 9426.06 1418.71  17
  -4  -4 -10 5956.40 1117.10  14
  -4  -4 -10 4431.35 795.916  11
  -4  -4 -10 6131.99 1239.17  13
  -4  -4 -10 6199.38 1101.56   8
  -4  -4 -10 4580.42 962.283  10
   4  -4  10 5322.49 701.728  43
  -4  -4 -10 5242.79 671.666  38
  -4  -4 -10 4994.65 1052.62  17
  -4  -4 -11 1116.16 597.519  13
  -4  -4 -11 3419.40 853.427  14
  -4  -4 -11 407.503 532.674  11
  -4  -4 -11 2208.40 652.947   8
  -4  -4 -11 2578.66 829.499  10
  -4  -4 -11 2136.43 510.830  38
  -4  -4 -11 1239.92 499.730  17
  -4  -4 -12 8679.17 1190.09  14
  -4  -4 -12 9341.64 822.206  38
  -4  -4 -13 322.402 369.949  14
   4  -4  13 274.469 287.619  39
   4  -4  14 935.095 398.495  15
   4  -4  14 1084.78 278.958  39
   4  -2 -16 175.673 304.224  17
   4  -2 -15 2074.98 704.547   8
   4  -2 -15 1833.32 548.516  17
   4  -2 -14 766.199 661.644  17
   4  -2 -14-88.8435 571.609   8
  -4  -2  14 133.332 269.734  39
   4  -2 -14 178.692 655.250  18
   4  -2 -13 811.035 668.922  17
   4  -2 -13 829.367 567.577  13
   4  -2 -13 1643.94 685.987   8
   4  -2 -13 2015.02 461.036  38
   4  -2 -13 1337.08 724.350  18
   4  -2 -12 302.822 401.614  13
   4  -2 -12 3601.27 1059.73  14
   4  -2 -12 1836.64 784.327  17
   4  -2 -12 2407.60 982.337   8
   4  -2 -12 2024.95 450.612  38
   4  -2 -12 1554.91 681.825  18
   4  -2 -11 5011.95 898.134  11
   4  -2 -11 8599.49 1377.07  17
   4  -2 -11 9624.81 1504.02  13
   4  -2 -11 10349.1 1449.21  14
   4  -2 -11 10217.0 1461.61   8
   4  -2 -11 8199.35 736.738  38
  -4  -2  11 9141.11 2905.97  21
   4  -2 -11 9043.48 1390.31  18
   4  -2 -10 2022.15 523.089  11
   4  -2 -10 1540.91 589.933  13
   4  -2 -10 2993.48 970.681  17
   4  -2 -10 2215.86 706.584  14
   4  -2 -10 3049.77 1561.31   5
   4  -2 -10 2528.57 773.755   8
   4  -2 -10 2946.09 925.963   9
   4  -2 -10 2695.15 486.891  38
   4  -2 -10 1627.25 633.401  18
  -4  -2  10 2498.14 1080.77  25
   4  -2  -9 23577.6 1958.67  14
   4  -2  -9 24960.5 2161.77  13
   4  -2  -9 20879.5 1338.11  11
   4  -2  -9 27170.5 2069.98   9
   4  -2  -9 25959.7 2069.23   8
   4  -2  -9 29797.0 4402.61   5
   4  -2  -9 26044.6 1240.10  38
  -4  -2   9 26371.5 4674.67  24
   4  -2  -9 26118.1 2157.78  17
  -4  -2   9 21759.8 2690.56  25
   4  -2  -9 22752.3 1929.35  18
   4  -2  -8 1346.05 939.056   5
  -4  -2   8 919.364 1077.32  24
  -4  -2   8 563.986 685.283  25
   4  -2  -7 25011.6 3517.48   5
  -4  -2   7 17839.4 3273.42  24
  -4  -2   7 20195.6 2297.19  25
   4  -2  -6 30337.7 3591.10   5
  -4  -2   6 25292.7 3576.03  24
  -4  -2   6 26279.1 2423.11  25
   4  -2  -5 16503.6 2525.36   5
  -4  -2   5 14766.4 1941.58   3
  -4  -2   5 14712.4 1760.59  25
  -4  -2   5 13475.4 2518.30  24
   4  -2  -4 13635.7 2074.84   5
  -4  -2   4 12859.9 1793.98   3
   4  -2  -4 12077.0 1394.67   1
   4  -2  -4 12598.9 1620.35  27
  -4  -2   4 10308.5 1376.62  25
   4  -2  -3 96832.1 5183.26   5
  -4  -2   3 88342.0 4383.80   3
   4  -2  -3 91965.8 4080.01  27
  -4  -2   3 89437.5 3565.49  25
  -4  -2   2 42622.0 2932.25   3
   4  -2  -2 41325.8 2292.23  21
  -4  -2   2 40230.9 2281.18  25
  -4  -2   1 42533.5 2452.13   2
  -4  -2   1 38372.4 2067.57   5
  -4  -2   1 42267.5 2210.23  25
   4  -2  -1 42131.2 2391.39  21
  -4  -2   0 31147.9 2243.43   2
  -4  -2   0 29300.1 2130.98   5
  -4  -2   0 27799.2 1362.73  27
  -4  -2   0 28302.4 1747.54  25
   4  -2   0 30100.0 2200.87  21
  -4  -2  -1 114397. 4587.49   2
  -4  -2  -1 110443. 4615.99   5
   4  -2   1 104452. 3582.47  24
   4  -2   1 106070. 4475.41  21
  -4  -2  -1 106363. 3200.24  25
  -4  -2  -2 170219. 6095.23   2
  -4  -2  -2 169569. 6344.88   5
   4  -2   2 157613. 5954.96  21
   4  -2   2 160588. 4359.38  25
  -4  -2  -3 76377.5 4475.71   2
  -4  -2  -3 75831.9 4643.36   5
   4  -2   3 70223.2 4384.43  21
   4  -2   3 62634.1 3015.08  25
  -4  -2  -4-270.580 688.706   2
  -4  -2  -4 1249.57 1077.87   5
   4  -2   4 212.874 753.016  21
   4  -2   4 517.051 399.673  25
  -4  -2  -5 24648.8 3125.64   5
  -4  -2  -5 24886.3 3032.92   2
   4  -2   5 22565.5 2943.34  21
   4  -2   5 20369.6 1865.83  25
  -4  -2  -6 2730.85 1236.46   5
  -4  -2  -6 1267.21 940.652   2
   4  -2   6 313.929 749.766  21
   4  -2   6 964.451 1022.04  24
   4  -2   6 466.110 401.444  25
  -4  -2  -7 28449.7 3981.23   5
  -4  -2  -7 27532.1 3754.49   2
   4  -2   7 23171.5 3542.22  21
   4  -2   7 23948.7 3780.83  24
   4  -2   7 22866.6 2167.40  25
  -4  -2  -8 1762.85 601.840  14
  -4  -2  -8 1425.91 402.956  11
  -4  -2  -8 1818.73 639.279   8
  -4  -2  -8 2191.47 1667.28   2
  -4  -2  -8 1989.13 669.385   9
  -4  -2  -8 2013.04 1401.50   5
  -4  -2  -8 776.783 271.923  38
   4  -2   8 35.6438 959.670  24
   4  -2   8 2616.56 1693.11  21
  -4  -2  -8 1691.05 690.637  18
  -4  -2  -9 7457.79 1203.55  13
  -4  -2  -9 7973.46 1213.92  14
  -4  -2  -9 9461.41 1381.17  17
  -4  -2  -9 6764.71 808.958  11
  -4  -2  -9 9438.20 2741.15   2
  -4  -2  -9 9026.33 1247.61   9
  -4  -2  -9 8124.23 1185.77  10
  -4  -2  -9 8102.74 1198.61   8
  -4  -2  -9 7866.74 728.805  38
   4  -2   9 7303.34 2318.43  21
   4  -2   9 7165.35 2660.02  24
  -4  -2  -9 7150.67 1183.74  18
  -4  -2 -10 6115.41 1160.91  14
  -4  -2 -10 5927.18 1137.20  17
  -4  -2 -10 5112.83 733.046  11
  -4  -2 -10 7177.46 1240.76   9
  -4  -2 -10 5903.25 1163.47   8
  -4  -2 -10 4328.39 1000.73  10
  -4  -2 -10 6856.38 2438.05   2
  -4  -2 -10 5686.65 674.944  38
  -4  -2 -10 4978.55 912.440  18
   4  -2  10 4534.91 2285.65  24
   4  -2  10 7438.07 2645.03  21
  -4  -2 -11 2139.97 720.974  11
  -4  -2 -11 5941.84 1259.97  17
  -4  -2 -11 6020.00 1141.35  14
  -4  -2 -11 7306.75 1313.19   8
  -4  -2 -11 5076.83 1120.05   9
  -4  -2 -11 6291.74 741.924  38
  -4  -2 -11 4669.45 1021.58  18
  -4  -2 -12 455.733 594.362  17
  -4  -2 -12 374.641 539.299  14
  -4  -2 -12 410.085 669.380   8
  -4  -2 -12 103.176 641.901   9
  -4  -2 -13 15435.9 1647.36   9
  -4  -2 -13 11207.3 1441.47   8
  -4  -2 -13 13868.3 1629.13  14
  -4  -2 -13 11679.6 1469.88  17
  -4  -2 -14 1844.17 629.745   8
  -4  -2 -14 2857.46 809.067  14
  -4  -2 -14 1612.22 549.722  17
   4  -2  15 758.518 261.138  39
  -4  -2 -15 447.866 331.673  17
   4   0 -16 1078.66 449.098   8
   4   0 -16 364.093 418.923  17
   4   0 -16 1060.21 392.029  18
   4   0 -15 4019.77 879.195   8
   4   0 -15 2685.49 791.497  17
   4   0 -15 3197.44 857.583  18
   4   0 -14 239.259 562.329   8
   4   0 -14-33.5773 513.679   9
   4   0 -14-469.740 602.286  17
   4   0 -14 612.612 668.381  18
   4   0 -13 496.835 499.621   9
   4   0 -13-431.879 598.279   8
   4   0 -13 754.239 720.145  17
   4   0 -13 389.665 685.468  18
   4   0 -12 1104.52 589.268   9
   4   0 -12-385.461 568.065   8
   4   0 -12 1349.84 822.886  17
   4   0 -12 882.739 590.084  18
   4   0 -11 5125.85 1051.70   8
   4   0 -11 6096.65 1142.99   9
   4   0 -11 7143.59 1268.32  14
   4   0 -11 5113.83 1155.63  17
  -4   0  11 4149.31 1774.12  21
   4   0 -11 4850.43 1030.05  18
  -4   0  11 3337.62 2157.34  24
   4   0 -10 51448.3 2865.48   8
   4   0 -10 46342.0 2722.04   9
   4   0 -10 45252.5 2701.25  14
   4   0 -10 45513.0 2756.90  18
  -4   0  10 43424.4 3550.05  25
  -4   0  10 52224.5 6633.36  24
   4   0 -10 48165.8 2994.77  17
   4   0  -9 259.774 759.935   1
  -4   0   9 1673.12 753.516  25
  -4   0   9 856.285 1421.08  24
   4   0  -8 23549.2 3114.27   1
   4   0  -8 28601.4 3082.18   5
  -4   0   8 32830.7 4426.06  24
  -4   0   8 26387.7 2421.36  25
   4   0  -7 1696.89 764.115   5
   4   0  -7 1339.56 991.613   1
  -4   0   7 1459.62 603.125   3
  -4   0   7 2348.56 885.095  25
  -4   0   7 3374.01 1624.37  24
  -4   0   6 3957.41 971.207   3
   4   0  -6 5662.79 1445.01   1
   4   0  -6 3980.64 1078.90   5
  -4   0   6 3635.38 967.717  23
  -4   0   6 3823.41 1665.88  24
  -4   0   6 4819.65 1009.72  25
  -4   0   5 22480.6 1821.18   3
   4   0  -5 19903.8 1970.06   5
   4   0  -5 19856.8 2365.71   1
  -4   0   5 20291.1 2577.01  24
  -4   0   5 22379.9 1663.96  25
  -4   0   5 18012.5 1725.21  23
   4   0  -4 16835.9 1700.97   5
  -4   0   4 18045.4 1535.25   3
   4   0  -4 16547.9 1985.91   1
  -4   0   4 13724.4 1212.31  23
  -4   0   4 18304.1 1369.02  25
  -4   0   4 14983.5 1967.31  24
  -4   0   3 41281.4 2101.88   3
   4   0  -3 39981.9 2831.65   1
   4   0  -3 39217.2 2298.40   5
  -4   0   3 38537.7 1563.21  20
  -4   0   3 39378.8 2917.75  24
  -4   0   2 1478.26 480.539   3
   4   0  -2 289.468 502.084   1
  -4   0   2 506.910 303.400  20
   4   0  -2 695.328 216.261  26
   4   0  -2 638.640 288.621  27
  -4   0   1 37875.6 1657.69   3
  -4   0   1 42433.2 2135.00  22
   4   0  -1 40347.2 2038.81  21
  -4   0   1 38917.9 1612.59  20
   4   0  -1 37752.0 1175.44  26
  -4   0   0 53454.8 1812.90   3
   4   0   0 57971.7 2318.77  21
  -4   0   0 55317.6 1983.70  20
  -4   0  -1 6509.87 595.488   3
   4   0   1 6690.22 941.553  21
  -4   0  -1 7213.27 796.867  20
   4   0   2 210710. 4934.51   7
  -4   0  -2 220002. 2722.35   3
  -4   0  -2 228199. 5327.07   2
   4   0   2 216194. 4775.98   4
  -4   0  -2 224518. 4333.57  20
   4   0   2 222044. 5469.73  21
  -4   0  -3 30384.1 2278.44   2
   4   0   3 30807.0 2185.74   7
   4   0   3 28757.1 2014.02   4
   4   0   3 26729.6 1521.07   6
  -4   0  -3 29612.3 1673.51  28
   4   0   3 28654.5 2268.46  21
   4   0   3 23233.7 817.694  25
   4   0   4 189195. 5677.05   7
   4   0   4 176039. 4187.98   6
  -4   0  -4 186000. 6240.48   2
   4   0   4 185482. 5334.31   4
  -4   0  -4 191584. 4721.76  28
   4   0   4 193447. 6484.33  21
   4   0   4 168317. 2735.88  25
  -4   0  -5 72963.2 4286.35   2
   4   0   5 64439.8 2784.11   6
   4   0   5 65919.9 3435.55   4
   4   0   5 67426.5 3727.97   7
  -4   0  -5 74301.5 3360.23  28
   4   0   5 62604.9 1990.40  25
   4   0   5 68580.7 4330.13  21
   4   0   6 11578.3 1680.45   4
  -4   0  -6 14491.9 2336.30   2
   4   0   6 14682.1 2024.31   7
  -4   0  -6 13524.0 1759.01  28
   4   0   6 10267.1 2227.44  21
   4   0   6 14030.0 2633.47  23
   4   0   7 31954.9 2788.93   4
   4   0   7 29296.6 2907.69   7
  -4   0  -7 36473.2 3704.34   2
   4   0   7 34410.9 3730.81  21
   4   0   7 41750.3 4405.63  23
  -4   0  -8 1336.64 774.017   2
   4   0   8 576.297 852.190  23
   4   0   8 1377.28 1271.78  21
  -4   0  -9 949.037 553.698  14
  -4   0  -9 1151.97 546.348  17
  -4   0  -9 1913.82 730.826   9
  -4   0  -9 1443.70 908.788   2
  -4   0  -9 1195.47 472.352   8
  -4   0  -9 1988.66 490.124  38
   4   0   9 205.079 783.016  21
  -4   0  -9 583.138 477.480  18
   4   0   9-319.102 1361.18  23
  -4   0 -10 50.7363 550.401   8
  -4   0 -10 80.4727 650.457   9
  -4   0 -10 40.2187 437.365  14
  -4   0 -10 354.637 513.899  17
   4   0  10-44.9150 998.017  21
  -4   0 -10 289.612 529.415  18
   4   0  10 1031.25 986.196  24
   4   0  10 23.0841 1049.17  23
  -4   0 -11 2132.62 845.163   8
  -4   0 -11 1876.11 791.690   9
  -4   0 -11 1001.10 686.250  17
  -4   0 -11 1684.57 666.453  14
   4   0  11 312.849 1338.12  24
  -4   0 -11 1795.35 755.980  18
   4   0  11 1875.12 1350.99  21
  -4   0 -12 580.426 634.325   9
  -4   0 -12 564.418 691.277   8
  -4   0 -12 842.457 710.365  17
  -4   0 -12 206.292 407.024  14
  -4   0 -12 493.958 555.968  18
  -4   0 -13 2962.72 922.983   8
  -4   0 -13 1925.10 801.990   9
  -4   0 -13 2644.98 877.948  17
  -4   0 -13 3207.09 826.716  14
  -4   0 -13 1192.47 479.178  18
  -4   0 -14 95.9021 535.246   8
  -4   0 -14 1175.73 740.477   9
  -4   0 -14 3.44005 555.958  17
  -4   0 -14 188.379 414.044  18
  -4   0 -15 5313.75 916.829   8
  -4   0 -15 6026.00 961.701   9
  -4   0 -15 3428.50 790.430  17
  -4   0 -16 160.410 287.689   8
   4   2 -16 751.877 433.363  17
   4   2 -16 389.381 302.872  18
   4   2 -15 1706.15 526.426   8
   4   2 -15 1420.43 575.385  17
   4   2 -15 1788.27 620.098  18
   4   2 -14-730.241 570.303   8
   4   2 -14 238.157 561.874  17
   4   2 -14-238.046 687.053  18
   4   2 -13 1821.55 792.446   8
   4   2 -13 785.881 558.008  17
   4   2 -13 2535.09 884.282  18
   4   2 -12 2234.12 807.948   8
   4   2 -12 2571.90 869.267  17
   4   2 -12 1599.80 841.418  18
   4   2 -11 8624.57 1317.93   8
   4   2 -11 9568.78 2734.19   1
   4   2 -11 8649.64 1472.98  17
   4   2 -11 10351.3 1490.26  18
  -4   2  11 4940.18 2408.58  22
   4   2 -10 2729.78 804.576   8
   4   2 -10 1462.99 1282.77   1
   4   2 -10 3084.34 1016.63  17
  -4   2  10 1334.66 1240.16  22
   4   2 -10 2226.95 766.837  18
   4   2  -9 25308.9 1956.85   8
   4   2  -9 29396.2 4388.53   1
  -4   2   9 25862.6 2599.68  25
   4   2  -9 25895.8 2079.77  18
  -4   2   9 28758.3 4879.12  22
  -4   2   8 209.741 1309.30  22
  -4   2   8-579.964 949.227  24
  -4   2   7 20398.6 2192.85   3
   4   2  -7 21238.5 3275.66   1
  -4   2   7 17321.6 2676.42  24
  -4   2   7 20450.9 3500.69  22
  -4   2   6 28246.4 2484.76   3
   4   2  -6 27025.0 3390.03   1
  -4   2   6 28090.7 3675.89  22
  -4   2   6 25406.0 2131.27  20
  -4   2   6 23418.0 2736.56  24
  -4   2   5 15315.8 1775.08   3
   4   2  -5 15922.9 2482.17   1
   4   2  -5 14979.2 1522.89  28
  -4   2   5 15048.0 2525.58  22
  -4   2   5 14765.7 1687.38  20
  -4   2   5 14060.7 1863.35  24
   4   2  -4 11512.2 1903.97   1
   4   2  -4 10984.5 1197.24  28
  -4   2   4 13195.0 1592.39  20
  -4   2   4 10914.1 2080.86  22
  -4   2   4 10019.5 753.971  26
  -4   2   4 10047.9 1404.34  24
   4   2  -3 100113. 5191.44   1
  -4   2   3 90099.1 3692.79  29
   4   2  -3 81176.1 2713.36  28
  -4   2   3 90874.9 5412.87  22
  -4   2   3 87068.3 4078.14  20
   4   2  -3 93136.5 3873.50  26
  -4   2   3 83554.4 2752.51  24
  -4   2   3 79412.7 2211.36  26
   4   2  -2 43456.1 2270.84   4
   4   2  -2 46158.5 3285.34   1
  -4   2   2 45731.2 2479.54  29
   4   2  -2 43916.2 2573.00  26
  -4   2   2 47297.0 3742.76  22
  -4   2   2 43917.3 2849.79  20
   4   2  -1 40854.2 2425.19   4
   4   2  -1 43149.9 2866.45   1
  -4   2   1 42994.2 2351.93  29
   4   2  -1 45326.9 2558.61  26
  -4   2   1 43412.3 2867.91  20
   4   2   0 29458.9 2232.59   4
   4   2   0 33033.7 2587.60   6
   4   2   0 30452.7 2153.93   1
  -4   2   0 28576.7 1876.42  29
   4   2   0 30114.9 1787.92  29
  -4   2   0 28647.2 2318.15  20
   4   2   0 31078.6 2121.22  26
   4   2   1 101231. 3175.67   1
   4   2   1 111549. 4758.02   6
  -4   2  -1 109438. 3655.47  29
   4   2   1 104201. 3207.95  29
  -4   2  -1 105044. 4383.55  20
   4   2   1 108897. 3937.98  26
   4   2   2 128907. 2215.76   1
   4   2   2 171296. 6160.44   6
  -4   2  -2 112402. 3200.13   6
  -4   2  -2 169270. 4623.96  29
   4   2   2 154501. 3943.42  29
   4   2   2 161272. 4872.62  26
  -4   2  -2 158672. 5388.42  20
  -4   2  -3 75256.5 4333.58   1
   4   2   3 75503.2 4360.25   6
   4   2   3 66028.7 2689.00  29
   4   2   3 57497.0 1958.66  21
  -4   2  -3 73409.4 3689.95  20
   4   2   3 67428.3 3265.75  26
   4   2   3 62456.7 3066.12  22
   4   2   4-287.725 718.853   6
  -4   2  -4-1.43768 740.912   1
   4   2   4-9.95274 383.853  29
  -4   2  -4 205.029 490.348  20
   4   2   4 613.286 431.622  21
   4   2   4 161.182 590.732  26
   4   2   5 20307.8 2557.52   6
  -4   2  -5 22171.2 2818.48   1
   4   2   5 20534.2 1690.08  29
  -4   2  -5 22641.6 2037.12  20
   4   2   5 19836.5 2021.76  26
   4   2   6 518.260 780.055   4
  -4   2  -6 1170.09 919.287   1
   4   2   6 1117.34 810.608   6
  -4   2  -6 868.848 741.048  28
   4   2   6 1042.29 506.095  29
   4   2   6 1484.58 793.500  26
   4   2   7 30451.4 3662.31   7
   4   2   7 27068.6 3472.84   4
   4   2   7 26875.7 3321.37   6
  -4   2  -7 27495.9 2791.69  28
   4   2   7 20388.7 2337.34  26
  -4   2  -8 1366.53 584.343   9
   4   2   8 684.788 650.746   4
   4   2   8 1850.03 1018.57   7
   4   2   8 557.557 640.321   6
  -4   2  -8 1229.56 897.816  28
   4   2   8 1611.09 784.502  26
   4   2   9 6335.22 1955.20   4
  -4   2  -9 8069.56 1316.12   9
  -4   2  -9 7808.03 1311.20   8
   4   2   9 9807.99 2503.66   7
  -4   2  -9 9151.37 1384.02  17
  -4   2  -9 8049.96 1159.70  18
   4   2   9 9706.02 2783.55  23
  -4   2 -10 6672.95 1241.58   9
  -4   2 -10 5659.86 1110.43   8
  -4   2 -10 7302.00 1294.84  17
   4   2  10 7313.10 2520.59  23
   4   2  10 4388.62 2162.99  24
  -4   2 -10 4442.55 968.353  18
  -4   2 -11 6240.88 1227.00   8
  -4   2 -11 4635.40 1046.86   9
  -4   2 -11 4925.28 1175.43  17
  -4   2 -11 2395.10 723.809  18
  -4   2 -12 94.4316 618.106   8
  -4   2 -12 544.949 677.614   9
  -4   2 -12-114.833 666.124  17
  -4   2 -12-795.544 748.484  18
  -4   2 -13 12836.8 1649.09   8
  -4   2 -13 11973.1 1558.06   9
  -4   2 -13 8736.44 1276.29  18
  -4   2 -13 13170.5 1649.78  17
  -4   2 -14 1565.00 682.871   8
  -4   2 -14 1223.62 536.651   9
  -4   2 -14 1379.90 626.855  17
  -4   2 -14 1117.61 477.242  18
  -4   2 -15 1302.46 469.569   8
  -4   2 -15 1943.46 506.468   9
  -4   2 -15 703.224 366.268  17
   4   4 -15 1310.81 451.075  17
   4   4 -14 4779.65 859.586  17
   4   4 -14 5572.19 849.004  18
   4   4 -13 601.787 417.173   8
   4   4 -13 738.079 504.514  17
   4   4 -13 994.109 582.111  18
   4   4 -12 1519.36 613.858   8
   4   4 -12 1666.03 831.129  17
   4   4 -12 1260.83 740.010  18
   4   4 -11 1131.68 634.216   8
   4   4 -11-34.6987 652.920  18
   4   4 -10 6027.71 1155.75   8
   4   4 -10 9262.66 1455.49  18
   4   4  -9 11969.5 1468.85   8
   4   4  -9 10163.6 2909.35   1
  -4   4   9 10341.8 2872.86   6
  -4   4   9 9760.62 2051.78  29
   4   4  -9 11669.8 1594.95  18
   4   4  -9 7631.41 1206.68  19
   4   4  -8 7606.89 2384.13   1
  -4   4   8 7759.98 1835.05  29
   4   4  -8 10076.9 1458.92  18
   4   4  -8 6069.68 1109.36  19
   4   4  -7 14481.5 3031.23   1
  -4   4   7 13005.6 2365.32  29
   4   4  -7 13459.7 1582.61  19
   4   4  -6 3218.52 1652.06   1
  -4   4   6 3107.68 1288.24  29
   4   4  -6 3256.93 818.199  19
  -4   4   6 3367.45 1231.66  20
   4   4  -5 11878.3 2481.03   1
  -4   4   5 12477.7 1982.92  29
  -4   4   5 11710.2 2260.84  20
   4   4  -4 2239.66 1263.86   1
  -4   4   4 2658.46 964.031  29
  -4   4   4 3018.19 1193.69  20
   4   4  -3 4495.96 1345.21   1
  -4   4   3 5672.95 1279.83  29
  -4   4   3 5297.81 1609.52  20
   4   4  -2 5278.91 1296.39   1
  -4   4   2 5750.55 1299.68  29
  -4   4   2 4214.02 1385.93  20
   4   4  -2 4801.73 1247.37  26
  -4   4   1 8690.78 1878.01   6
   4   4  -1 6059.05 1342.49   4
   4   4  -1 8925.25 1525.23   1
  -4   4   1 8660.88 1585.98  29
  -4   4   1 10268.1 2099.47  20
   4   4  -1 9487.44 1679.28  26
   4   4   0 20564.5 2959.95   6
  -4   4   0 15401.9 2360.94   6
   4   4   0 13540.3 2131.50   4
   4   4   0 18654.3 2207.92  29
  -4   4   0 19747.9 2280.27  29
   4   4   0 17516.5 2262.14  26
  -4   4   0 18915.7 2736.67  20
   4   4   1 57895.9 4950.00   6
  -4   4  -1 42683.3 3730.17   6
   4   4   1 54230.3 3642.17  29
  -4   4  -1 56371.6 3851.99  29
   4   4   1 50505.9 3749.17  26
  -4   4  -1 56681.1 4775.81  20
   4   4   2 11731.6 2418.20   6
  -4   4  -2 10181.6 1676.53  29
   4   4   2 11477.4 1736.69  29
   4   4   2 8848.37 1606.25  26
  -4   4  -2 10049.3 2090.61  20
   4   4   3 31542.9 3986.70   6
   4   4   3 28786.8 2673.80  29
   4   4   3 30389.0 2985.54  26
  -4   4  -3 28041.2 3490.73  20
   4   4   4 1289.92 914.219   6
   4   4   4 1698.52 862.240  29
   4   4   4 1094.93 649.542  26
  -4   4  -4 722.867 684.389  20
   4   4   5-412.036 754.912   4
   4   4   5 1436.08 1243.01   6
   4   4   5 940.427 764.721  29
   4   4   5 124.705 589.360  26
  -4   4  -5 948.843 785.083  20
  -4   4  -5 1621.65 609.848  19
   4   4   6 985.619 773.101   4
   4   4   6 1754.68 919.961   6
  -4   4  -6 1509.37 626.805   9
  -4   4  -6 2640.88 1048.53  28
  -4   4  -6 1911.87 627.830  19
   4   4   7 1890.29 1289.19   6
   4   4   7 1510.64 1379.81   4
  -4   4  -7 1552.90 736.378   9
  -4   4  -7 1155.17 932.882  28
  -4   4  -7 2205.14 733.044  19
   4   4   8-15.3768 1255.65   4
   4   4   8-308.692 1265.54   7
   4   4   8 1283.73 1445.65   6
  -4   4  -8 603.183 574.246   9
  -4   4  -8 1071.45 731.477  28
  -4   4  -8-72.5410 350.574  19
  -4   4  -9 7770.18 1196.17   9
  -4   4  -9 7954.63 1218.53  19
  -4   4 -10 5684.09 1169.76   8
  -4   4 -10 6597.68 1129.88   9
  -4   4 -11 2403.10 940.483   8
  -4   4 -11 1655.91 641.492   9
  -4   4 -11 3166.82 900.878  17
  -4   4 -12 6944.66 1220.12   8
  -4   4 -12 5588.36 925.364   9
  -4   4 -12 7145.33 1200.59  17
  -4   4 -13 378.911 429.034   8
  -4   4 -13 299.078 395.462  17
  -4   4 -14 1536.09 480.484   8
  -4   4 -14 1324.21 486.818  17
   4   6 -12 1059.82 440.413  17
   4   6 -12 732.446 343.279  18
   4   6 -11-133.143 442.498  17
   4   6 -11 437.720 435.092  18
   4   6 -10 558.858 450.732  19
   4   6 -10-101.543 443.622  18
   4   6  -9 9494.10 1243.94  19
   4   6  -9 8605.60 1307.28  18
   4   6  -8 857.734 726.799  18
   4   6  -8 551.858 469.121  19
   4   6  -7 864.857 518.166  16
   4   6  -7 1377.96 657.157  19
   4   6  -6 1291.74 549.510  16
   4   6  -6 1329.53 649.562  19
   4   6  -5 13595.7 1459.63  16
  -4   6   5 14306.7 946.283  37
   4   6  -4 7293.65 1158.12  16
   4   6  -4 7448.26 795.269  36
  -4   6   4 6546.55 679.509  37
   4   6  -4 7182.15 1212.57  19
   4   6  -3 4221.84 956.081  16
  -4   6   3 2927.73 1426.90   6
  -4   6   3 3149.57 496.107  37
   4   6  -3 4133.52 617.241  36
  -4   6   3 4530.96 1505.04  29
  -4   6   3 5673.07 1902.19  20
   4   6  -3 4793.26 1016.19  19
  -4   6   2 3582.16 1790.99   6
  -4   6   2 2663.28 484.762  37
  -4   6   2 3227.26 480.825  46
   4   6  -2 3508.39 584.746  36
  -4   6   2 3077.82 1369.03  29
   4   6  -2 3186.48 837.049  19
  -4   6   2 4171.80 1936.18  20
   4   6  -1 18714.1 1149.01  36
  -4   6   1 17191.2 1132.05  37
  -4   6   1 17456.3 2869.94  29
  -4   6   1 17417.5 1075.88  46
  -4   6   1 16917.6 1703.37  19
  -4   6   1 16448.9 3374.98  20
   4   6  -1 17203.7 1763.37  19
  -4   6   0 10562.0 887.953  46
  -4   6   0 12434.5 963.731  37
   4   6   0 12262.2 942.760  36
  -4   6   0 9690.27 2063.74  29
   4   6   0 11686.0 1397.13  19
  -4   6   0 12957.5 3106.53  20
  -4   6   0 10778.2 1395.90  19
  -4   6  -1 10678.7 910.660  46
   4   6   1 10905.2 868.687  36
  -4   6  -1 12566.3 979.187  37
  -4   6  -1 11785.4 1481.23  19
  -4   6  -1 9998.81 2680.87  20
   4   6   2 13423.3 2835.96   4
   4   6   2 16669.4 1044.06  36
  -4   6  -2 18152.3 1149.83  36
  -4   6  -2 19821.8 1929.75  19
  -4   6  -2 21283.0 3948.63  20
   4   6   3 2657.28 1532.29   4
  -4   6  -3 3106.85 565.159  36
   4   6   3 2318.71 441.426  36
  -4   6  -3 3725.60 944.438  19
  -4   6  -3 2146.94 1248.15  20
  -4   6  -4 3896.13 599.557  36
   4   6   4 3840.39 578.343  36
  -4   6  -4 5654.12 1147.65  19
   4   6   5 128.405 257.365  36
  -4   6  -5 390.322 298.738  36
  -4   6  -5 1062.23 586.242  19
  -4   6  -6 1555.47 767.534  19
  -4   6  -7 3952.13 999.967  19
  -4   6  -8 1213.23 675.578  19
  -4   6  -9 4774.76 1020.55   8
  -4   6  -9 6750.28 999.435  19
  -4   6 -10-176.182 382.193   8
  -4   6 -10 693.038 516.028  17
  -4   6 -10 202.924 337.457  19
  -4   6 -11 1031.28 422.433   8
  -4   6 -11 1345.33 484.936  17
   4   8  -7 1101.74 394.077  19
  -4   8   6 1613.03 268.691  36
   4   8  -6 2064.60 534.314  18
   4   8  -6 1923.28 493.795  19
   4   8  -5 2843.05 524.422  16
  -4   8   5 2700.97 370.727  36
   4   8  -5 3323.40 666.174  18
   4   8  -5 3075.28 692.763  19
   4   8  -4-199.078 307.988  16
  -4   8   4 2.64077 237.154  36
   4   8  -4 489.114 465.252  19
   4   8  -3 8875.80 971.077  16
  -4   8   3 9304.61 692.524  36
   4   8  -3 9464.78 1112.75  19
   4   8  -2 2668.50 644.979  16
  -4   8   2 3008.90 469.531  36
   4   8  -2 2724.28 668.225  19
   4   8  -1 1948.97 611.954  16
  -4   8   1 1409.46 361.493  36
   4   8  -1 1029.88 439.704  19
   4   8   0 382.541 458.594  16
   4   8   0 420.237 316.242  36
  -4   8   0 480.001 333.693  36
   4   8   1 1451.49 544.934  16
  -4   8  -1 1217.13 349.339  36
   4   8   1 1118.77 348.863  36
  -4   8  -1 661.804 336.977  19
   4   8   2 73.9156 407.422  16
  -4   8  -2 387.234 365.527  16
   4   8   2 332.601 258.186  36
  -4   8  -2 149.247 252.326  36
  -4   8  -2 196.960 333.893  19
  -4   8  -3 272.484 324.911  16
   4   8   3 398.000 332.872  16
   4   8   3 806.720 264.249  36
  -4   8  -3 21.2390 398.344  19
   4   8   4 4594.51 651.671  16
  -4   8  -4 3142.71 523.185  16
   4   8   4 4026.17 406.196  36
  -4   8  -4 3653.49 720.018  19
  -4   8  -5 816.900 415.406  19
  -4   8  -6 2833.27 579.038  19
  -4   8  -7 415.831 255.718  19
  -5  -7  10 253.042 258.969  15
   5  -7 -10 102.264 135.242  38
  -5  -7   9 522.226 352.121  15
   5  -7  -9-27.1471 204.843  11
   5  -7  -9 265.852 175.467  38
   5  -7  -8 349.086 253.455  11
  -5  -7   8 44.4821 305.633  15
   5  -7  -8 883.072 254.377  38
   5  -7  -8 795.730 402.014  10
   5  -7  -7 1429.92 437.824  11
  -5  -7   7 1283.77 553.801  15
   5  -7  -7 1234.59 273.417  38
   5  -7  -7 1647.02 567.218  10
   5  -7  -6 575.739 319.005  11
  -5  -7   6 211.069 358.909  15
   5  -7  -6 745.452 269.997  38
   5  -7  -6 276.049 417.683  10
  -5  -7   5 6985.68 1060.63  15
   5  -7  -5 6267.50 795.501  11
   5  -7  -5 10273.7 690.318  38
   5  -7  -5 12488.8 898.366  40
   5  -7  -5 11358.5 1380.98  10
   5  -7  -4 4110.80 677.446  11
   5  -7  -4 6306.97 683.869  40
   5  -7  -3 676.860 402.627  11
   5  -7  -3 242.173 613.850  12
  -5  -7   3 633.020 281.000  40
   5  -7  -3-111.557 283.403  40
   5  -7  -2 4424.11 967.200  12
  -5  -7   2 3511.43 487.520  40
   5  -7  -2 3025.09 517.799  40
   5  -7  -1 945.469 682.432  12
  -5  -7   1 1655.74 418.661  40
   5  -7  -1 426.313 323.353  40
   5  -7  -1 315.770 335.325  11
   5  -7   0 5192.76 1035.07  12
  -5  -7   0 5846.65 683.675  40
   5  -7   0 3805.91 530.342  40
   5  -7   1 6345.99 1200.49  12
   5  -7   1 4664.56 592.772  40
  -5  -7  -1 4115.27 792.019  11
  -5  -7  -1 4520.84 894.423  10
   5  -7   2 822.894 636.824  12
  -5  -7  -2-845.394 524.242  11
  -5  -7  -2 420.839 554.464  10
   5  -7   3 6088.02 1089.84  12
  -5  -7  -3 4655.69 797.735  11
  -5  -7  -3 4725.82 907.305  10
  -5  -7  -4 336.336 516.473  11
   5  -7   4 2157.34 693.687  12
  -5  -7  -4 1385.03 580.800  10
  -5  -7  -5-120.859 433.805  11
   5  -7   5 1063.85 518.784  12
   5  -7   5-4.17201 208.961  40
  -5  -7  -5 431.718 630.158  10
   5  -7   6 3386.22 726.684  12
  -5  -7  -6 3626.55 839.217  10
   5  -7   7 927.160 380.078  15
  -5  -7  -7 1350.21 523.515  11
  -5  -7  -8 1280.88 494.814  11
   5  -7   8 2359.07 533.127  15
  -5  -7  -9 483.778 261.371  11
   5  -7   9 627.182 301.877  15
  -5  -7  -9 1432.18 417.945  10
   5  -5 -14 3958.50 372.577  38
  -5  -5  13 295.517 337.119  15
   5  -5 -13-107.489 358.784  13
  -5  -5  13 863.634 320.028  39
   5  -5 -13 470.538 250.852  38
  -5  -5  12 1531.31 757.913  15
   5  -5 -12 1686.41 673.995  13
   5  -5 -12 317.741 276.538  11
   5  -5 -12 324.313 280.162  38
  -5  -5  12 962.614 409.897  39
   5  -5 -11 514.189 353.959  11
   5  -5 -11 1797.22 693.312  13
  -5  -5  11-85.3083 545.206  15
  -5  -5  11 1313.97 522.970  39
   5  -5 -11 1113.99 381.956  38
   5  -5 -10 252.163 360.822  11
  -5  -5  10 387.145 574.285  15
   5  -5 -10 1205.52 634.116  13
   5  -5 -10 1188.67 395.211  38
  -5  -5  10 1722.60 505.217  39
   5  -5  -9 1981.31 574.623  11
   5  -5  -9 2259.98 817.129  13
  -5  -5   9 3076.57 921.418  15
   5  -5  -9 3790.84 572.248  38
  -5  -5   9 3515.28 686.885  39
  -5  -5   8 6586.16 1231.85  15
   5  -5  -8 6462.00 844.128  11
   5  -5  -8 9232.59 1493.17  13
   5  -5  -8 8978.89 815.572  38
  -5  -5   8 8584.86 910.120  39
   5  -5  -7 16461.1 1294.61  11
   5  -5  -7 26073.4 2293.36  13
  -5  -5   7 19316.7 1971.88  15
   5  -5  -7 26239.8 4924.70   5
   5  -5  -7 17597.9 1774.86  10
   5  -5  -7 24053.7 1277.60  38
  -5  -5   7 22204.4 1408.54  39
   5  -5  -7 22560.6 1221.56  40
  -5  -5   7 20985.4 3186.78  25
   5  -5  -6 3708.70 633.567  11
  -5  -5   6 5465.54 1113.45  15
   5  -5  -6 7166.41 1230.42  13
   5  -5  -6 7949.16 2820.02   5
   5  -5  -6 7514.99 735.052  38
  -5  -5   6 6492.39 779.450  39
   5  -5  -6 5235.81 612.096  40
  -5  -5   6 6468.20 1727.97  25
  -5  -5   5 251.939 408.645  15
   5  -5  -5 651.907 572.373  12
   5  -5  -5 1102.21 468.927  11
   5  -5  -5 542.680 420.202  13
   5  -5  -5 1339.70 1251.44   5
   5  -5  -5 412.030 251.497  40
   5  -5  -5 187.571 231.932  38
  -5  -5   5 339.861 338.855  39
  -5  -5   5 286.250 719.892  25
  -5  -5   4 828.513 635.611  15
   5  -5  -4 688.183 435.946  11
   5  -5  -4-119.678 486.289  12
  -5  -5   4 785.353 542.615  12
   5  -5  -4-523.055 400.298  13
   5  -5  -4 699.636 948.035   5
  -5  -5   4 441.138 365.495  39
   5  -5  -4 140.107 261.341  40
   5  -5  -4 753.021 296.591  38
   5  -5  -4-886.714 998.615  27
  -5  -5   4 836.474 733.025  25
  -5  -5   3 25056.2 1974.84  12
   5  -5  -3 20892.1 1858.25  13
   5  -5  -3 16257.1 1265.66  11
   5  -5  -3 25801.2 2136.07  12
  -5  -5   3 19684.9 1866.14  15
   5  -5  -3 27142.0 4276.60   5
  -5  -5   3 25735.7 1381.92  39
   5  -5  -3 25911.7 3396.58  27
   5  -5  -3 22084.2 1107.28  38
  -5  -5   3 18280.7 960.738  40
  -5  -5   3 25227.7 3032.04  25
  -5  -5   2 8352.26 1194.25  12
  -5  -5   2 5228.92 948.496  15
   5  -5  -2 8169.99 1238.53  12
   5  -5  -2 8459.61 1920.69  27
  -5  -5   2 6908.34 610.138  40
   5  -5  -2 6520.09 2121.84   5
   5  -5  -1 9054.27 1268.71  12
  -5  -5   1 9694.15 1272.61  12
  -5  -5   1 8809.71 703.937  40
   5  -5  -1 10592.4 2126.91  27
   5  -5  -1 9251.65 2471.83   5
   5  -5   0 9127.81 1272.39  12
  -5  -5   0 10408.1 1355.58  12
  -5  -5   0 9610.95 754.176  40
   5  -5   0 8652.49 2168.68   5
   5  -5   1 9759.58 1310.43  12
  -5  -5  -1 12032.2 1402.56  12
  -5  -5  -1 13041.6 864.015  40
   5  -5   2 12583.6 1504.01  12
  -5  -5  -2 14420.2 948.409  40
  -5  -5  -2 12440.3 2441.42   5
   5  -5   3 430.829 354.740  12
  -5  -5  -3 1258.55 392.749  40
  -5  -5  -3 580.534 369.015  11
  -5  -5  -4 4724.31 1085.73  13
   5  -5   4 3704.52 887.223  12
  -5  -5  -4 3124.70 667.233  11
   5  -5   4 3169.31 524.540  39
  -5  -5  -4 3628.02 1740.31   5
  -5  -5  -4 3488.43 769.091  10
   5  -5   5 11762.5 1470.25  12
  -5  -5  -5 13005.3 1661.71  13
  -5  -5  -5 12421.2 1128.05  11
  -5  -5  -5 13860.1 3064.67   2
  -5  -5  -5 15379.7 3333.43   5
  -5  -5  -5 15563.8 1669.12  10
  -5  -5  -6 469.157 481.093  13
  -5  -5  -6 1379.97 556.208  11
   5  -5   6 201.002 367.427  12
  -5  -5  -6 946.717 508.510  14
  -5  -5  -6 313.675 261.043  38
  -5  -5  -6-1522.02 1171.99   2
  -5  -5  -6 173.630 538.164  10
  -5  -5  -6 485.261 1322.17   5
  -5  -5  -7 1007.63 531.318  11
  -5  -5  -7 1183.75 679.916  13
  -5  -5  -7 1348.46 524.402  14
  -5  -5  -7 1460.14 322.283  38
  -5  -5  -7 2828.74 946.866  10
  -5  -5  -8 3085.34 1005.40  13
  -5  -5  -8 1429.83 594.628  14
  -5  -5  -8 2528.47 671.366  11
  -5  -5  -8 1877.44 413.426  38
  -5  -5  -8 1006.67 637.903  10
  -5  -5  -9 842.768 701.224  13
  -5  -5  -9 1221.09 574.978  14
  -5  -5  -9 385.135 537.314  11
  -5  -5  -9 632.467 313.554  38
  -5  -5  -9 1019.66 645.532  10
  -5  -5 -10 3327.72 751.782  14
  -5  -5 -10 798.676 566.158  11
   5  -5  10 2096.82 512.322  39
  -5  -5 -10 4186.43 556.614  38
  -5  -5 -10 2712.73 764.269  10
  -5  -5 -11 708.524 457.689  14
   5  -5  11 614.083 323.223  39
  -5  -5 -11 2041.69 433.258  38
  -5  -5 -11 921.178 479.805  10
  -5  -5 -12 1318.20 489.508  14
  -5  -5 -12 1062.69 386.079  11
   5  -5  12 684.583 301.480  39
   5  -5  13 857.317 363.718  15
   5  -5  13 112.209 167.600  39
   5  -3 -15 4730.53 802.605  17
  -5  -3  14 585.147 431.245  15
   5  -3 -14 681.868 457.767  13
   5  -3 -14-600.508 511.434   8
   5  -3 -14 929.617 333.548  38
  -5  -3  14 210.461 229.857  39
   5  -3 -14-134.946 445.276  17
  -5  -3  13-86.4637 394.614  15
   5  -3 -13-602.297 527.942  13
   5  -3 -13 848.577 578.794   8
   5  -3 -13 577.890 353.460  38
  -5  -3  13 388.534 325.284  39
   5  -3 -13 170.611 645.114  17
   5  -3 -12 2430.21 629.433  11
   5  -3 -12 2400.90 760.843  13
  -5  -3  12 1013.00 619.188  15
   5  -3 -12 1698.01 722.514   8
   5  -3 -12 1463.97 385.169  38
  -5  -3  12 1419.04 451.425  39
   5  -3 -12 2672.11 933.229  17
   5  -3 -11 3525.69 915.480  14
   5  -3 -11 1885.98 603.027  11
   5  -3 -11 2971.74 987.382  13
   5  -3 -11 2403.80 763.685   8
  -5  -3  11 1520.63 483.221  39
   5  -3 -11 3469.71 581.516  38
   5  -3 -11 1961.20 875.316  18
   5  -3 -11 2394.70 914.392  17
   5  -3 -10 1121.88 652.692  14
   5  -3 -10 1992.20 899.052  17
   5  -3 -10 716.111 375.880  11
   5  -3 -10 1619.42 634.833  13
   5  -3 -10 2076.76 705.896   8
   5  -3 -10 754.537 1314.69   5
   5  -3 -10 1304.58 418.507  38
  -5  -3  10 976.502 1623.55  21
   5  -3 -10 1604.19 836.900  18
  -5  -3  10 794.440 678.540  25
   5  -3  -9 13966.4 1700.49  13
   5  -3  -9 12999.3 1561.70  14
   5  -3  -9 12775.4 1129.10  11
   5  -3  -9 13682.6 1647.41   8
   5  -3  -9 17134.7 3823.49   5
   5  -3  -9 13972.8 1000.22  38
   5  -3  -9 12769.4 1540.70  18
  -5  -3   9 11886.2 2262.66  25
   5  -3  -9 15228.0 1800.58  17
   5  -3  -8 3221.57 842.313  13
   5  -3  -8 4761.36 1058.51  17
   5  -3  -8 3468.72 819.931  14
   5  -3  -8 2836.11 583.328  11
   5  -3  -8 3249.63 793.539   8
   5  -3  -8 6426.77 2150.16   5
   5  -3  -8 3366.65 464.375  38
   5  -3  -8 3270.09 742.015  18
  -5  -3   8 2648.87 1093.69  25
   5  -3  -7 31094.8 4336.87   5
  -5  -3   7 24049.3 2801.63  25
   5  -3  -6 4427.11 1680.47   5
  -5  -3   6 3981.50 1110.80  25
   5  -3  -5 8386.33 2121.32   5
  -5  -3   5 7852.31 1464.85  25
   5  -3  -4 20017.6 2904.24   5
   5  -3  -4 19535.7 2398.76  27
  -5  -3   4 15841.3 1937.45  25
   5  -3  -3 62292.4 4881.01   5
   5  -3  -3 57514.1 3791.51  27
  -5  -3   3 49452.0 3202.30  25
   5  -3  -2 54865.5 4325.26   5
  -5  -3   2 43479.7 2693.51   2
   5  -3  -2 46114.9 2721.29  21
  -5  -3   2 47952.1 3020.90  25
  -5  -3   1 26341.3 2186.49   5
   5  -3  -1 30406.5 3189.93   5
  -5  -3   1 25957.4 2248.00   2
  -5  -3   1 24379.4 1484.86  27
   5  -3  -1 26472.3 2253.07  21
  -5  -3   1 29418.0 2275.41  25
  -5  -3   0 1859.20 764.732   2
  -5  -3   0 1741.65 778.490   5
   5  -3   0 1588.28 730.629  21
  -5  -3   0 2118.46 794.657  25
  -5  -3  -1 10282.9 1673.83   2
  -5  -3  -1 10642.4 1752.53   5
   5  -3   1 12139.2 1863.26  21
  -5  -3  -2 16902.0 2340.52   2
  -5  -3  -2 16420.9 2375.20   5
   5  -3   2 11411.5 1646.11  24
   5  -3   2 16764.7 2388.55  21
  -5  -3  -3 68850.6 4892.04   2
  -5  -3  -3 77756.6 5506.98   5
   5  -3   3 65485.2 4843.07  21
  -5  -3  -4 25993.1 3418.18   5
  -5  -3  -4 23624.1 3147.17   2
   5  -3   4 16230.0 2529.75  24
   5  -3   4 23216.5 3217.23  21
  -5  -3  -5 2922.53 1354.10   2
  -5  -3  -5 1357.30 1183.42   5
   5  -3   5 2391.31 1302.81  21
   5  -3   5 2136.16 700.811  25
   5  -3   5 2070.78 1051.57  24
  -5  -3  -6 29913.6 3901.54   2
  -5  -3  -6 32452.8 4489.43   5
   5  -3   6 31466.0 4259.94  21
   5  -3   6 26770.6 2561.29  25
   5  -3   6 27062.0 3981.30  24
  -5  -3  -7 526.635 333.036  11
  -5  -3  -7 137.383 367.858  14
  -5  -3  -7-55.1815 380.088  13
  -5  -3  -7 438.533 1108.84   2
  -5  -3  -7 223.775 457.782   8
  -5  -3  -7-126.540 502.460  10
  -5  -3  -7-660.207 988.625   5
  -5  -3  -7-139.794 438.882   9
  -5  -3  -7 78.6077 226.090  38
   5  -3   7 146.535 294.243  43
   5  -3   7 720.269 1232.87  24
  -5  -3  -7-207.503 426.919  17
   5  -3   7 952.399 1093.58  21
  -5  -3  -8 1016.12 495.568  11
  -5  -3  -8 3057.98 860.358  14
  -5  -3  -8 2262.65 664.494  13
  -5  -3  -8 3102.82 790.281   8
  -5  -3  -8 2618.52 737.395  10
  -5  -3  -8 2293.60 1225.81   2
  -5  -3  -8 3515.27 802.483   9
  -5  -3  -8 2676.09 441.292  38
   5  -3   8 2366.55 488.207  43
   5  -3   8 2774.05 1623.34  21
  -5  -3  -8 3263.45 855.905  17
   5  -3   8 4797.83 1999.10  24
  -5  -3  -9 5142.59 1091.00  14
  -5  -3  -9 4386.04 734.046  11
  -5  -3  -9 2235.58 748.231  13
  -5  -3  -9 4877.67 999.168   8
  -5  -3  -9 2334.82 1557.34   2
  -5  -3  -9 3565.43 920.421  10
  -5  -3  -9 4879.66 957.119   9
  -5  -3  -9 4859.84 626.450  38
   5  -3   9 4115.29 669.199  43
   5  -3   9 2758.27 1514.95  21
  -5  -3  -9 4918.70 1031.48  17
   5  -3   9 5537.02 2562.74  24
  -5  -3 -10 4261.00 1018.23  13
  -5  -3 -10 4732.38 779.589  11
  -5  -3 -10 7000.79 1287.02  14
  -5  -3 -10 3685.26 861.493  10
  -5  -3 -10 5620.65 1112.42   8
  -5  -3 -10 6265.52 1127.80   9
  -5  -3 -10 5667.43 673.333  38
   5  -3  10 5872.62 729.552  43
  -5  -3 -10 5180.44 1039.79  17
  -5  -3 -11 15738.0 1724.31  14
  -5  -3 -11 5856.39 1083.45  11
  -5  -3 -11 14470.8 1756.24  13
  -5  -3 -11 9826.36 1428.85  10
  -5  -3 -11 15651.5 1712.65   8
  -5  -3 -11 15370.9 1078.61  38
   5  -3  11 12245.8 983.169  43
  -5  -3 -11 11168.5 1507.96  17
  -5  -3 -12-183.935 447.900  11
  -5  -3 -12 331.139 533.205  14
  -5  -3 -12 487.814 672.293   8
  -5  -3 -12 623.743 553.350  17
  -5  -3 -13 1190.04 535.360   8
  -5  -3 -13 1058.49 693.604  14
  -5  -3 -14 1141.65 468.251   8
  -5  -3 -14 1751.76 636.199  14
   5  -1 -16 2390.14 559.661   8
   5  -1 -16 3632.90 809.298  17
   5  -1 -15 5104.03 927.298   8
   5  -1 -15 5411.16 1044.71  17
   5  -1 -15 3552.04 889.367  18
   5  -1 -14 296.192 483.406   8
   5  -1 -14-99.6145 543.691  17
   5  -1 -14 1075.08 623.637  18
   5  -1 -13 8651.46 1455.45  17
   5  -1 -13 10321.5 1439.49   8
   5  -1 -13 6858.39 660.730  38
   5  -1 -13 8873.70 1439.65  18
   5  -1 -12 10016.2 1530.38  17
   5  -1 -12 5176.73 1074.84  13
   5  -1 -12 11502.2 1567.10   8
   5  -1 -12 12708.4 1621.50   9
   5  -1 -12 7080.23 709.410  38
   5  -1 -12 10990.6 1494.45  18
   5  -1 -11 7439.88 1269.88  13
   5  -1 -11 14113.7 1636.03  14
   5  -1 -11 13086.9 1582.16   8
   5  -1 -11 12553.6 1521.37   9
   5  -1 -11 7885.61 717.849  38
   5  -1 -11 11475.4 1527.35  18
   5  -1 -11 11994.8 1645.95  17
  -5  -1  11 11336.7 3429.02  24
   5  -1 -10 1045.37 544.453  13
   5  -1 -10 1102.12 606.749  14
   5  -1 -10 1747.83 781.525  17
   5  -1 -10 186.961 351.980  11
   5  -1 -10 1201.04 527.214   8
   5  -1 -10 1158.18 592.477   9
   5  -1 -10 1514.76 379.256  38
  -5  -1  10 1084.48 1308.46  25
  -5  -1  10 1873.50 1683.35  24
   5  -1 -10 780.445 548.339  18
   5  -1  -9 2011.17 602.308   8
   5  -1  -9 1650.44 906.056   5
   5  -1  -9 1913.26 522.289  14
   5  -1  -9 2612.51 906.001  17
  -5  -1   9 1989.33 935.037  25
   5  -1  -9 1817.73 578.389  18
  -5  -1   9 1137.78 1103.32  24
   5  -1  -8 7590.88 1882.13   5
   5  -1  -8 10711.2 1910.89   1
  -5  -1   8 12091.4 2854.62  24
  -5  -1   8 8487.19 1474.41  25
  -5  -1   7 33712.5 2923.69   3
   5  -1  -7 30242.8 3092.85   1
  -5  -1   7 35857.7 2738.10  25
  -5  -1   7 38772.1 4553.52  24
  -5  -1   6 60185.7 3715.02   3
   5  -1  -6 70338.4 4845.21   5
   5  -1  -6 65210.6 4270.61   1
  -5  -1   6 63472.0 3322.52  25
  -5  -1   6 68889.1 5602.66  24
  -5  -1   5 149975. 5459.91   3
   5  -1  -5 171387. 6926.54   5
   5  -1  -5 158344. 6287.77   1
  -5  -1   5 155347. 4764.84  25
  -5  -1   5 156289. 7534.66  24
  -5  -1   4 98145.1 4148.73   3
   5  -1  -4 109679. 5132.14   5
   5  -1  -4 104291. 4874.86   1
  -5  -1   4 100537. 3492.46  25
  -5  -1   4 97212.6 5578.49  24
  -5  -1   3 42628.1 2612.69   3
   5  -1  -3 46717.4 3180.04   5
   5  -1  -3 43887.5 2958.44   1
   5  -1  -3 46323.5 2513.95  27
  -5  -1   3 44053.5 2157.73  25
  -5  -1   2 93099.4 3551.06   3
  -5  -1   2 90315.4 2771.55  25
   5  -1  -2 91119.1 3663.58  21
  -5  -1   1 90271.1 3355.79   3
  -5  -1   1 94862.2 2568.82  25
   5  -1  -1 97826.0 3615.33  21
  -5  -1   0 153822. 4224.88   3
   5  -1   0 159332. 4691.71  21
  -5  -1   0 154760. 2921.53  25
  -5  -1  -1 20547.8 1515.87   3
  -5  -1  -1 24056.4 2007.99   2
   5  -1   1 19638.5 1927.97  21
   5  -1   1 23614.8 1958.87  23
  -5  -1  -1 20103.9 936.685  25
  -5  -1  -2 57491.7 2441.01   3
  -5  -1  -2 69728.8 3671.06   2
   5  -1   2 59920.8 3442.25  21
   5  -1   2 68658.6 3586.20  23
  -5  -1  -3 55086.4 3545.60   2
  -5  -1  -3 54094.0 3619.28   5
   5  -1   3 54919.3 3601.84  21
   5  -1   3 45257.8 1903.04  25
   5  -1   3 55655.9 3637.33  23
  -5  -1  -4 54385.9 3924.11   5
  -5  -1  -4 56311.5 3952.80   2
   5  -1   4 53286.3 3861.79  21
   5  -1   4 44343.0 1971.63  25
   5  -1   4 56081.2 4005.59  23
  -5  -1  -5 60602.2 4608.42   5
  -5  -1  -5 53512.7 4135.12   2
   5  -1   5 55153.4 4419.14  23
   5  -1   5 51843.4 4197.63  21
   5  -1   5 44066.9 2108.65  25
  -5  -1  -6 18837.0 2771.57   2
   5  -1   6 18468.8 2770.65  21
   5  -1   6 17677.0 2869.31  23
  -5  -1  -7 8391.01 2029.44   2
   5  -1   7 9631.63 2215.69  21
   5  -1   7 6848.64 1954.84  23
  -5  -1  -8 1528.01 1078.13   2
   5  -1   8 2719.20 1095.56  21
  -5  -1  -9 1897.00 577.761  11
  -5  -1  -9 4298.02 950.277  17
  -5  -1  -9 5110.05 960.651  14
  -5  -1  -9 4429.90 903.906   8
  -5  -1  -9 3421.56 853.341  10
  -5  -1  -9 6273.89 2119.43   2
  -5  -1  -9 5933.31 1054.01   9
  -5  -1  -9 4484.50 583.111  38
   5  -1   9 6288.30 2372.57  21
  -5  -1  -9 4318.51 864.685  18
   5  -1   9 4457.58 1998.80  24
  -5  -1 -10 5622.03 1088.04  17
  -5  -1 -10 6405.88 1132.49  14
  -5  -1 -10 4314.26 715.403  11
  -5  -1 -10 6817.20 1190.38   8
  -5  -1 -10 3923.10 863.733  10
  -5  -1 -10 7118.54 2464.30   2
  -5  -1 -10 6563.40 1055.74   9
  -5  -1 -10 6779.01 719.037  38
  -5  -1 -10 6330.17 1157.95  18
   5  -1  10 6829.80 2727.74  24
   5  -1  10 4800.33 2026.87  21
  -5  -1 -11 3973.11 915.008  14
  -5  -1 -11 19784.3 1645.59  11
  -5  -1 -11 2936.29 840.213  17
  -5  -1 -11 4688.20 1089.74   8
  -5  -1 -11 3648.86 985.074   9
  -5  -1 -11 19654.2 1456.74  38
   5  -1  11 4401.45 2356.13  21
  -5  -1 -11 4442.92 949.666  18
  -5  -1 -12 2634.53 828.886   8
  -5  -1 -12 2863.75 904.342   9
  -5  -1 -12 3659.11 931.903  14
  -5  -1 -12 1952.27 806.353  17
  -5  -1 -12 1425.06 560.183  18
  -5  -1 -13 6618.13 1222.60   8
  -5  -1 -13 6000.26 1157.70   9
  -5  -1 -13 5363.80 1045.69  17
  -5  -1 -13 6588.24 1157.29  14
  -5  -1 -13 4697.36 974.135  18
  -5  -1 -14 1878.13 651.335   8
  -5  -1 -14 1722.78 672.264   9
  -5  -1 -14 1340.07 660.217  17
  -5  -1 -14 3178.40 853.293  14
  -5  -1 -15 234.445 399.925   8
  -5  -1 -15 504.443 411.484  17
   5   1 -16 1926.32 517.552   8
   5   1 -16 2846.96 688.133  17
   5   1 -16 2559.35 611.164  18
   5   1 -15 3651.29 792.488   8
   5   1 -15 3606.22 876.609  17
   5   1 -15 5358.16 1042.07  18
   5   1 -14 738.763 636.478   8
   5   1 -14-4.17045 467.521   9
   5   1 -14 1777.98 778.104  17
   5   1 -14 769.989 683.854  18
   5   1 -13 9166.37 1364.53   8
   5   1 -13 7687.83 1198.05   9
   5   1 -13 9825.13 1532.47  17
   5   1 -13 9051.21 1397.04  18
   5   1 -12 8856.15 1383.42   8
   5   1 -12 9579.82 1349.84   9
   5   1 -12 9403.84 1500.55  17
   5   1 -12 12143.7 1629.53  18
   5   1 -11 11778.1 1485.56   8
   5   1 -11 10510.2 2764.21   1
   5   1 -11 10932.8 1352.27   9
   5   1 -11 10956.7 1484.57  18
  -5   1  11 8905.10 3070.47  24
   5   1 -11 13641.0 1771.86  17
   5   1 -10 1576.68 645.617   8
   5   1 -10 578.359 466.406   9
   5   1 -10 428.979 755.635   1
   5   1 -10 1678.87 816.598  17
  -5   1  10 1114.63 716.072  25
  -5   1  10 1126.15 1217.70  24
   5   1 -10 1750.10 734.380  18
   5   1  -9 2197.03 1145.54   1
   5   1  -9 2285.97 826.462  17
   5   1  -9 2047.36 696.609  18
  -5   1   9 1769.37 1457.90  24
  -5   1   9 1934.21 884.995  25
   5   1  -8 11751.3 2480.72   1
  -5   1   8 8616.25 2235.42  24
  -5   1   8 9341.57 1488.06  25
  -5   1   7 39106.0 2869.62   3
   5   1  -7 40470.4 4198.95   1
  -5   1   7 40502.9 4333.86  24
  -5   1   7 40555.2 2744.72  25
  -5   1   7 35662.3 2925.51  23
  -5   1   6 61702.5 3399.52   3
   5   1  -6 66750.3 4999.75   1
  -5   1   6 62521.3 4711.62  24
  -5   1   6 64737.2 3473.17  23
  -5   1   5 160624. 5178.12   3
   5   1  -5 160694. 7243.02   1
  -5   1   5 156352. 6586.10  24
  -5   1   5 141779. 3813.95  20
   5   1  -4 100514. 5248.19   1
  -5   1   4 104441. 3904.34   3
  -5   1   4 91828.3 3188.88  20
  -5   1   4 95962.8 4537.38  24
  -5   1   3 44446.3 2446.73   3
   5   1  -3 37794.9 1388.89   5
   5   1  -3 42654.7 3309.10   1
   5   1  -3 42953.3 2135.34  26
  -5   1   3 41351.6 2181.00  20
  -5   1   3 43540.9 3391.40  22
  -5   1   3 41543.7 2607.55  24
   5   1  -2 91215.8 4371.00   1
  -5   1   2 89452.4 3192.52  20
   5   1  -2 92248.5 3032.34  26
   5   1  -1 95104.8 4034.97   1
   5   1  -1 93887.1 2896.90   7
  -5   1   1 97179.5 3326.52  20
   5   1  -1 97884.8 3076.03  26
   5   1   0 155755. 4177.17   7
   5   1   0 156422. 4464.32   4
  -5   1   0 158177. 3428.64  29
   5   1   0 152660. 3876.86  26
  -5   1   0 152080. 4145.05  20
   5   1   0 148359. 4034.14  21
   5   1   1 23502.8 1913.78   6
   5   1   1 19591.7 923.830  29
  -5   1  -1 20094.0 1238.47  29
   5   1   1 21254.2 1542.86  21
  -5   1  -1 19570.9 1611.87  20
   5   1   1 21003.5 1552.55  26
   5   1   2 66251.3 3355.04   4
  -5   1  -2 60960.5 2617.42   2
   5   1   2 67330.0 3258.31   6
  -5   1  -2 67065.5 2118.65  29
   5   1   2 56117.0 1527.83  29
   5   1   2 59097.0 2734.84  21
  -5   1  -2 64235.4 2875.37  20
   5   1   3 57542.0 3432.27   7
   5   1   3 57830.2 3384.56   4
   5   1   3 56688.6 3184.19   6
  -5   1  -3 50252.7 2639.67   2
   5   1   3 45214.8 1550.46  29
  -5   1  -3 57303.1 2796.92  20
   5   1   3 49543.2 2875.86  21
   5   1   4 55940.5 3617.04   7
   5   1   4 55167.2 3331.57   6
  -5   1  -4 47939.9 2895.03   2
   5   1   4 54894.4 3524.18   4
   5   1   4 45607.2 1767.49  29
   5   1   4 49071.0 3081.65  21
  -5   1  -4 52777.8 2671.16  20
   5   1   5 54851.1 3894.66   7
   5   1   5 52849.3 3753.55   4
  -5   1  -5 47452.6 3197.86   2
   5   1   5 51027.1 3388.38   6
   5   1   5 45391.4 2031.73  29
  -5   1  -5 54583.0 3094.48  28
   5   1   5 47731.3 3435.08  21
  -5   1  -5 50724.8 2663.23  20
   5   1   6 19988.2 2654.97   7
   5   1   6 17129.5 2244.23   6
  -5   1  -6 12513.0 1916.57   2
   5   1   6 17489.2 2434.01   4
  -5   1  -6 17746.6 2095.60  28
   5   1   6 14727.2 2207.47  21
   5   1   7 8197.33 1750.87   4
   5   1   7 7318.08 1473.58   6
   5   1   7 8353.09 1844.80   7
  -5   1  -7 6764.28 1538.31   2
  -5   1  -7 7735.38 1504.84  28
   5   1   7 11442.6 2543.25  23
   5   1   7 7794.39 1815.76  21
   5   1   8 2073.50 896.625   4
   5   1   8 2724.13 1105.21   7
  -5   1  -8 3894.55 1281.27  28
   5   1   8 3910.05 1441.94  21
   5   1   8 5253.32 1817.85  23
  -5   1  -9 4962.37 962.132   9
  -5   1  -9 5842.13 1097.45   8
   5   1   9 6564.69 1946.66   7
  -5   1  -9 4929.23 1079.37  17
  -5   1  -9 4542.35 906.081  18
   5   1   9 5222.71 2266.73  23
  -5   1 -10 6524.34 1189.73   8
  -5   1 -10 7307.87 1225.01   9
  -5   1 -10 6548.39 1187.31  17
  -5   1 -10 4386.54 923.091  18
   5   1  10 4986.50 2218.59  23
  -5   1 -11 3055.79 942.686   8
  -5   1 -11 4030.05 1024.54   9
  -5   1 -11 2937.92 900.661  17
   5   1  11 3808.75 1917.91  23
  -5   1 -11 2286.16 747.528  18
  -5   1 -12 2425.92 995.420   8
  -5   1 -12 2306.98 877.167   9
  -5   1 -12 2186.81 802.229  17
  -5   1 -12 2028.58 742.187  18
  -5   1 -13 6118.42 1207.77   9
  -5   1 -13 5429.40 1123.07   8
  -5   1 -13 4760.01 1034.20  17
  -5   1 -13 3766.17 848.806  18
  -5   1 -14 2116.55 777.146   8
  -5   1 -14 1864.07 708.322   9
  -5   1 -14 1571.28 554.998  17
  -5   1 -14 311.123 438.169  18
  -5   1 -15 870.017 522.012   9
  -5   1 -15-178.743 487.216   8
  -5   1 -15-339.995 325.519  17
  -5   1 -16 479.743 304.100   8
   5   3 -15 5005.20 887.009  17
   5   3 -15 5274.11 849.822  18
   5   3 -14 377.491 359.303   8
   5   3 -14-868.491 636.049  17
   5   3 -14 269.599 579.669  18
   5   3 -13 111.332 437.347   8
   5   3 -13 1013.88 709.269  17
   5   3 -13 162.843 620.240  18
   5   3 -12 1398.77 665.829   8
   5   3 -12 1992.89 821.693  17
   5   3 -12 1713.22 811.630  18
   5   3 -11 1700.54 621.429   8
   5   3 -11 3006.84 1026.31  17
   5   3 -11 1660.24 760.400  18
   5   3 -10 1718.69 1594.63   1
   5   3 -10 1491.10 606.462   8
  -5   3  10 2359.18 1279.11  29
  -5   3  10 2144.97 1964.69  22
   5   3 -10 1476.99 722.219  18
   5   3  -9 13334.1 1523.27   8
   5   3  -9 14182.3 3175.96   1
  -5   3   9 13423.8 2441.53  29
  -5   3   9 10228.3 2935.61  22
   5   3  -9 15302.0 1780.24  18
   5   3  -8 2028.54 1075.59   1
  -5   3   8 4919.51 1706.72  29
  -5   3   8 2248.52 1403.85  22
   5   3  -8 1922.14 489.932  19
   5   3  -8 4017.18 923.632  18
  -5   3   7 26434.1 2981.42   3
   5   3  -7 30133.3 4143.92   1
  -5   3   7 26539.3 2995.41  29
  -5   3   7 26741.5 4332.03  22
  -5   3   6 4393.54 1206.57   3
   5   3  -6 3388.43 1484.24   1
  -5   3   6 3995.19 1238.67  29
  -5   3   6 5852.47 2028.29  22
  -5   3   6 4759.30 1347.56  20
   5   3  -5 7512.74 1926.49   1
   5   3  -5 6699.72 1114.44  28
  -5   3   5 8196.12 1555.43  29
  -5   3   5 8034.29 2201.52  22
  -5   3   5 8724.89 1635.20  20
   5   3  -4 18465.5 2742.80   1
  -5   3   4 20024.3 2241.05  29
   5   3  -4 15179.2 1442.21  28
  -5   3   4 18865.8 2400.32  20
   5   3  -3 57241.4 4349.01   1
  -5   3   3 58502.7 3545.08  29
   5   3  -3 44012.3 2166.91  28
  -5   3   3 56439.5 4056.07  20
   5   3  -3 54471.5 3547.39  26
   5   3  -2 49617.7 3745.50   1
   5   3  -2 37036.3 2701.47   4
  -5   3   2 48803.7 3152.82  29
  -5   3   2 51212.8 3771.53  20
   5   3  -2 47725.2 3230.35  26
   5   3  -1 27384.8 2565.06   1
   5   3  -1 21220.2 2257.07   4
  -5   3   1 26937.1 2323.70  29
  -5   3   1 29314.9 2884.34  20
   5   3  -1 29022.8 2550.81  26
   5   3   0 950.477 673.840   4
   5   3   0 1420.17 860.829   6
   5   3   0 1750.81 708.398   1
  -5   3   0 1611.96 658.919  29
   5   3   0 1635.54 770.929  29
  -5   3   0 1246.10 813.519  20
   5   3   0 2088.19 774.105  26
   5   3   1 12332.3 1870.11   4
   5   3   1 11961.1 2062.40   6
   5   3   1 9927.67 1117.79   1
  -5   3  -1 11109.3 1537.71  29
   5   3   1 10329.0 1369.05  29
   5   3   1 11025.1 1562.23  26
  -5   3  -1 11662.3 1856.56  20
  -5   3  -2 12487.6 1513.66   6
   5   3   2 18375.1 2559.38   6
  -5   3  -2 18708.7 1988.52  29
   5   3   2 15778.5 1658.36  29
   5   3   2 16811.1 1965.57  26
  -5   3  -2 16162.8 2227.84  20
   5   3   3 75382.5 5223.25   6
   5   3   3 63629.7 3245.09  29
  -5   3  -3 67830.7 4472.70  20
   5   3   3 60318.2 3699.96  26
   5   3   4 25635.2 3255.94   6
   5   3   4 22079.8 2852.83   4
   5   3   4 20930.0 1906.85  29
  -5   3  -4 17178.0 2273.21  20
   5   3   4 21244.0 2293.42  26
   5   3   5 2236.50 1164.68   4
   5   3   5 2083.72 1213.51   6
   5   3   5 1935.32 666.694  29
  -5   3  -5 1847.85 854.820  20
   5   3   5 2214.26 819.386  26
   5   3   6 32285.1 4089.65   6
   5   3   6 32673.3 4124.26   4
  -5   3  -6 30589.4 3058.70  28
   5   3   6 24183.2 2662.79  26
   5   3   7-233.803 946.962   7
  -5   3  -7-61.6980 500.013   9
   5   3   7-277.054 977.840   4
  -5   3  -7-213.247 389.520  10
   5   3   7 341.967 878.402   6
  -5   3  -7 326.410 659.998  28
   5   3   7 116.452 419.882  26
  -5   3  -8 2854.25 1333.69  28
  -5   3  -8 2472.91 743.137   9
   5   3   8 2223.73 1466.87   4
   5   3   8 4991.89 1973.88   7
   5   3   8 4293.20 1919.22   6
  -5   3  -9 6684.97 1961.58  28
   5   3   9 5139.68 2040.86   4
  -5   3  -9 5062.40 1126.98   9
  -5   3  -9 5574.91 1206.23   8
   5   3   9 3578.89 1743.78   7
  -5   3 -10 7187.51 1301.64   8
  -5   3 -10 5955.49 1110.07   9
  -5   3 -10 5687.82 1208.98  17
  -5   3 -11 15077.8 1843.16   8
  -5   3 -11 13238.0 1623.98   9
  -5   3 -11 11847.9 1612.73  17
  -5   3 -12 36.7849 580.275   8
  -5   3 -12 13.7698 501.103   9
  -5   3 -12 194.717 536.416  17
  -5   3 -13 1827.42 773.588   8
  -5   3 -13 851.886 556.867   9
  -5   3 -13 1903.45 672.212  17
  -5   3 -14 1807.54 605.493   8
  -5   3 -14 1351.77 490.496   9
  -5   3 -14 1373.37 511.266  17
  -5   3 -15 452.102 360.492   8
   5   5 -14 1177.69 391.122  17
   5   5 -13 420.328 360.734  17
   5   5 -13 217.934 356.040  18
   5   5 -12 57.5416 567.756  17
   5   5 -12 1763.00 712.935  18
   5   5 -11 2076.90 853.088  17
   5   5 -11 721.667 541.029  18
   5   5 -10 1105.01 508.686  19
   5   5 -10 881.007 654.119  18
   5   5  -9 2267.45 722.128  19
   5   5  -9 3777.20 1044.44  18
   5   5  -8 11987.4 1674.43  18
   5   5  -8 8994.68 1384.21  19
   5   5  -7 16946.1 1586.19  16
  -5   5   7 24186.5 4525.47   6
   5   5  -7 22520.0 4088.56   1
  -5   5   7 23169.0 3336.69  29
   5   5  -7 26565.7 2283.23  19
   5   5  -6 4607.12 850.485  16
   5   5  -6 4675.95 1765.06   1
  -5   5   6 7290.07 2454.81   6
  -5   5   6 4565.52 1495.55  29
   5   5  -6 6972.63 1173.01  19
   5   5  -5 769.503 485.007  16
  -5   5   5-69.9841 861.455   6
   5   5  -5 411.870 689.975   1
  -5   5   5 1287.47 1013.60  29
  -5   5   5 1066.05 939.798  20
   5   5  -5-204.983 624.160  19
   5   5  -4 404.492 376.351  16
   5   5  -4 902.081 903.635   1
  -5   5   4 48.8457 1122.55   6
   5   5  -4 620.224 306.623  36
  -5   5   4 383.456 741.557  29
  -5   5   4 1326.19 974.466  20
   5   5  -4-124.176 399.672  19
  -5   5   3 25187.4 3895.99   6
  -5   5   3 25935.3 3174.90  29
   5   5  -3 23439.7 1220.60  36
   5   5  -3 24383.7 2000.71  19
  -5   5   3 24028.5 3592.92  20
  -5   5   2 9345.74 2379.66   6
  -5   5   2 6968.36 663.499  46
  -5   5   2 7939.62 1785.96  29
   5   5  -2 7916.16 699.760  36
  -5   5   2 10101.8 2459.79  20
   5   5  -2 7829.81 1131.00  19
  -5   5   1 10145.1 2334.22   6
  -5   5   1 9446.51 1976.46  29
   5   5  -1 9763.80 760.223  36
  -5   5   1 9912.60 794.214  37
  -5   5   1 9065.94 763.513  46
  -5   5   1 7444.74 1079.66  19
   5   5  -1 9069.99 1904.88  26
  -5   5   1 10790.5 2345.68  20
   5   5  -1 9997.65 1248.83  19
  -5   5   0 12113.9 2440.95   6
   5   5   0 10470.1 2214.17   4
  -5   5   0 11395.6 870.273  37
  -5   5   0 10455.3 830.474  46
   5   5   0 10347.0 756.645  36
  -5   5   0 11767.8 2147.34  29
  -5   5   0 9114.61 1258.78  19
  -5   5   0 9725.40 2354.09  20
   5   5   0 9084.58 1151.94  19
   5   5   0 9618.56 1958.99  26
   5   5   1 13349.7 2526.10   4
  -5   5  -1 14067.6 2302.73  29
  -5   5  -1 12602.1 922.012  46
   5   5   1 12505.7 830.215  36
  -5   5  -1 12465.2 908.459  37
  -5   5  -1 10515.1 1360.80  19
  -5   5  -1 12622.8 2727.80  20
   5   5   1 11054.8 1991.44  26
   5   5   2 15022.1 2938.95   4
   5   5   2 17200.7 3326.88   6
   5   5   2 14379.0 2303.21  29
  -5   5  -2 14195.5 1003.50  37
  -5   5  -2 14833.0 1016.38  46
  -5   5  -2 13848.9 1555.77  19
   5   5   2 13448.8 2268.52  26
  -5   5  -2 17377.1 3124.84  20
   5   5   3 389.417 731.355   4
   5   5   3-248.130 747.590   6
   5   5   3 906.255 995.992  29
  -5   5  -3 977.361 405.484  37
  -5   5  -3 889.470 392.658  46
  -5   5  -3 629.686 295.820  36
  -5   5  -3 317.479 403.986  19
  -5   5  -3-133.381 962.093  20
   5   5   3 459.357 582.476  26
   5   5   4 3732.08 1662.71   4
   5   5   4 2795.69 1313.08   6
  -5   5  -4 3713.89 528.686  36
   5   5   4 3993.06 1219.48  29
   5   5   4 3112.64 1315.54  26
  -5   5  -4 3955.39 1622.11  20
  -5   5  -4 4425.83 1050.15  19
   5   5   5 13803.9 3020.15   4
   5   5   5 16751.6 3532.34   6
  -5   5  -5 10013.4 824.603  36
  -5   5  -5 13005.2 1591.48  19
  -5   5  -6 236.679 447.633   9
   5   5   6-615.202 1270.83   4
   5   5   6 1940.81 1422.29   6
  -5   5  -6-103.044 704.006  28
  -5   5  -6-184.569 464.017  19
  -5   5  -7 2223.71 681.935   9
  -5   5  -7 2863.73 848.198  19
  -5   5  -8 1942.49 762.326   9
  -5   5  -8 1542.88 607.701  19
  -5   5  -9 1116.08 613.621   9
  -5   5  -9 782.676 503.474  19
  -5   5 -10 3575.25 1015.51   8
  -5   5 -10 5507.84 1140.84  17
  -5   5 -11 897.938 621.720   8
  -5   5 -11 901.835 655.524  17
  -5   5 -12 627.263 433.726   8
  -5   5 -12 936.324 489.496  17
  -5   5 -13 382.543 309.045   8
   5   7 -10 915.050 427.067  17
   5   7 -10 359.071 238.072  19
   5   7 -10 927.490 348.728  18
   5   7  -9 1428.66 492.782  19
   5   7  -9 1148.19 466.139  18
   5   7  -8 627.498 395.408  19
   5   7  -8 400.910 460.911  18
   5   7  -7 1238.47 483.477  16
   5   7  -7 925.885 573.406  19
   5   7  -7 1045.20 642.037  18
   5   7  -6 638.752 398.965  16
   5   7  -6 1253.37 613.537  19
   5   7  -5 11661.3 1273.72  16
   5   7  -5 11368.8 1420.49  19
   5   7  -4 6810.82 1060.45  16
  -5   7   4 5851.51 630.812  37
   5   7  -4 7029.15 1212.04  19
   5   7  -3 815.835 595.632  16
  -5   7   3 468.326 342.464  37
   5   7  -3 567.008 589.126  19
   5   7  -2 3923.15 865.543  16
   5   7  -2 3793.11 624.715  36
  -5   7   2 3740.05 577.661  37
   5   7  -2 3886.61 907.784  19
   5   7  -1 1351.09 655.110  16
   5   7  -1 1825.47 492.585  36
  -5   7   1 354.606 403.422  36
  -5   7   1 1744.41 485.842  37
   5   7  -1 689.118 489.605  19
  -5   7   1 1188.69 576.596  19
   5   7   0 5053.20 969.484  16
   5   7   0 5875.20 710.954  36
  -5   7   0 4756.69 647.517  36
  -5   7   0 5575.83 972.527  19
   5   7   0 5201.52 978.566  19
   5   7   1 5683.38 1006.05  16
   5   7   1 5452.99 623.927  36
  -5   7  -1 5683.73 667.241  36
  -5   7  -1 5535.53 1054.52  19
   5   7   2 688.959 348.117  36
  -5   7  -2 577.801 378.585  36
  -5   7  -2 1367.77 808.246  19
   5   7   3 5780.53 945.000  16
   5   7   3 5020.07 588.528  36
  -5   7  -3 5469.33 679.026  36
  -5   7  -3 5077.23 1041.28  19
   5   7   4 2087.94 635.565  16
  -5   7  -4 1901.52 610.443  16
   5   7   4 1085.94 319.544  36
  -5   7  -4 1085.49 369.407  36
  -5   7  -4 1835.09 760.417  19
   5   7   5 1012.11 415.551  16
  -5   7  -5 778.595 723.311  19
  -5   7  -6 2249.21 818.838  19
  -5   7  -7 3178.65 711.040  19
  -5   7  -8 2308.88 620.358   8
  -5   7  -8 3214.80 651.301  19
  -5   7  -9 1387.34 437.996   8
  -5   7  -9 1159.30 484.382  17
  -5   7  -9 1814.96 452.659  19
   6  -8  -6 339.462 284.472  10
   6  -8  -5 770.551 395.191  10
   6  -8  -4 603.877 434.997  10
   6  -8  -3 1400.79 372.250  11
   6  -8  -3 2084.12 389.274  40
   6  -8  -3 1546.20 550.223  10
   6  -8  -2 135.155 197.612  11
   6  -8  -2 570.359 276.941  40
  -6  -8   2 47.8050 283.102  10
   6  -8  -1 302.720 262.636  11
   6  -8  -1 974.216 307.784  40
  -6  -8   1 294.861 351.118  11
  -6  -8   1 1408.24 545.513  10
  -6  -8   0 120.190 344.122  11
   6  -8   0 650.196 518.992  12
   6  -8   0-15.9852 197.936  11
   6  -8   0 154.446 225.907  40
  -6  -8   0 810.111 496.123  10
  -6  -8  -1 1884.12 500.051  11
   6  -8   1 1655.85 415.384  11
   6  -8   1 3367.32 443.468  40
  -6  -8  -1 2432.44 631.912  10
  -6  -8  -2 793.043 429.188  11
   6  -8   2 1193.99 530.940  12
   6  -8   2 1047.62 266.514  40
   6  -8   2 661.634 299.638  11
  -6  -8  -2 1107.70 474.872  10
   6  -8   3 1176.44 517.798  12
  -6  -8  -3 612.975 393.212  11
   6  -8   3 603.868 228.066  40
   6  -8   3 149.480 223.899  11
  -6  -8  -4 2391.44 465.564  11
   6  -8   4 2784.35 336.177  40
  -6  -8  -5 1253.31 361.294  11
  -6  -8  -5 1200.44 331.902  10
  -6  -8  -6 259.767 237.605  11
  -6  -8  -6 347.988 283.905  10
  -6  -6  12 2687.57 527.428  15
   6  -6 -12 2540.64 322.585  38
   6  -6 -11 338.288 246.661  11
  -6  -6  11 1441.92 551.232  15
   6  -6 -11 1738.72 625.411  13
   6  -6 -11 996.134 257.960  38
   6  -6 -10-56.7140 262.590  11
  -6  -6  10 953.603 534.144  15
   6  -6 -10 1223.13 572.857  13
   6  -6 -10 862.558 351.457  38
   6  -6  -9 704.615 356.087  11
  -6  -6   9-249.407 469.083  15
   6  -6  -9 431.355 616.064  13
   6  -6  -9 1658.66 394.231  38
   6  -6  -8 2556.36 549.622  11
  -6  -6   8 3967.40 912.814  15
   6  -6  -8 5016.20 1103.84  13
   6  -6  -8 4548.09 543.479  38
   6  -6  -8 4631.86 890.531  10
   6  -6  -7 393.048 461.942  13
   6  -6  -7 899.603 367.414  11
  -6  -6   7 264.100 525.802  15
   6  -6  -7 504.238 296.185  38
   6  -6  -7 252.880 365.512  10
  -6  -6   6 7917.59 1271.02  15
   6  -6  -6 5095.60 744.224  11
   6  -6  -6 10285.2 1464.49  13
   6  -6  -6 9186.47 783.627  38
   6  -6  -6 8458.38 763.603  40
   6  -6  -6 7615.04 1243.47  10
   6  -6  -5 2652.64 803.018  13
  -6  -6   5 1678.35 600.203  15
   6  -6  -5 3314.18 834.136  12
   6  -6  -5 2835.93 571.847  11
   6  -6  -5 3629.59 505.076  38
   6  -6  -5 4045.22 579.290  40
   6  -6  -4 8537.25 1283.02  13
   6  -6  -4 7078.01 1205.80  12
   6  -6  -4 4995.91 741.234  11
  -6  -6   4 6113.22 1121.88  15
   6  -6  -4 8282.06 736.814  38
   6  -6  -4 8424.13 817.067  40
   6  -6  -3 5609.56 1092.98  12
   6  -6  -3 3273.44 604.782  11
  -6  -6   3 3184.67 704.867  15
   6  -6  -3 5483.15 2148.97   5
   6  -6  -3 5539.61 603.276  38
   6  -6  -3 5585.94 658.096  40
  -6  -6   3 5116.32 558.612  40
   6  -6  -3 3824.53 1487.77  27
   6  -6  -2 2000.34 794.675  12
   6  -6  -2 703.777 409.862  11
   6  -6  -2 1872.88 365.065  38
  -6  -6   2 1942.60 387.197  40
   6  -6  -2 1413.56 882.520  27
   6  -6  -1 8390.89 1365.34  12
  -6  -6   1 7188.11 697.955  40
   6  -6  -1 5468.00 1736.03  27
   6  -6  -1 5322.73 571.609  38
   6  -6   0 21067.5 1979.75  12
   6  -6   0 18545.7 3119.90  27
  -6  -6   0 21945.6 1209.87  40
   6  -6   1 3019.83 906.236  12
   6  -6   1 1335.76 1048.78  27
  -6  -6  -1 2595.43 517.201  40
   6  -6   2 11177.6 1528.22  12
  -6  -6  -2 10967.9 1458.58  10
  -6  -6  -2 7920.10 940.780  11
  -6  -6  -3 2691.07 630.835  11
   6  -6   3 4323.13 1006.11  12
  -6  -6  -3 2931.10 842.604  10
  -6  -6  -4 5762.28 894.605  11
   6  -6   4 7393.33 1240.43  12
  -6  -6  -4 6297.65 1160.79  10
  -6  -6  -5 3287.93 729.105  11
   6  -6   5 2634.07 879.949  12
  -6  -6  -5 2397.15 833.549  10
   6  -6   6 548.756 548.146  12
  -6  -6  -6-485.146 531.613  11
   6  -6   6 650.637 353.661  39
  -6  -6  -6 567.945 595.866  10
  -6  -6  -7 3469.58 870.165  11
   6  -6   7 3798.39 558.005  39
  -6  -6  -8 2434.14 613.534  11
   6  -6   8 1391.92 374.362  39
  -6  -6  -8 2141.71 701.866  10
  -6  -6  -9 4053.45 730.371  11
   6  -6   9 4544.43 582.496  39
  -6  -6  -9 6610.40 554.947  38
  -6  -6  -9 6019.61 955.502  10
   6  -6  10 226.084 355.379  15
   6  -6  10 868.798 296.748  39
  -6  -6 -10 892.302 413.207  10
  -6  -6 -11 245.789 255.676  11
   6  -6  11 203.305 269.064  15
   6  -6  11 542.259 228.525  39
  -6  -6 -11 740.159 337.935  10
   6  -4 -14 3118.80 709.092  13
  -6  -4  14 3105.41 606.039  15
   6  -4 -14 4724.91 475.943  38
  -6  -4  14 3180.35 431.332  39
   6  -4 -13 2043.85 685.329  13
  -6  -4  13 1756.99 640.789  15
  -6  -4  13 1451.17 377.157  39
   6  -4 -13 1307.77 363.963  38
   6  -4 -13 2072.84 744.407  17
   6  -4 -12-264.789 539.456  13
  -6  -4  12 785.247 574.912  15
   6  -4 -12 53.2600 269.173  11
  -6  -4  12 1041.20 423.024  39
   6  -4 -12-200.187 382.087  38
   6  -4 -12 550.329 494.543  17
  -6  -4  11 1312.12 714.364  15
   6  -4 -11 1117.05 608.066  13
   6  -4 -11 506.744 373.229  11
   6  -4 -11 2168.19 512.966  38
  -6  -4  11 1039.89 434.272  39
   6  -4 -11 1267.78 648.351  17
   6  -4 -10 779.175 592.497  13
   6  -4 -10 320.654 327.175  11
  -6  -4  10 266.991 557.187  15
  -6  -4  10 574.324 378.389  39
   6  -4 -10 883.199 408.730  38
   6  -4 -10 759.394 591.649  17
   6  -4  -9 1495.09 810.744  13
   6  -4  -9 1515.00 623.490  14
   6  -4  -9 900.624 338.659  11
  -6  -4   9 1194.88 449.408  39
   6  -4  -9 1250.17 345.377  38
   6  -4  -9 986.149 692.789  17
  -6  -4   9 1839.44 968.090  25
   6  -4  -8 7865.61 1162.51  14
   6  -4  -8 7334.73 1251.83  13
   6  -4  -8 4831.78 709.324  11
   6  -4  -8 9948.60 3212.63   5
   6  -4  -8 8293.36 729.419  38
  -6  -4   8 6412.54 772.856  39
  -6  -4   8 7975.12 2535.09  21
   6  -4  -8 6300.42 1137.25  17
  -6  -4   8 4510.81 1500.32  25
   6  -4  -7 6383.84 800.768  11
   6  -4  -7 6732.99 1128.29  13
   6  -4  -7 7201.52 2513.17   5
   6  -4  -7 7952.77 743.361  38
  -6  -4   7 6660.69 748.011  39
   6  -4  -7 7006.47 1297.55  17
  -6  -4   7 6231.90 1568.52  25
   6  -4  -6 8102.94 837.006  11
   6  -4  -6 10039.3 1326.57  13
  -6  -4   6 9908.91 860.960  39
   6  -4  -6 10844.0 805.246  38
   6  -4  -6 10316.5 1378.58  17
  -6  -4   6 10276.7 2122.82  25
   6  -4  -5 5365.51 1819.95   5
  -6  -4   5 5355.63 634.673  39
   6  -4  -5 5455.13 570.678  38
  -6  -4   5 5362.82 1535.47  25
   6  -4  -4 40504.0 4858.32   5
   6  -4  -4 34021.3 3532.16  27
  -6  -4   4 33051.4 3183.22  25
   6  -4  -3 36018.1 4336.71   5
   6  -4  -3 35732.2 3564.12  27
  -6  -4   3 31078.0 2992.39  25
   6  -4  -2 22873.3 3356.92   5
   6  -4  -2 19955.3 2659.53  27
  -6  -4   2 18182.6 2264.39  25
   6  -4  -1 13297.8 2451.27   5
  -6  -4   1 13288.1 1893.12  25
   6  -4   0 44608.9 4358.07   5
  -6  -4   0 39549.5 3519.35   5
  -6  -4   0 39685.4 3421.59   2
  -6  -4  -1 14336.4 2254.90   2
  -6  -4  -1 13155.5 2310.58   5
   6  -4   1 14390.3 2417.83   5
   6  -4   1 13654.1 2187.79  21
  -6  -4  -2 72547.2 5688.98   5
   6  -4   2 67182.7 5014.98   5
  -6  -4  -2 64156.7 5075.32   2
   6  -4   2 67121.9 5148.40  21
  -6  -4  -3 3669.29 1472.00   2
  -6  -4  -3 3306.62 1559.15   5
   6  -4   3 3104.01 1373.60  21
  -6  -4  -4 13415.8 1542.74  13
  -6  -4  -4 12830.5 2581.04   2
  -6  -4  -4 12324.0 1335.68  10
  -6  -4  -4 15119.6 3004.14   5
   6  -4   4 13743.0 960.176  43
   6  -4   4 11158.8 2575.51  21
  -6  -4  -5 7202.37 882.196  11
  -6  -4  -5 10300.2 1268.86  14
   6  -4   5 6913.54 1051.00  12
  -6  -4  -5 8895.01 1292.23  13
  -6  -4  -5 10003.6 2643.32   5
  -6  -4  -5 10192.1 1276.46  10
  -6  -4  -5 12127.3 2774.40   2
  -6  -4  -5 7422.88 623.777  38
   6  -4   5 10949.5 904.179  43
   6  -4   5 7312.94 2240.77  21
  -6  -4  -6 4346.76 896.936  14
  -6  -4  -6 5669.83 1123.42  13
  -6  -4  -6 3973.16 725.076  11
  -6  -4  -6 5878.27 2295.46   5
  -6  -4  -6 3441.04 716.225   8
  -6  -4  -6 5081.94 1832.85   2
  -6  -4  -6 5690.12 1041.79  10
  -6  -4  -6 4196.07 514.721  38
   6  -4   6 5160.92 648.307  43
   6  -4   6 3149.29 1763.81  21
  -6  -4  -7 32.7409 365.815  11
  -6  -4  -7-260.394 477.126  14
  -6  -4  -7 341.495 495.666  13
  -6  -4  -7 1131.46 1498.00   2
  -6  -4  -7 629.354 515.523   8
  -6  -4  -7 500.471 623.522  10
  -6  -4  -7 54.6384 266.607  38
   6  -4   7 978.158 419.084  43
   6  -4   7-751.762 1171.79  21
  -6  -4  -8 14825.8 1682.37  14
  -6  -4  -8 10486.2 1102.95  11
  -6  -4  -8 11709.8 1657.67  13
  -6  -4  -8 7987.73 1192.31   8
  -6  -4  -8 11381.7 1510.79  10
  -6  -4  -8 11020.3 2924.30   2
  -6  -4  -8 10539.2 856.277  38
   6  -4   8 10985.2 963.768  43
   6  -4   8 9129.37 2732.24  21
  -6  -4  -8 8948.44 1321.42  17
  -6  -4  -9 1226.22 616.206  14
  -6  -4  -9 1540.08 606.793  11
  -6  -4  -9 686.661 470.902  13
  -6  -4  -9 904.372 385.033   8
  -6  -4  -9 1200.42 571.437  10
  -6  -4  -9 710.887 382.550  38
   6  -4   9 1022.75 453.321  43
  -6  -4  -9 262.793 430.090  17
  -6  -4 -10 12122.6 1501.36  14
  -6  -4 -10 4903.47 971.492  11
  -6  -4 -10 8223.43 1366.54  13
   6  -4  10 8918.45 906.574  43
  -6  -4 -10 10024.8 886.382  38
  -6  -4 -10 8031.86 1190.39   8
  -6  -4 -10 8342.80 1281.03  10
  -6  -4 -11 4249.52 898.576  14
  -6  -4 -11 2783.09 632.125  11
  -6  -4 -11 4273.54 605.037  38
   6  -4  11 3193.32 581.722  43
  -6  -4 -11 1660.31 580.806   8
  -6  -4 -11 2180.60 682.844  10
  -6  -4 -12 7090.13 868.017  11
  -6  -4 -12 6797.77 949.871  10
  -6  -4 -13 4570.27 806.642  14
   6  -4  13 2968.22 461.753  39
   6  -4  14 304.717 249.972  15
   6  -4  14 796.093 242.338  39
   6  -2 -16 3232.14 666.671  17
   6  -2 -15-201.989 411.893   8
   6  -2 -15 294.920 457.777  17
   6  -2 -14 83.7271 407.576  13
   6  -2 -14 76.2875 556.208   8
   6  -2 -14 346.925 257.566  38
   6  -2 -14 429.889 614.497  17
   6  -2 -14 33.7158 624.036  18
   6  -2 -13 1901.87 737.992  13
   6  -2 -13 3766.57 968.416  17
   6  -2 -13 2557.22 867.447   8
  -6  -2  13 1442.14 362.015  39
   6  -2 -13 1858.05 391.162  38
   6  -2 -13 2318.84 879.471  18
   6  -2 -12 1844.90 746.315  13
  -6  -2  12 1510.51 666.061  15
   6  -2 -12 25942.2 2571.27  14
   6  -2 -12 2714.28 959.029  17
   6  -2 -12 2102.62 820.586   8
  -6  -2  12 2266.23 548.775  39
   6  -2 -12 1173.17 370.694  38
   6  -2 -12 1883.05 685.455  18
   6  -2 -11 1639.14 721.374  17
   6  -2 -11 2495.32 943.289  14
   6  -2 -11 2006.08 802.748  13
   6  -2 -11 1127.84 459.875  11
   6  -2 -11 2005.93 705.673   8
   6  -2 -11 2080.70 465.398  38
  -6  -2  11-81.0771 680.813  25
   6  -2 -11 1932.30 784.468  18
   6  -2 -10 1847.19 820.949  13
   6  -2 -10 931.053 554.219  17
   6  -2 -10 1488.08 634.452  14
   6  -2 -10 789.969 335.444  11
   6  -2 -10 898.257 522.626   8
   6  -2 -10 708.213 1363.58   5
   6  -2 -10 1831.93 444.542  38
   6  -2 -10 1257.21 630.791  18
  -6  -2  10 2308.60 1224.69  25
   6  -2  -9 2932.67 807.912  13
   6  -2  -9 2014.99 675.473  17
   6  -2  -9 2194.14 739.433  14
   6  -2  -9 105.207 346.102  11
   6  -2  -9 1922.79 698.281   8
   6  -2  -9 2311.97 1361.89   5
   6  -2  -9 2347.09 408.128  38
   6  -2  -9 1458.77 538.824  18
  -6  -2   9 1468.58 826.180  25
   6  -2  -8 6192.68 2150.59   5
  -6  -2   8 5220.44 1349.47  25
   6  -2  -7 17516.5 3036.55   5
  -6  -2   7 13990.9 1924.35  25
  -6  -2   6 6069.18 1424.40   3
   6  -2  -6 6094.23 1850.24   5
  -6  -2   6 6804.21 1365.74  25
   6  -2  -5 7127.25 1322.37   1
  -6  -2   5 6221.94 1369.48   3
   6  -2  -5 7307.56 1732.29   5
  -6  -2   5 6525.04 1291.98  25
  -6  -2   4 16704.7 2080.25   3
   6  -2  -4 14112.8 1834.65   1
   6  -2  -4 15153.5 2329.83   5
   6  -2  -4 17565.9 2029.33  27
  -6  -2   4 14561.8 1588.52  25
  -6  -2   3 12930.9 1930.87   3
   6  -2  -3 14797.9 2215.23   5
   6  -2  -3 13062.0 1839.27  27
  -6  -2   3 12704.6 1425.53  25
  -6  -2   2 4009.29 1143.28   3
   6  -2  -2 3220.43 880.084  21
  -6  -2   2 3186.60 729.730  25
  -6  -2   1 4514.64 1155.26   3
  -6  -2   1 5192.84 906.343  25
   6  -2  -1 4649.73 992.962  21
  -6  -2   0 16029.7 1869.36   3
  -6  -2   0 17671.9 2000.42   2
  -6  -2   0 17589.7 1413.33  25
   6  -2   0 17054.5 1931.03  21
  -6  -2  -1 5840.57 1302.88   2
  -6  -2  -1 4497.95 1141.66   5
   6  -2   1 5398.28 1143.38  21
  -6  -2  -1 4793.63 766.437  25
  -6  -2  -2 18127.1 2236.14   5
  -6  -2  -2 21482.9 2415.43   2
   6  -2   2 19165.3 2351.97  21
  -6  -2  -3 99808.7 5433.44   2
  -6  -2  -3 103301. 5690.32   5
   6  -2   3 92521.9 5313.94  21
  -6  -2  -4 112031. 6159.06   2
  -6  -2  -4 113114. 6490.24   5
   6  -2   4 100007. 6061.75  21
  -6  -2  -5 2270.41 1397.40   2
  -6  -2  -5 2110.00 1202.38   5
   6  -2   5 1501.25 980.146  21
   6  -2   5 576.055 540.953  25
  -6  -2  -6 2781.27 1512.81   5
  -6  -2  -6 3653.22 1482.46   2
   6  -2   6 3082.37 1436.64  21
   6  -2   6 1934.75 684.443  25
  -6  -2  -7 16971.8 2991.95   2
   6  -2   7 14814.5 3079.01  21
   6  -2   7 17999.0 3444.76  24
  -6  -2  -8 643.712 475.038  14
  -6  -2  -8 221.260 370.375  11
  -6  -2  -8 282.961 408.310  17
  -6  -2  -8 250.630 485.173   8
  -6  -2  -8 1094.47 919.217   2
  -6  -2  -8 936.439 603.604  10
  -6  -2  -8 1256.88 586.416   9
  -6  -2  -8 881.288 310.029  38
  -6  -2  -8 468.333 417.900  18
   6  -2   8 648.745 1144.37  21
   6  -2   8 1107.70 1085.69  24
  -6  -2  -9 1104.96 419.731  11
  -6  -2  -9 3357.40 902.554  17
  -6  -2  -9 2280.53 736.362  14
  -6  -2  -9 1298.68 675.458   8
  -6  -2  -9 2940.29 1888.68   2
  -6  -2  -9 3436.12 900.377   9
  -6  -2  -9 2242.28 812.764  10
  -6  -2  -9 1618.51 396.996  38
   6  -2   9 1098.93 1236.66  24
  -6  -2  -9 2208.04 801.112  18
   6  -2   9 1741.71 1475.89  21
  -6  -2 -10 13443.8 1207.77  11
  -6  -2 -10 18360.5 1890.72  14
  -6  -2 -10 19486.3 1919.97   8
  -6  -2 -10 11339.1 1497.74  10
  -6  -2 -10 19364.5 3997.90   2
  -6  -2 -10 20752.7 1964.79   9
  -6  -2 -10 17606.4 1146.09  38
  -6  -2 -10 17357.5 1818.34  18
   6  -2  10 16676.1 3892.15  21
  -6  -2 -10 12078.0 1553.86  17
   6  -2  10 19956.9 4566.12  24
  -6  -2 -11-7.14148 413.038  17
  -6  -2 -11 298.588 558.624  14
  -6  -2 -11 27.9795 459.453  11
  -6  -2 -11-26.1474 532.210   8
  -6  -2 -11 151.014 440.471  10
  -6  -2 -11-267.843 671.040   9
   6  -2  11-235.081 332.405  43
  -6  -2 -11 1938.10 697.645  38
  -6  -2 -12 644.240 644.612   9
  -6  -2 -12 622.899 580.709   8
  -6  -2 -12 51.5163 527.182  14
  -6  -2 -12 867.413 605.566  17
  -6  -2 -13 2468.84 791.795   8
  -6  -2 -13 2300.41 801.882   9
  -6  -2 -13 2772.77 763.433  14
  -6  -2 -13 2283.88 705.813  17
  -6  -2 -14 1066.25 583.030   8
  -6  -2 -14 795.395 521.311  14
  -6  -2 -14 926.923 489.626  17
  -6  -2 -15 652.236 353.536   8
   6   0 -16 223.423 302.240   8
   6   0 -16 659.814 451.906  17
   6   0 -16 390.725 423.286  18
   6   0 -15 2676.01 749.591   8
   6   0 -15 2403.68 737.249  17
   6   0 -15 1261.57 675.805  18
   6   0 -14 13185.0 1522.07   8
   6   0 -14 13313.2 1705.95  17
   6   0 -14 14014.9 1652.65  18
   6   0 -13 603.760 495.149   8
   6   0 -13 1259.08 646.016   9
   6   0 -13 1445.31 770.674  17
   6   0 -13 1637.84 790.927  18
   6   0 -12 680.921 611.120   8
   6   0 -12 368.432 597.179   9
   6   0 -12 234.974 697.762  17
   6   0 -12 73.0924 580.964  18
   6   0 -11 665.330 515.311   8
   6   0 -11 135.232 433.889   9
   6   0 -11 1261.47 678.256  17
   6   0 -11 1674.65 675.792  13
  -6   0  11-344.109 1170.07  24
   6   0 -11 838.616 650.626  18
   6   0 -10 2170.12 670.666   9
   6   0 -10 2112.98 1079.58   1
   6   0 -10 3244.78 773.859   8
   6   0 -10 2006.67 659.925  13
   6   0 -10 3234.51 944.447  17
  -6   0  10 2739.38 1091.06  25
   6   0 -10 3050.63 903.365  18
  -6   0  10 1296.26 1035.00  24
   6   0  -9 273.145 607.307   1
  -6   0   9-369.581 650.913  25
  -6   0   9 640.060 992.683  24
   6   0  -8 1647.71 831.947   1
  -6   0   8 2931.52 1027.23  25
  -6   0   8 4126.48 1933.14  24
  -6   0   7 14674.0 1855.12   3
   6   0  -7 13372.2 1988.07   5
   6   0  -7 16656.3 2645.53   1
  -6   0   7 15502.0 1779.83  25
  -6   0   7 17153.8 3048.36  24
  -6   0   6 142673. 5392.32   3
   6   0  -6 150469. 7305.80   1
  -6   0   6 150500. 4894.19  25
  -6   0   6 142129. 7592.38  24
  -6   0   5 24882.3 2143.67   3
   6   0  -5 19238.2 2015.33   5
   6   0  -5 23771.9 2758.74   1
  -6   0   5 26164.9 1877.52  25
  -6   0   5 23811.7 2893.34  24
  -6   0   4 36340.7 2410.44   3
   6   0  -4 35850.9 3187.45   1
   6   0  -4 34109.3 2521.79   5
  -6   0   4 37972.9 2064.72  25
  -6   0   4 37237.6 3251.42  24
  -6   0   3 170394. 4791.00   3
   6   0  -3 172662. 6362.32   1
  -6   0   3 156391. 3963.15  20
  -6   0   2 351145. 6428.01   3
   6   0  -2 345913. 4907.04  27
  -6   0   2 359475. 6005.55  20
   6   0  -2 342579. 4232.34  26
  -6   0   1 34946.1 1947.61   3
  -6   0   1 41180.5 2519.50  22
  -6   0   1 38779.7 2032.10  20
   6   0  -1 36284.3 1481.05  26
   6   0  -1 38298.2 2430.97  21
  -6   0   0 66880.5 2480.22   3
   6   0   0 70508.0 3147.89  21
  -6   0   0 67496.0 2700.59  20
  -6   0  -1 7159.30 827.800   3
   6   0   1 6922.55 1110.82  21
  -6   0  -1 6895.71 961.276  20
  -6   0  -2 2528.64 843.737   2
   6   0   2 1701.22 616.984   7
  -6   0  -2 1653.07 416.826   3
   6   0   2 2282.18 841.564  21
  -6   0  -2 1913.62 592.404  20
  -6   0  -3 44421.1 1419.63   3
   6   0   3 52147.0 3003.53   4
   6   0   3 50883.9 3125.21   7
  -6   0  -3 50140.4 3325.45   2
  -6   0  -3 48656.2 2285.77  28
   6   0   3 52289.7 3384.11  21
   6   0   4 50255.3 3277.53   7
  -6   0  -4 54243.8 3634.03   2
   6   0   4 52143.8 3213.13   4
  -6   0  -4 53056.3 2663.93  28
   6   0   4 50829.2 3634.53  21
  -6   0  -5 231.910 630.548   2
   6   0   5 471.297 656.111   7
   6   0   5 545.266 690.349   4
  -6   0  -5 736.090 691.625  28
   6   0   5 569.739 789.518  21
   6   0   5 321.592 995.683  23
  -6   0  -6 1437.73 1085.13   2
   6   0   6 1386.16 951.727   7
   6   0   6 1475.74 830.996   4
  -6   0  -6 2348.32 906.075  28
   6   0   6 1112.95 916.646  21
   6   0   6 1537.09 920.632  23
  -6   0  -7 11628.2 2319.61   2
   6   0   7 14515.6 2568.05  21
   6   0   7 15387.1 2931.74  23
  -6   0  -8 3939.04 1412.86   2
   6   0   8 5858.36 1902.39  21
   6   0   8 5489.70 1901.12  23
  -6   0  -9-526.339 489.600   8
  -6   0  -9-136.419 479.683  10
  -6   0  -9 528.933 581.023   9
  -6   0  -9 174.533 619.269   2
  -6   0  -9 353.215 407.809  14
  -6   0  -9 1072.88 575.533  17
   6   0   9 638.079 1044.54  21
  -6   0  -9-42.8196 487.514  18
   6   0   9-739.609 1098.46  23
  -6   0 -10 10482.5 1495.51   8
  -6   0 -10 6008.42 1024.36  10
  -6   0 -10 11188.9 2906.25   2
  -6   0 -10 11985.7 1501.54   9
  -6   0 -10 7363.96 1260.40  17
  -6   0 -10 11533.3 1362.15  14
  -6   0 -10 7357.35 1248.75  18
   6   0  10 10585.9 3081.78  23
   6   0  10 12243.6 3029.03  21
   6   0  10 11013.1 3291.61  24
  -6   0 -11 3860.93 1042.41   8
  -6   0 -11 3274.33 1048.74   9
  -6   0 -11 1950.28 732.166  14
  -6   0 -11 1318.82 658.995  17
  -6   0 -11 1548.16 596.612  18
  -6   0 -12 2.92505 601.292   8
  -6   0 -12 775.077 764.597   9
  -6   0 -12 356.262 425.332  17
  -6   0 -12 242.657 402.487  14
  -6   0 -12 920.495 574.410  18
  -6   0 -13 19.0156 581.601   8
  -6   0 -13 166.531 644.756   9
  -6   0 -13 647.740 493.970  14
  -6   0 -13 634.117 495.058  17
  -6   0 -13 532.403 505.368  18
  -6   0 -14 2830.24 848.962   8
  -6   0 -14 3505.19 879.765   9
  -6   0 -14 2672.32 755.853  17
  -6   0 -15-133.679 356.777   8
  -6   0 -15 145.557 390.766   9
   6   2 -16 3556.34 675.718  17
   6   2 -16 4072.81 669.313  18
   6   2 -15 482.056 356.345   8
   6   2 -15 853.810 589.772  17
   6   2 -15 1174.44 663.245  18
   6   2 -14-525.773 449.915   8
   6   2 -14 401.074 476.108  17
   6   2 -14-366.996 616.499  18
   6   2 -13 2096.32 653.170   8
   6   2 -13 2004.59 784.746  17
   6   2 -13 2025.80 778.395  18
   6   2 -12 2570.39 806.097   8
   6   2 -12 1330.71 784.214  17
   6   2 -12 2286.34 891.178  18
   6   2 -11 1625.97 769.427  17
   6   2 -11 1307.35 603.553   8
   6   2 -11 1039.04 1047.68   1
  -6   2  11 564.061 813.317  29
   6   2 -11 1169.97 810.393  18
  -6   2  11 2433.66 1774.66  22
   6   2 -10 238.344 368.444   8
   6   2 -10 1037.36 1249.89   1
   6   2 -10 1599.57 842.800  17
   6   2 -10 982.789 543.410  18
  -6   2  10 407.465 1131.60  22
   6   2  -9 1941.63 1379.37   1
   6   2  -9 2033.92 581.459   8
  -6   2   9 1937.73 801.233  25
  -6   2   9 1326.90 1148.51  22
   6   2  -9 1886.15 736.360  18
   6   2  -8 4433.68 1682.64   1
  -6   2   8 8723.95 2502.99  22
  -6   2   7 16406.3 2100.07   3
   6   2  -7 16084.1 3009.37   1
  -6   2   7 18245.8 3442.79  22
  -6   2   7 14531.7 2462.96  24
  -6   2   6 6786.92 1409.82   3
   6   2  -6 6673.59 1984.85   1
  -6   2   6 6379.45 1953.85  22
  -6   2   6 5564.29 1064.04  20
  -6   2   6 4837.44 1257.86  24
  -6   2   5 8787.03 1457.86   3
   6   2  -5 8236.03 1881.29   1
  -6   2   5 8465.87 2212.85  22
  -6   2   5 6878.41 1223.48  20
   6   2  -4 12975.1 2236.78   1
  -6   2   4 13164.5 2456.26  22
  -6   2   4 15096.0 1787.91  20
   6   2  -4 15372.5 1736.63  26
   6   2  -3 9060.85 828.083   7
   6   2  -3 13045.6 2089.81   1
  -6   2   3 13538.7 1549.77  29
  -6   2   3 14162.1 2391.28  22
  -6   2   3 13063.7 1791.45  20
   6   2  -3 14044.0 1668.16  26
   6   2  -2 3528.66 1185.55   1
   6   2  -2 2201.96 550.270   7
  -6   2   2 3530.32 917.837  29
  -6   2   2 3625.22 984.885  20
   6   2  -2 2496.45 797.757  26
   6   2  -1 5525.89 1342.06   1
   6   2  -1 5149.20 1060.78   4
  -6   2   1 4774.82 856.907  29
   6   2  -1 5505.52 1079.79  26
  -6   2   1 6053.76 1238.93  20
   6   2   0 16157.3 1841.67   1
   6   2   0 17600.1 1922.20   4
  -6   2   0 16370.0 1544.94  29
  -6   2   0 17015.4 1881.19  20
   6   2   0 19219.2 1809.75  26
   6   2   1 4726.19 1172.30   6
   6   2   1 4497.90 970.731   1
   6   2   1 4842.73 1137.64   4
  -6   2  -1 4579.80 856.602  29
   6   2   1 5236.02 768.247  29
   6   2   1 4955.53 1057.32  26
  -6   2  -1 4607.82 1076.06  20
   6   2   2 15899.5 1480.47   1
   6   2   2 20447.6 2351.10   6
  -6   2  -2 15467.9 1104.18   2
   6   2   2 20022.0 2235.29   4
  -6   2  -2 19381.5 1639.08  29
   6   2   2 16576.9 1275.19  29
   6   2   2 18416.5 1810.07  26
  -6   2  -2 18897.3 2084.49  20
   6   2   2 15442.2 1293.89  21
   6   2   3 102616. 5315.42   6
  -6   2  -3 68295.4 2338.96   2
   6   2   3 73111.9 2652.16   1
   6   2   3 98372.2 5105.74   4
   6   2   3 81275.1 2800.79  29
   6   2   3 77162.4 2940.01  22
  -6   2  -3 93832.1 4472.47  20
   6   2   3 91327.8 4130.84  26
   6   2   3 82518.8 3118.63  21
   6   2   4 112682. 5865.65   6
   6   2   4 107939. 5728.23   4
   6   2   4 90251.5 3070.24  29
   6   2   4 84858.2 3581.73  21
  -6   2  -4 108949. 4844.60  20
   6   2   4 98231.2 4461.24  26
   6   2   5 348.188 743.689   4
   6   2   5 2070.34 1110.17   6
   6   2   5 1863.95 885.661   7
   6   2   5 975.866 636.779  26
  -6   2  -5 1549.54 718.957  20
   6   2   6 4121.42 1403.21   6
   6   2   6 2736.45 1195.18   7
   6   2   6 3398.43 1299.46   4
  -6   2  -6 3113.37 1135.23  28
   6   2   6 2513.86 925.234  26
   6   2   7 17389.9 2936.09   7
   6   2   7 16789.1 2900.76   4
   6   2   7 15942.4 2594.00   6
  -6   2  -7 18104.8 2405.90  28
   6   2   7 12095.3 1985.13  26
  -6   2  -8-62.0132 576.534   9
   6   2   8 766.054 897.995   4
   6   2   8 1303.13 1021.61   7
  -6   2  -8 699.446 380.374  10
  -6   2  -8 918.217 1016.44  28
   6   2   8 135.465 445.416  26
  -6   2  -9 1995.15 793.433  17
  -6   2  -9 1038.57 716.479   9
   6   2   9 3894.81 1748.93   4
  -6   2  -9 2244.92 823.057   8
   6   2   9 2681.94 1646.38   7
  -6   2  -9 939.903 598.662  10
  -6   2  -9 1445.58 1152.96  28
   6   2   9 1705.09 1504.30  23
  -6   2 -10 16294.3 1915.96   8
  -6   2 -10 19438.1 1982.52   9
  -6   2 -10 14191.5 1710.82  17
   6   2  10 21332.0 4580.61  23
  -6   2 -11-592.996 699.653   8
  -6   2 -11-924.213 720.827   9
  -6   2 -11 348.124 520.710  17
  -6   2 -12-944.421 804.372   8
  -6   2 -12 832.221 610.231   9
  -6   2 -12 68.6573 439.677  17
  -6   2 -13 2627.67 926.704   8
  -6   2 -13 2839.71 864.715   9
  -6   2 -13 2145.85 681.216  17
  -6   2 -14 1918.52 725.054   8
  -6   2 -14 1057.75 536.678   9
  -6   2 -14 554.549 461.069  17
  -6   2 -15 71.1454 311.724   8
  -6   2 -15 192.575 393.541   9
   6   4 -15 3456.67 642.855  17
   6   4 -14 4024.25 819.150  17
   6   4 -14 3523.44 725.553  18
   6   4 -13 1458.02 667.296  17
   6   4 -13 2037.53 786.512  18
   6   4 -12 1647.50 769.822  17
   6   4 -12 99.6722 743.669  18
   6   4 -11 1498.18 806.633  17
   6   4 -11 969.765 626.510  18
   6   4 -10 463.532 648.410  18
   6   4  -9 1569.90 1460.40   1
  -6   4   9 1849.99 1181.98  29
   6   4  -9 1802.33 771.748  18
   6   4  -9 1354.34 616.196  19
   6   4  -8 8827.53 2743.19   1
  -6   4   8 7909.07 1989.96  29
   6   4  -8 10190.8 1474.17  18
   6   4  -8 7375.45 1207.54  19
   6   4  -7 6445.19 967.936  16
   6   4  -7 6652.77 2108.42   1
  -6   4   7 6608.04 1723.66   3
  -6   4   7 6818.59 1689.47  29
   6   4  -7 7280.91 1172.05  19
   6   4  -6 9780.81 1168.59  16
  -6   4   6 10196.2 2010.03   3
   6   4  -6 11170.9 2610.75   1
  -6   4   6 9491.94 1958.78  29
  -6   4   6 10759.7 2173.75  20
   6   4  -6 12981.4 1494.71  19
   6   4  -5 5034.21 1681.30   1
  -6   4   5 5240.86 1645.35  29
  -6   4   5 4461.87 1271.39  20
   6   4  -5 5182.82 967.241  19
   6   4  -4 35323.5 4045.16   1
  -6   4   4 34228.5 3297.04  29
  -6   4   4 32940.8 3775.25  20
   6   4  -3 34348.7 3763.68   1
  -6   4   3 30395.6 3024.75  29
   6   4  -3 35533.0 3397.67  26
  -6   4   3 35412.3 3824.02  20
   6   4  -2 18545.8 2571.13   1
  -6   4   2 18511.7 2322.28  29
  -6   4   2 17979.9 2741.88  20
   6   4  -2 19507.0 2462.15  26
   6   4  -1 11249.7 1817.76   1
   6   4  -1 10082.0 1846.27   4
  -6   4   1 12207.7 1897.98  29
   6   4  -1 12472.0 2012.61  26
  -6   4   1 13893.3 2394.52  20
  -6   4   0 33061.6 3423.14   6
   6   4   0 45195.0 4018.93   4
  -6   4   0 42596.4 3435.07  29
  -6   4   0 39727.1 3970.54  20
   6   4   0 42840.4 3577.79  26
   6   4   1 15046.4 2691.27   6
  -6   4  -1 16693.4 2325.67   6
   6   4   1 14885.4 2487.80   4
  -6   4  -1 12696.3 1905.29  29
   6   4   1 15280.4 1976.90  29
   6   4   1 13407.5 2038.12  26
  -6   4  -1 14006.8 2495.09  20
   6   4   2 71555.1 5541.63   4
   6   4   2 77133.7 5996.34   6
   6   4   2 64373.8 3928.70  29
  -6   4  -2 73719.1 4600.43  29
  -6   4  -2 78357.0 5675.26  20
   6   4   2 64411.2 4427.44  26
   6   4   3 2661.08 1355.04   4
   6   4   3 4546.99 1729.38   6
   6   4   3 3279.40 1016.88  29
   6   4   3 3068.87 995.557  26
  -6   4  -3 3207.43 1218.87  20
   6   4   4 15759.4 3034.41   6
   6   4   4 14765.3 2743.69   4
   6   4   4 14015.4 1879.22  29
   6   4   4 13212.1 2024.10  26
  -6   4  -4 12771.7 2386.39  20
   6   4   5 10266.5 2391.68   4
   6   4   5 11022.9 2741.15   6
   6   4   5 8745.15 1788.83  26
  -6   4  -5 7544.97 1920.05  20
  -6   4  -5 9652.93 1323.43  19
   6   4   6 6073.27 1970.54   4
   6   4   6 5887.86 2339.10   6
  -6   4  -6 3940.13 1240.02  28
   6   4   6 4264.70 1349.69  26
  -6   4  -6 5038.87 1096.09  19
  -6   4  -7-219.312 512.962   9
   6   4   7 469.126 1149.53   7
   6   4   7 1447.01 1415.47   6
   6   4   7 343.013 965.572   4
  -6   4  -7 1275.29 1128.71  28
  -6   4  -7 110.737 388.220  19
   6   4   8 11886.9 3184.62   4
  -6   4  -8 9631.87 1389.04   9
   6   4   8 9404.05 2774.86   7
   6   4   8 11775.4 3241.33   6
  -6   4  -8 11615.4 2460.04  28
  -6   4  -8 8787.21 1311.58  19
  -6   4  -9 1531.64 721.734   9
  -6   4 -10 10467.6 1578.80   8
  -6   4 -10 9118.95 1329.05   9
  -6   4 -10 9752.42 1459.70  17
  -6   4 -11 3034.91 994.851   8
  -6   4 -11 2884.09 757.676   9
  -6   4 -11 2332.52 779.837  17
  -6   4 -12 7488.80 1177.33   8
  -6   4 -12 6138.69 989.483   9
  -6   4 -12 6999.95 1091.27  17
  -6   4 -13 3898.94 826.306   8
  -6   4 -13 2326.22 565.833   9
  -6   4 -13 3565.03 710.500  17
  -6   4 -14 627.546 354.955   8
   6   6 -12 2410.84 599.596  17
   6   6 -12 2892.45 557.868  18
   6   6 -11 903.239 508.785  18
   6   6 -11 1384.00 366.988  19
   6   6 -10 1554.71 641.302  18
   6   6 -10 834.568 471.052  19
   6   6  -9 689.735 443.878  19
   6   6  -9 258.798 578.069  18
   6   6  -8 4792.45 983.912  19
   6   6  -8 4931.67 1102.47  18
   6   6  -7 1082.75 538.436  16
   6   6  -7 402.426 558.754  19
   6   6  -6 7978.61 1105.39  16
  -6   6   6 8989.40 775.446  37
   6   6  -6 11275.4 1545.06  19
   6   6  -5 3940.89 899.936  16
  -6   6   5 2413.80 450.639  37
   6   6  -5 2506.38 734.823  19
   6   6  -4 7567.82 1128.34  16
  -6   6   4 7587.07 730.291  37
   6   6  -4 8543.05 1276.92  19
   6   6  -3 5592.59 1020.05  16
  -6   6   3 5117.40 2120.87   6
  -6   6   3 4645.22 1721.14  29
  -6   6   3 5186.35 619.788  46
  -6   6   3 5697.77 664.627  37
   6   6  -3 6019.67 749.138  36
  -6   6   3 4550.88 1975.49  20
   6   6  -3 5614.89 1078.97  19
   6   6  -2 1434.24 575.348  16
   6   6  -2 2143.94 498.374  36
  -6   6   2 1622.39 459.539  37
  -6   6   2 2529.89 448.979  46
  -6   6   2 582.179 846.512  29
  -6   6   2 1342.66 1025.87  20
   6   6  -2 1091.10 499.318  19
  -6   6   1 6571.82 745.511  46
  -6   6   1 6821.14 1766.35  29
  -6   6   1 7327.56 773.132  37
   6   6  -1 7038.06 736.118  36
  -6   6   1 7217.72 1448.33  19
  -6   6   1 5401.55 2066.59  20
   6   6  -1 6435.27 1143.54  19
  -6   6   0 22248.4 1309.57  46
  -6   6   0 23866.8 1328.17  37
  -6   6   0 19131.0 3084.56  29
   6   6   0 20295.8 1187.10  36
  -6   6   0 19273.7 3733.76  20
  -6   6   0 20349.3 1948.37  19
   6   6   0 23010.1 1942.35  19
   6   6   1 2154.39 420.678  36
  -6   6  -1 2187.80 479.542  46
  -6   6  -1 2820.90 595.851  37
  -6   6  -1 1257.61 638.941  19
  -6   6  -1 3032.48 1693.42  20
   6   6   1 2794.24 1245.78  26
   6   6   2 9273.86 795.535  36
  -6   6  -2 10765.4 954.704  37
  -6   6  -2 9795.52 862.172  36
  -6   6  -2 10873.6 976.003  46
  -6   6  -2 9956.45 2796.68  20
   6   6   2 6826.45 1931.95  26
  -6   6  -2 9369.01 1379.13  19
   6   6   3 2778.13 454.349  36
  -6   6  -3 2248.28 488.017  36
  -6   6  -3 1665.70 727.431  19
  -6   6  -4 5459.25 648.122  36
   6   6   4 5664.78 595.725  36
  -6   6  -4 6514.47 1201.65  19
  -6   6  -5 1086.28 357.233  36
  -6   6  -5 1090.97 634.447  19
  -6   6  -6 563.109 675.896  19
  -6   6  -7 6273.79 1218.25  19
  -6   6  -8 2457.07 735.682  19
  -6   6  -9 5194.43 1073.75   8
  -6   6  -9 5240.95 914.004  19
  -6   6 -10 372.853 397.420  17
  -6   6 -10-242.093 281.674  19
  -6   6 -11 454.280 305.536   8
   6   8  -7 1221.80 377.779  19
   6   8  -7 905.952 331.033  18
   6   8  -6 404.030 229.368  16
  -6   8   6 453.157 198.760  36
   6   8  -6 753.694 429.820  18
   6   8  -6 553.243 380.748  19
   6   8  -5 613.161 344.297  16
  -6   8   5 413.341 222.974  36
   6   8  -5 904.394 454.381  19
   6   8  -4 722.252 368.016  16
  -6   8   4 524.787 276.882  36
   6   8  -4 677.191 408.361  19
   6   8  -3 1220.74 439.456  16
  -6   8   3 1617.33 326.647  36
   6   8  -3 2523.66 627.600  19
   6   8  -2 567.306 457.226  16
  -6   8   2 273.715 260.755  36
   6   8  -2 115.943 344.495  19
   6   8  -1 1033.23 517.898  16
  -6   8   1 475.514 317.214  36
   6   8  -1 1044.87 414.933  19
   6   8   0 161.795 468.554  16
  -6   8   0 166.223 291.307  36
  -6   8   0-369.621 379.554  19
   6   8   1 3686.29 692.267  16
  -6   8  -1 3913.36 511.203  36
  -6   8  -1 3811.12 692.052  19
  -6   8  -2 1527.80 442.784  16
   6   8   2 2051.56 534.180  16
  -6   8  -2 1577.13 351.992  36
  -6   8  -2 1410.36 537.803  19
   6   8   3 135.888 337.743  16
  -6   8  -3 285.397 266.483  16
  -6   8  -3 807.832 462.651  19
   6   8   4 2674.36 478.566  16
  -6   8  -4 3772.88 706.754  19
  -6   8  -5 2289.71 543.666  19
  -6   8  -6 973.015 321.621  19
  -7  -7  10-147.289 267.787  15
   7  -7 -10-102.444 149.507  38
  -7  -7   9 95.8947 283.971  15
   7  -7  -9 538.128 192.073  38
  -7  -7   8 1350.01 483.876  15
   7  -7  -8 2366.38 346.317  38
  -7  -7   7 639.823 413.709  15
   7  -7  -7 1459.51 334.624  38
   7  -7  -7 1046.99 432.787  10
  -7  -7   6 666.946 433.650  15
   7  -7  -6 903.235 375.241  11
   7  -7  -6 1536.50 325.790  38
   7  -7  -6 1611.27 624.382  10
   7  -7  -5 2389.91 524.001  11
  -7  -7   5 1959.04 580.244  15
   7  -7  -5 2573.33 364.291  38
   7  -7  -5 3067.10 473.113  40
   7  -7  -5 2896.04 774.167  10
   7  -7  -4 1581.58 493.540  11
  -7  -7   4 302.847 349.144  15
   7  -7  -4 1106.20 613.453  12
   7  -7  -4 964.972 269.041  38
   7  -7  -4 930.217 347.907  40
   7  -7  -3 3127.86 603.547  11
   7  -7  -3 5640.18 1060.82  12
   7  -7  -3 4197.75 596.418  40
   7  -7  -3 3917.38 461.439  38
  -7  -7   3 4818.43 878.804  10
   7  -7  -2 587.309 364.004  11
   7  -7  -2 1697.64 698.140  12
   7  -7  -2 1550.36 410.210  40
  -7  -7   2 1348.00 632.180  10
   7  -7  -1 2825.26 818.647  12
   7  -7  -1 1705.39 430.853  40
   7  -7  -1 1216.08 406.887  11
  -7  -7   1 3072.10 794.674  10
   7  -7   0 2273.15 737.312  12
   7  -7   0 1264.55 473.404  11
  -7  -7   0 2238.26 572.160  11
  -7  -7   0 2824.17 771.324  10
   7  -7   1 6000.33 1108.11  12
  -7  -7  -1 3037.38 744.254  11
  -7  -7  -1 6458.86 1017.97  10
  -7  -7  -2 188.902 455.569  11
   7  -7   2 260.776 508.508  12
  -7  -7  -2 936.121 560.040  10
  -7  -7  -3 1051.69 464.978  11
   7  -7   3 111.769 527.563  12
  -7  -7  -3 1587.20 712.773  10
   7  -7   4 5834.60 1044.11  12
  -7  -7  -4 5743.14 996.129  10
   7  -7   5 793.941 436.055  12
  -7  -7  -5-757.199 453.022  11
  -7  -7  -5 704.148 557.426  10
  -7  -7  -6 16.3377 345.722  11
   7  -7   6 509.880 343.654  12
   7  -7   6-423.951 214.480  40
  -7  -7  -6-332.250 514.376  10
  -7  -7  -7 653.379 436.301  11
  -7  -7  -7 1753.07 550.557  10
  -7  -7  -8 261.805 336.960  11
  -7  -7  -8-10.9320 319.633  10
  -7  -7  -9-163.335 218.514  11
  -7  -7  -9 244.112 266.592  10
  -7  -5  13 1182.78 494.997  15
   7  -5 -13 1322.13 503.479  13
   7  -5 -13 1770.27 306.680  38
   7  -5 -12-176.166 478.037  13
  -7  -5  12 585.726 569.294  15
   7  -5 -12 154.603 241.749  38
  -7  -5  12 547.143 381.818  39
   7  -5 -11 1039.44 675.986  13
   7  -5 -11 10.3401 240.918  11
  -7  -5  11 519.871 472.663  15
   7  -5 -11 1232.57 420.633  38
  -7  -5  11 1002.37 505.483  39
   7  -5 -10 268.113 286.667  11
  -7  -5  10 1924.74 855.170  15
   7  -5 -10 1286.23 735.383  13
  -7  -5  10 2022.08 594.753  39
   7  -5 -10 2399.51 485.675  38
   7  -5  -9 1014.32 661.976  13
  -7  -5   9 1007.90 650.142  15
   7  -5  -9 894.509 386.330  11
   7  -5  -9 1671.76 468.852  38
  -7  -5   9 1472.36 540.114  39
   7  -5  -8 18823.8 2045.84  13
  -7  -5   8 15946.2 1847.81  15
  -7  -5   8 17256.4 1259.36  39
   7  -5  -8 19325.5 1129.64  38
   7  -5  -7 3326.88 596.741  11
  -7  -5   7 4743.40 1067.63  15
   7  -5  -7 5690.61 1162.00  13
  -7  -5   7 5216.18 765.873  39
   7  -5  -7 6027.07 702.102  38
   7  -5  -6 9593.31 967.808  11
   7  -5  -6 15843.8 1748.18  13
  -7  -5   6 12531.9 1592.51  15
   7  -5  -6 17116.1 3962.89   5
   7  -5  -6 11759.9 874.771  40
  -7  -5   6 17490.1 1230.40  39
   7  -5  -6 16121.1 1045.91  38
  -7  -5   6 12669.9 2312.52  25
   7  -5  -5 2379.16 751.529  13
   7  -5  -5 2177.20 513.304  11
  -7  -5   5 2692.04 796.599  15
   7  -5  -5 2548.40 749.787  12
   7  -5  -5 2709.63 1607.46   5
  -7  -5   5 2679.74 522.688  39
   7  -5  -5 1632.83 363.986  40
   7  -5  -5 3063.32 494.308  38
  -7  -5   5 2623.26 1102.95  25
   7  -5  -4 14457.9 1564.48  13
   7  -5  -4 11333.5 1034.72  11
   7  -5  -4 16408.3 1764.53  12
  -7  -5   4 13074.6 1596.37  15
   7  -5  -4 16679.7 3557.87   5
  -7  -5   4 17371.0 1206.49  39
   7  -5  -4 15073.1 963.074  38
   7  -5  -4 16279.2 2780.05  27
  -7  -5   4 14864.8 2488.71  25
   7  -5  -3 1071.64 564.070  12
  -7  -5   3 1088.91 637.594  15
   7  -5  -3 353.187 287.516  11
   7  -5  -3 41.6267 760.739   5
   7  -5  -3 979.629 293.262  38
   7  -5  -3 2063.75 1194.44  27
  -7  -5   3 920.372 1005.54  25
   7  -5  -2 1479.64 661.333  12
  -7  -5   2 181.795 394.741  15
   7  -5  -2 669.941 958.248   5
  -7  -5   2 1257.51 303.989  40
   7  -5  -2 2427.02 1276.75  27
  -7  -5   2 1486.68 873.330  25
   7  -5  -1 3311.28 835.640  12
   7  -5  -1 3129.97 1336.39  27
  -7  -5   1 4178.98 512.683  40
   7  -5  -1 3530.37 1507.10   5
   7  -5   0 19111.8 1843.76  12
  -7  -5   0 21661.8 1112.51  40
   7  -5   0 21709.0 3494.92   5
   7  -5   1 5059.12 999.157  12
  -7  -5  -1 5121.96 585.707  40
   7  -5   2 1552.88 650.113  12
  -7  -5  -2 1945.31 404.351  40
  -7  -5  -2 2990.83 812.551  10
   7  -5   3 1516.45 635.363  12
  -7  -5  -3 1088.99 379.280  11
  -7  -5  -3 1512.60 643.782  10
  -7  -5  -4 5614.18 902.928  11
   7  -5   4 7621.33 1168.61  12
   7  -5   4 11349.2 971.179  43
  -7  -5  -4 9271.64 2553.55   2
  -7  -5  -4 10076.1 1409.15  10
  -7  -5  -5 10274.1 1334.25  14
   7  -5   5 11050.2 1411.45  12
  -7  -5  -5 10475.7 1116.29  11
   7  -5   5 13622.7 1049.24  43
  -7  -5  -5 10586.6 2674.42   2
  -7  -5  -5 14225.0 1619.98  10
  -7  -5  -6 4414.63 816.578  11
  -7  -5  -6 5325.41 998.738  14
   7  -5   6 4945.28 994.751  12
  -7  -5  -6 5335.12 564.805  38
   7  -5   6 6738.19 860.732  43
  -7  -5  -6 5562.45 2226.09   2
  -7  -5  -6 7508.74 1260.28  10
  -7  -5  -7 3024.10 678.487  11
  -7  -5  -7 2435.99 701.682  14
  -7  -5  -7 2754.03 445.736  38
   7  -5   7 3241.49 635.296  43
  -7  -5  -7 3756.10 1034.00  10
  -7  -5  -8 1707.47 662.408  14
  -7  -5  -8 706.867 478.146  11
  -7  -5  -8 1235.92 376.602  38
  -7  -5  -8 1382.00 540.702  10
  -7  -5  -9 2488.50 712.543  14
  -7  -5  -9 1196.80 633.784  11
  -7  -5  -9 3460.40 486.233  38
  -7  -5  -9 2814.32 853.004  10
  -7  -5 -10 1253.89 572.381  14
  -7  -5 -10 262.238 413.142  11
  -7  -5 -10 2755.79 552.202  38
  -7  -5 -10 1730.03 610.605  10
  -7  -5 -11 116.277 357.059  11
  -7  -5 -11 358.026 336.931  14
   7  -5  11-76.0790 281.294  39
  -7  -5 -11 1081.38 476.674  10
  -7  -5 -12 931.423 429.709  14
  -7  -5 -12 273.609 307.373  11
  -7  -5 -12 538.574 333.556  10
   7  -5  12 651.411 267.079  39
   7  -3 -15 405.708 292.924  13
   7  -3 -15 592.691 479.752  17
   7  -3 -14 384.014 423.084  13
   7  -3 -14 271.577 243.241  38
  -7  -3  14 775.469 317.154  39
   7  -3 -14 279.753 534.004  17
  -7  -3  13 994.684 516.316  15
   7  -3 -13 2317.19 797.819  13
   7  -3 -13 1221.21 656.622   8
   7  -3 -13 847.386 352.274  38
  -7  -3  13 1543.58 429.033  39
   7  -3 -13 2621.08 889.863  17
   7  -3 -12 4617.10 784.022  11
  -7  -3  12 3834.42 863.956  15
   7  -3 -12 6172.74 1252.54  13
   7  -3 -12 6459.91 1138.44   8
   7  -3 -12 5996.18 667.472  38
  -7  -3  12 4471.20 629.192  39
   7  -3 -12 5907.76 1171.02  17
   7  -3 -11 47.1857 281.381  11
  -7  -3  11-24.1017 525.594  15
   7  -3 -11 113.664 479.922  13
   7  -3 -11 179.201 613.931   8
   7  -3 -11 182.119 297.690  38
  -7  -3  11-184.413 322.213  39
   7  -3 -11-307.343 659.104  18
   7  -3 -11 1157.55 777.079  17
   7  -3 -10 4150.71 1027.88  14
   7  -3 -10 742.498 270.751  11
   7  -3 -10 2524.63 865.269  13
   7  -3 -10 3158.88 2069.05   5
   7  -3 -10 2625.03 836.946   8
  -7  -3  10 1770.75 497.257  39
   7  -3 -10 3309.56 532.806  38
   7  -3 -10 1881.89 707.966  18
   7  -3 -10 1809.37 715.033  17
  -7  -3  10 1685.17 909.019  25
   7  -3  -9 1748.27 425.192  11
   7  -3  -9 3215.71 947.029  13
   7  -3  -9 3955.83 990.584  17
   7  -3  -9 2984.69 753.607  14
   7  -3  -9 3808.28 971.289   8
   7  -3  -9 3776.36 1784.50   5
   7  -3  -9 3563.43 533.980  38
  -7  -3   9 2881.80 558.958  39
   7  -3  -9 1950.11 702.991  18
  -7  -3   9 2650.69 1225.19  25
   7  -3  -8 10064.0 1278.40  14
   7  -3  -8 8799.05 1298.80  13
   7  -3  -8 6963.21 788.541  11
   7  -3  -8 9095.92 1227.22   8
   7  -3  -8 13698.7 3294.09   5
   7  -3  -8 9702.40 790.415  38
  -7  -3   8 8768.56 825.358  39
   7  -3  -8 9163.56 1224.50  18
   7  -3  -8 9239.74 1348.90  17
  -7  -3   8 7328.08 1690.24  25
   7  -3  -7 19959.2 1798.62  13
   7  -3  -7 21363.1 1757.42   8
   7  -3  -7 21706.1 3851.36   5
   7  -3  -7 20750.3 1067.57  38
  -7  -3   7 17267.8 1101.50  39
  -7  -3   7 17410.4 2415.08  25
   7  -3  -6 31006.6 4267.82   5
  -7  -3   6 25920.4 2841.05  25
   7  -3  -5 19114.2 3173.99   5
   7  -3  -5 17165.0 2411.26  27
  -7  -3   5 15463.4 2079.34  25
   7  -3  -4 35222.7 3938.44   5
   7  -3  -4 33910.9 3205.04  27
  -7  -3   4 30787.9 2717.00  25
   7  -3  -3 33195.0 3754.04   5
   7  -3  -3 31924.4 2964.62  27
  -7  -3   3 28406.9 2551.05  25
  -7  -3   2 10968.0 1665.88   2
   7  -3  -2 14243.4 2366.38   5
   7  -3  -2 11563.6 1645.77  21
  -7  -3   2 13977.7 1686.44  25
  -7  -3   1 15764.8 2053.24   2
   7  -3  -1 14551.4 1947.77  21
  -7  -3   1 16020.4 1788.85  25
  -7  -3   0 25636.9 2710.97   2
  -7  -3   0 25391.6 2087.36  25
   7  -3   0 24665.3 2621.31  21
  -7  -3  -1 5438.01 1447.85   5
  -7  -3  -1 5232.40 1477.56   2
   7  -3   1 4588.42 1242.41  21
  -7  -3  -1 6230.04 1045.70  25
  -7  -3  -2 3315.96 1243.70   2
  -7  -3  -2 2781.54 1184.89   5
   7  -3   2 3108.61 1110.91  21
  -7  -3  -3 23097.3 3186.72   5
  -7  -3  -3 20212.4 2890.04   2
   7  -3   3 17332.6 2713.71  21
   7  -3   3 18339.8 2519.14  24
  -7  -3  -4 8348.27 2099.27   2
  -7  -3  -4 9405.47 2269.20   5
   7  -3   4 8710.46 2229.29  21
   7  -3   4 7121.62 1719.51  24
  -7  -3  -5 184.390 794.899   2
  -7  -3  -5-163.385 1110.19   5
   7  -3   5-514.363 865.135  21
   7  -3   5-354.673 787.568  24
  -7  -3  -6 6015.34 926.338  10
  -7  -3  -6 7318.72 2230.18   2
  -7  -3  -6 5539.98 943.602  14
  -7  -3  -6 4305.06 603.102  11
   7  -3   6 4859.91 1819.24  21
   7  -3   6 3478.54 1693.32  24
  -7  -3  -7 2011.72 636.377  14
  -7  -3  -7 1331.27 455.216  11
  -7  -3  -7 2623.35 847.811  13
  -7  -3  -7 4125.44 1414.79   2
  -7  -3  -7 1871.72 577.030  10
  -7  -3  -7 2529.72 643.759   8
  -7  -3  -7 2268.77 661.084   9
  -7  -3  -7 2254.90 393.609  38
   7  -3   7 2438.16 1651.78  24
   7  -3   7 3281.64 1929.18  21
  -7  -3  -7 2811.61 780.650  17
  -7  -3  -8 8779.69 1260.04  14
  -7  -3  -8 7324.19 1274.84  13
  -7  -3  -8 6386.86 945.455  11
  -7  -3  -8 6738.26 1072.36   8
  -7  -3  -8 7746.67 2458.12   2
  -7  -3  -8 8768.92 1213.05   9
  -7  -3  -8 9090.20 1307.83  10
  -7  -3  -8 7789.65 734.683  38
   7  -3   8 8228.19 896.932  43
   7  -3   8 5261.03 1962.74  21
   7  -3   8 7565.97 2533.29  24
  -7  -3  -8 6503.35 1088.26  17
  -7  -3  -9 1608.98 583.795  11
  -7  -3  -9 2282.62 797.804  13
  -7  -3  -9 2721.33 849.528  14
  -7  -3  -9 3431.24 941.159  10
  -7  -3  -9 2967.18 812.382   9
  -7  -3  -9 2398.02 702.128   8
  -7  -3  -9 2899.45 1650.80   2
  -7  -3  -9 2359.69 520.050  38
   7  -3   9 3261.31 592.333  43
   7  -3   9 2217.57 1884.47  21
  -7  -3  -9 2002.07 725.021  17
   7  -3   9 2616.31 1878.02  24
  -7  -3 -10 3724.83 691.072  11
  -7  -3 -10 5389.27 1088.32  14
  -7  -3 -10 3336.61 917.320  13
  -7  -3 -10 3602.27 838.405   8
  -7  -3 -10 7169.38 1207.45   9
  -7  -3 -10 4110.84 993.106  10
  -7  -3 -10 5625.92 719.155  38
   7  -3  10 4475.21 687.337  43
  -7  -3 -10 3631.45 862.959  17
  -7  -3 -11 212.749 410.595  11
  -7  -3 -11-14.0394 592.499  14
  -7  -3 -11 496.412 448.957   8
  -7  -3 -11-149.022 457.845  10
  -7  -3 -11 420.655 515.193   9
   7  -3  11 178.841 316.288  43
  -7  -3 -11 243.085 403.610  17
  -7  -3 -12 3919.48 745.480  11
  -7  -3 -12 2116.89 767.957  14
  -7  -3 -12 1923.11 688.085   8
  -7  -3 -12 1773.85 616.599  10
   7  -3  12 2312.14 483.255  43
  -7  -3 -12 908.860 502.191  17
  -7  -3 -13 1957.38 568.931   8
  -7  -3 -13 1212.51 660.410  14
  -7  -3 -14 553.888 395.364  14
   7  -1 -16 1659.63 476.610   8
   7  -1 -16 2139.94 594.527  17
   7  -1 -15 646.975 417.138   8
   7  -1 -15 1362.79 655.760  17
   7  -1 -15 529.620 520.492  18
   7  -1 -14 2729.89 778.154   8
   7  -1 -14 1944.85 826.332  17
   7  -1 -14 2572.61 925.801  18
   7  -1 -13 987.897 706.235  17
   7  -1 -13 610.602 544.240  13
   7  -1 -13 2141.63 744.021   8
   7  -1 -13 1328.56 347.563  38
   7  -1 -13 1466.21 830.906  18
   7  -1 -12 8179.54 1327.72  17
   7  -1 -12 4382.92 1019.40  13
   7  -1 -12 7162.22 1257.62   8
   7  -1 -12 5086.95 570.830  38
   7  -1 -12 7853.01 1313.19  18
   7  -1 -11 179.012 368.372  13
   7  -1 -11 774.039 696.492  17
   7  -1 -11 328.033 604.399   8
   7  -1 -11 320.337 497.576   9
   7  -1 -11-151.764 223.729  38
  -7  -1  11 679.624 752.147  25
   7  -1 -11-733.676 636.513  18
   7  -1 -10 597.380 536.309  17
   7  -1 -10 1801.68 930.016  14
   7  -1 -10 453.820 367.452  13
   7  -1 -10 1964.55 605.239   9
   7  -1 -10 907.841 588.525   8
   7  -1 -10 875.369 296.801  38
   7  -1 -10 964.593 466.922  18
  -7  -1  10 288.453 567.236  25
   7  -1  -9 11989.3 1323.08   8
   7  -1  -9 14036.6 2745.98   5
   7  -1  -9 13137.3 1398.84   9
   7  -1  -9 12805.4 1528.88  13
   7  -1  -9 12101.3 1375.56  14
   7  -1  -9 12254.8 1398.98  18
   7  -1  -9 13272.8 1515.45  17
  -7  -1   9 12352.1 1963.80  25
   7  -1  -8 3708.75 1372.63   1
   7  -1  -8 1811.06 1073.41   5
  -7  -1   8 3820.24 1145.18   3
  -7  -1   8 4043.71 1176.20  25
   7  -1  -7 11627.1 2139.44   1
  -7  -1   7 14695.9 2111.54   3
   7  -1  -7 14421.0 2573.18   5
  -7  -1   7 14379.3 1852.43  25
  -7  -1   6 5403.28 1367.10   3
   7  -1  -6 5839.88 1624.98   1
   7  -1  -6 6725.51 1952.96   5
  -7  -1   6 5070.38 1143.90  25
  -7  -1   5 25097.5 2508.85   3
   7  -1  -5 28102.4 3044.00   1
   7  -1  -5 31652.2 3172.07   5
  -7  -1   5 29232.1 2177.90  25
   7  -1  -4 2930.92 1115.66   1
  -7  -1   4 3291.38 950.983   3
   7  -1  -4 4111.55 1273.58   5
   7  -1  -4 3795.92 921.047  27
  -7  -1   4 3450.36 817.680  25
  -7  -1   3 165720. 5601.27   3
   7  -1  -3 171498. 5081.89  27
  -7  -1   3 166750. 4384.04  25
  -7  -1   2 11326.2 1488.20   3
   7  -1  -2 11612.1 1588.98  21
  -7  -1   2 11908.5 1155.95  25
  -7  -1   1 127931. 4475.77   3
  -7  -1   1 135409. 3946.78  22
  -7  -1   1 133956. 3297.31  25
   7  -1  -1 136956. 5003.82  21
  -7  -1   0 2401.80 717.351   3
   7  -1   0 1796.44 706.106  21
  -7  -1   0 2286.69 386.463  25
  -7  -1  -1 6371.85 985.596   3
  -7  -1  -1 6736.48 1334.99   2
  -7  -1  -1 6566.73 494.771  28
  -7  -1  -1 6333.70 581.439  25
   7  -1   1 5200.96 1163.45  21
   7  -1   1 7777.34 1252.67  23
  -7  -1  -2 6351.67 1273.86   2
  -7  -1  -2 7332.11 1023.72   3
  -7  -1  -2 6970.84 667.900  28
   7  -1   2 7277.36 1419.98  21
   7  -1   2 7992.51 1457.79  23
  -7  -1  -3 1264.83 809.592   2
   7  -1   3 634.924 825.842  21
   7  -1   3 705.626 896.560  23
  -7  -1  -4 12538.0 2037.30   2
   7  -1   4 12736.2 2165.19  21
   7  -1   4 12120.7 2063.73  23
  -7  -1  -5 1710.40 1103.23   2
   7  -1   5 763.905 961.854  21
   7  -1   5 1286.01 883.636  23
  -7  -1  -6 21426.4 3089.66   2
   7  -1   6 21076.7 3110.97  21
   7  -1   6 23102.1 3348.07  23
  -7  -1  -7 3135.39 1366.18   2
   7  -1   7 2376.00 1276.52  21
   7  -1   7 3144.40 1735.97  23
  -7  -1  -8-54.2268 268.959  11
  -7  -1  -8 484.353 319.132  14
  -7  -1  -8 869.312 540.266   8
  -7  -1  -8-422.312 904.040   2
  -7  -1  -8 284.182 504.421  10
  -7  -1  -8 229.059 423.009   9
  -7  -1  -8 771.847 301.028  38
   7  -1   8 1466.01 1115.96  21
   7  -1   8 521.656 1228.65  23
  -7  -1  -9 7905.40 1171.31  14
  -7  -1  -9 6797.39 1152.43  17
  -7  -1  -9 5486.29 819.568  11
  -7  -1  -9 8107.74 1241.77   8
  -7  -1  -9 8787.88 2459.64   2
  -7  -1  -9 7793.64 1230.33  10
  -7  -1  -9 9169.09 1286.34   9
  -7  -1  -9 8300.79 807.744  38
   7  -1   9 9224.10 2657.65  21
  -7  -1  -9 7682.52 1137.57  18
  -7  -1 -10 883.201 633.257   8
  -7  -1 -10 387.520 390.276  10
  -7  -1 -10-326.522 1214.01   2
  -7  -1 -10 112.697 523.715   9
  -7  -1 -10-26.3959 368.709  11
  -7  -1 -10 576.451 522.225  14
  -7  -1 -10-161.605 424.851  17
   7  -1  10 1193.56 1195.75  21
  -7  -1 -10 292.537 422.125  18
   7  -1  10-297.650 1244.88  24
  -7  -1 -11 1074.13 679.487   8
  -7  -1 -11 554.937 404.159  10
  -7  -1 -11 697.926 651.088   9
  -7  -1 -11 1081.92 651.416  14
  -7  -1 -11 612.012 440.783  17
  -7  -1 -11 1083.61 490.818  18
  -7  -1 -12 6771.33 1238.69   8
  -7  -1 -12 7192.46 1280.51   9
  -7  -1 -12 6010.08 1127.38  14
  -7  -1 -12 5044.56 1045.27  17
  -7  -1 -12 4148.19 949.556  18
  -7  -1 -13 3622.51 924.433   8
  -7  -1 -13 1866.34 784.006   9
  -7  -1 -13 1936.25 756.312  17
  -7  -1 -13 2846.53 803.280  14
  -7  -1 -14 3326.25 756.362   8
  -7  -1 -14 1924.77 681.914   9
  -7  -1 -14 2572.91 693.326  14
  -7  -1 -15 155.785 315.483   8
   7   1 -16 2975.41 675.882  17
   7   1 -16 655.798 407.367  18
   7   1 -15 1110.30 500.091   8
   7   1 -15 368.444 511.397  17
   7   1 -15 388.563 538.620  18
   7   1 -14 2680.01 777.495   8
   7   1 -14 1830.23 763.426  17
   7   1 -14 1887.27 775.341  18
   7   1 -13 778.900 587.434   8
   7   1 -13 1382.13 759.588  17
   7   1 -13 1858.07 850.146  18
   7   1 -12 5712.39 1026.21   8
   7   1 -12 7735.51 1367.71  17
   7   1 -12 7125.22 1285.00  18
   7   1 -11-1230.09 1329.09   1
   7   1 -11 633.289 397.782   8
   7   1 -11 116.661 695.045  17
  -7   1  11 1020.67 1919.90  22
   7   1 -11 751.613 642.585  18
   7   1 -10 1040.82 482.664   8
   7   1 -10 1103.52 1250.86   1
   7   1 -10 1099.46 698.206  17
   7   1 -10 1483.99 776.065  18
  -7   1  10 909.382 854.630  25
  -7   1  10 3057.12 2252.95  22
   7   1  -9 10667.2 2603.20   1
   7   1  -9 13082.9 1456.01  18
   7   1  -9 14110.9 1594.57  17
  -7   1   9 12130.2 1891.71  25
  -7   1   9 10707.3 3051.12  24
   7   1  -8 3738.14 1565.76   1
  -7   1   8 4706.13 1183.69  25
  -7   1   8 4634.13 1695.13  24
   7   1  -7 14855.1 2697.53   1
  -7   1   7 13587.0 1841.54   3
  -7   1   7 15455.5 1802.21  25
  -7   1   7 14494.0 2706.61  24
   7   1  -6 7709.86 2005.23   1
  -7   1   6 7652.23 1536.06   3
  -7   1   6 5269.76 1741.49  24
  -7   1   5 25555.1 2336.19   3
   7   1  -5 21945.1 1462.94   5
   7   1  -5 26880.4 3245.46   1
  -7   1   5 30963.7 3538.26  22
  -7   1   5 25083.2 1892.67  20
  -7   1   4 5089.90 1072.12   3
   7   1  -4 3491.76 1270.71   1
   7   1  -4 1853.11 479.428   5
  -7   1   4 3428.82 811.558  20
  -7   1   4 2694.63 1020.21  22
   7   1  -4 3802.67 775.057  26
  -7   1   3 174957. 5319.48   3
   7   1  -3 176419. 7045.44   1
   7   1  -3 170649. 4472.07  26
  -7   1   3 171317. 4874.91  20
  -7   1   3 171207. 7182.74  22
  -7   1   2 11920.5 1378.87   3
   7   1  -2 11849.2 1821.81   1
  -7   1   2 12158.6 1904.49  22
   7   1  -2 11259.2 1237.93  26
  -7   1   2 13015.5 1401.78  20
  -7   1   1 134381. 4209.66   3
   7   1  -1 131554. 4101.78   7
   7   1  -1 139187. 5609.46   1
   7   1  -1 139044. 4024.46  26
  -7   1   1 141347. 4446.66  20
   7   1   0 2432.40 842.567   7
   7   1   0 3933.64 1183.82   4
  -7   1   0 2981.53 640.992  29
  -7   1   0 2969.81 815.303  20
   7   1   0 2680.89 728.896  26
   7   1   0 3428.40 859.383  21
   7   1   1 7214.70 1246.00   4
   7   1   1 6625.06 1174.81   7
  -7   1  -1 7277.37 800.429  29
   7   1   1 6825.94 1140.63  21
   7   1   1 7278.42 1059.72  26
  -7   1  -1 7439.49 1176.19  20
   7   1   2 7918.61 1338.21   4
  -7   1  -2 6073.75 876.880   3
   7   1   2 6004.40 1136.46   7
  -7   1  -2 7059.84 1140.96   2
  -7   1  -2 7064.99 692.369  29
   7   1   2 6498.81 1153.78  21
  -7   1  -2 7166.27 1156.14  20
  -7   1  -3 864.171 563.562   2
  -7   1  -3 1028.70 363.098   3
   7   1   3 1081.84 776.289   4
   7   1   3 2015.94 910.369   7
   7   1   3 955.162 175.481  29
  -7   1  -3 1597.63 686.394  20
   7   1   3 1294.37 692.028  21
  -7   1  -4 11926.6 972.639   3
   7   1   4 14106.9 2037.48   7
   7   1   4 14608.7 1842.60   6
  -7   1  -4 12177.5 1672.28   2
   7   1   4 13196.6 1936.64   4
  -7   1  -4 11570.4 1473.35  20
   7   1   4 11625.8 1637.72  21
   7   1   5 2475.72 1188.91   4
  -7   1  -5 1329.81 691.112   2
   7   1   5 2116.89 1117.38   7
   7   1   5 2126.22 751.378   6
  -7   1  -5 1531.80 791.273  28
   7   1   5 1445.85 788.827  21
  -7   1  -5 773.131 403.766  20
   7   1   6 21256.8 2419.69   6
   7   1   6 23465.2 3075.61   7
   7   1   6 22096.8 2883.50   4
  -7   1  -6 14761.7 2172.74   2
  -7   1  -6 23306.5 2398.75  28
   7   1   6 19220.2 2593.07  21
   7   1   7 4383.59 1567.65   4
  -7   1  -7 3021.57 1228.46   2
   7   1   7 3954.94 1563.47   7
  -7   1  -7 4267.03 1225.61  28
   7   1   7 3148.79 1107.03  21
   7   1   7 3686.51 1664.58  23
   7   1   8 1543.50 949.679   4
  -7   1  -8 949.391 539.372   9
  -7   1  -8 505.699 491.313   8
   7   1   8 1164.76 1070.82   7
  -7   1  -8 696.257 803.131  28
   7   1   8 137.771 736.505  21
   7   1   8 917.698 1428.28  23
  -7   1  -9 8012.83 1313.19   8
   7   1   9 9034.67 2359.25   7
  -7   1  -9 6190.61 1144.33  10
  -7   1  -9 9554.23 1389.43   9
  -7   1  -9 9012.40 1334.61  17
   7   1   9 10208.8 3145.13  23
  -7   1 -10 269.983 554.463   8
  -7   1 -10 485.849 501.372  10
  -7   1 -10 702.786 696.382   9
  -7   1 -10 176.956 432.088  17
   7   1  10-897.579 1103.16  23
  -7   1 -11 1242.80 582.038   8
  -7   1 -11 1647.29 781.972   9
  -7   1 -11 1202.75 686.182  17
  -7   1 -12 5954.53 1188.19   9
  -7   1 -12 5368.36 1168.19   8
  -7   1 -12 3728.95 937.328  17
  -7   1 -13 2351.11 842.437   8
  -7   1 -13 1754.35 890.813   9
  -7   1 -13 1804.43 735.609  17
  -7   1 -14 2097.55 711.968   8
  -7   1 -14 2175.02 698.940   9
  -7   1 -14 1946.65 547.110  17
  -7   1 -15 390.537 400.954   8
  -7   1 -15 542.369 485.131   9
   7   3 -15-137.498 368.889  17
   7   3 -15-78.0730 362.710  18
   7   3 -14 78.4643 568.113  17
   7   3 -14 226.149 519.920  18
   7   3 -13 1929.12 840.051  17
   7   3 -13 1413.94 694.807  18
   7   3 -12 7211.26 1362.45  17
   7   3 -12 5983.65 1276.34  18
   7   3 -11 753.599 675.238  17
   7   3 -11 305.895 659.761  18
   7   3 -10 3784.08 1740.35   1
  -7   3  10 1530.29 1217.91  29
   7   3 -10 2726.30 940.163  18
  -7   3  10 1343.19 1236.16  22
   7   3  -9 3493.89 1685.57   1
  -7   3   9 3061.77 1273.95  29
  -7   3   9 1121.11 1200.60  22
   7   3  -9 3299.82 915.490  18
   7   3  -8 9947.76 2671.80   1
  -7   3   8 10961.7 2298.53  29
  -7   3   8 8829.64 2653.72  22
   7   3  -8 10041.2 1386.82  18
   7   3  -8 9516.87 1234.94  19
  -7   3   7 20667.2 2739.98   3
   7   3  -7 23872.6 3942.74   1
  -7   3   7 22611.0 2876.86  29
  -7   3   7 20855.5 3887.82  22
  -7   3   6 27967.8 3093.21   3
   7   3  -6 29053.2 3937.17   1
  -7   3   6 27691.8 2974.42  29
  -7   3   6 24810.8 4057.30  22
  -7   3   6 26082.7 2841.70  20
   7   3  -5 15177.3 2850.35   1
  -7   3   5 16701.7 2156.48  29
  -7   3   5 17003.3 3187.93  22
  -7   3   5 16875.5 2329.09  20
   7   3  -4 35119.2 3831.16   1
  -7   3   4 35867.1 3051.36  29
  -7   3   4 32732.8 3154.15  20
   7   3  -4 32908.9 3018.31  26
   7   3  -3 27014.5 3203.78   1
  -7   3   3 28072.0 2571.54  29
  -7   3   3 29958.8 3041.76  20
   7   3  -3 29378.9 2742.86  26
   7   3  -2 9333.46 1406.93   7
   7   3  -2 13944.6 2127.32   1
   7   3  -2 8941.22 1511.66   4
  -7   3   2 12162.2 1692.14  29
   7   3  -2 12520.1 1837.22  26
  -7   3   2 12534.8 1941.59  20
   7   3  -1 18632.6 2321.37   1
   7   3  -1 13723.8 1939.67   4
  -7   3   1 15722.2 1874.33  29
  -7   3   1 16437.1 2331.97  20
   7   3  -1 17325.0 2083.18  26
   7   3   0 24164.8 2336.81   1
   7   3   0 26620.6 2765.11   4
  -7   3   0 26054.0 2337.05  29
  -7   3   0 24473.4 2746.26  20
   7   3   0 25676.9 2453.05  26
   7   3   1 6357.06 1370.75   4
   7   3   1 5655.31 1057.09  29
  -7   3  -1 6086.40 1240.83  29
  -7   3  -1 6148.95 1447.05  20
   7   3   1 5903.61 1279.12  26
   7   3   2 3429.87 1118.84   4
   7   3   2 3431.06 1417.48   6
   7   3   2 2295.59 608.845  29
  -7   3  -2 3141.46 946.957  29
  -7   3  -2 2071.99 1092.97  20
   7   3   2 2810.95 1017.48  26
   7   3   3 24907.5 3240.22   6
   7   3   3 22234.5 2919.54   4
   7   3   3 17618.7 1697.88  29
  -7   3  -3 19477.5 2498.47  20
   7   3   3 20305.1 2351.36  26
   7   3   4 9964.69 2178.78   4
   7   3   4 7706.47 2014.06   6
  -7   3  -4 6209.26 1513.35  20
   7   3   4 8388.77 1607.58  26
   7   3   5-1584.40 1266.91   4
   7   3   5 146.649 919.140   6
  -7   3  -5 402.293 505.808  20
   7   3   5 1054.70 799.208  26
   7   3   6 4297.29 1511.60   4
   7   3   6 7183.26 2005.20   7
   7   3   6 5453.57 1896.75   6
   7   3   6 5615.14 1427.80  26
   7   3   7 1571.28 1123.46   4
  -7   3  -7 1831.42 710.361   9
   7   3   7 2774.21 1518.88   7
   7   3   7 4380.06 1882.85   6
  -7   3  -7 2283.62 748.308  10
  -7   3  -7 3113.91 1438.38  28
  -7   3  -7 1515.35 543.566  19
   7   3   7 3980.76 1338.99  26
  -7   3  -8 10536.0 2268.36  28
  -7   3  -8 8013.19 1344.30   9
   7   3   8 10494.2 2802.02   4
   7   3   8 9103.86 2647.88   7
  -7   3  -8 5121.22 1094.20  10
   7   3   8 8407.17 2346.81   6
  -7   3  -9 2759.03 893.225  17
  -7   3  -9 3964.44 1560.65  28
  -7   3  -9 2718.69 871.542   9
   7   3   9 7734.36 2499.30   4
  -7   3  -9 3736.61 1018.06   8
   7   3   9 2966.40 1879.37   7
  -7   3 -10 6279.46 1269.29   8
  -7   3 -10 4128.57 983.553   9
  -7   3 -10 3341.28 923.628  17
  -7   3 -11 511.286 648.533   8
  -7   3 -11 747.677 649.847   9
  -7   3 -11 1010.00 604.247  17
  -7   3 -12 1572.74 797.518   8
  -7   3 -12 2138.15 810.233   9
  -7   3 -12 1208.03 566.221  17
  -7   3 -13 2302.48 762.812   8
  -7   3 -13 1686.76 591.453   9
  -7   3 -13 1923.37 613.477  17
  -7   3 -14 800.357 425.058   8
  -7   3 -14 410.112 377.476   9
   7   5 -13 784.341 418.551  17
   7   5 -13 1517.28 523.087  18
   7   5 -12-836.907 624.787  17
   7   5 -12 529.410 573.691  18
   7   5 -11 1567.93 805.715  17
   7   5 -11 262.778 519.273  18
   7   5 -10 2386.99 699.591  18
   7   5 -10 1892.85 604.711  19
   7   5  -9 1297.04 831.449  18
   7   5  -9 1496.58 647.049  19
   7   5  -8 20620.0 2007.56  19
   7   5  -8 21489.5 2173.05  18
   7   5  -7 3831.84 1840.01   1
   7   5  -7 3202.66 770.848  16
   7   5  -7 6575.55 1208.69  19
   7   5  -6 13163.9 1428.11  16
  -7   5   6 13213.2 2696.71   3
   7   5  -6 12809.3 2856.06   1
  -7   5   6 14744.7 2632.95  29
   7   5  -6 16586.1 1810.08  19
   7   5  -5 3084.66 774.137  16
   7   5  -5 2233.66 1386.16   1
  -7   5   5 3475.74 1594.33  29
  -7   5   5 2262.04 1530.14  20
   7   5  -5 2881.80 763.168  19
   7   5  -4 15995.8 1475.33  16
   7   5  -4 13571.2 2754.28   1
   7   5  -4 16139.4 1052.70  36
  -7   5   4 17615.3 2680.27  29
  -7   5   4 13954.9 2859.75  20
   7   5  -4 16242.4 1741.05  19
   7   5  -3 1152.15 550.009  16
  -7   5   3 262.353 854.371   6
  -7   5   3 1457.02 1013.75  29
   7   5  -3 1311.47 361.942  36
  -7   5   3 771.678 988.580  20
   7   5  -3 489.228 398.605  19
  -7   5   2 573.009 908.464   6
  -7   5   2 385.265 737.279  29
   7   5  -2 1036.89 353.302  36
  -7   5   2 589.024 717.446  20
   7   5  -2 1946.96 1064.94  26
   7   5  -2 762.062 508.004  19
  -7   5   1 4604.40 1723.11   6
  -7   5   1 3876.12 1300.14  29
  -7   5   1 2554.60 422.878  34
   7   5  -1 3240.29 450.763  36
  -7   5   1 3757.96 550.755  46
  -7   5   1 3853.79 538.170  37
  -7   5   1 2723.50 740.659  19
  -7   5   1 2548.69 1361.94  20
   7   5  -1 2948.95 1385.06  26
   7   5  -1 3304.05 670.665  19
   7   5   0 23167.7 3405.09   4
  -7   5   0 21252.6 1199.20  46
  -7   5   0 20630.1 1182.54  37
  -7   5   0 20675.4 2811.44  29
   7   5   0 20005.9 1075.70  36
  -7   5   0 20146.1 1836.73  19
  -7   5   0 21144.7 3404.51  20
   7   5   0 19394.9 1725.16  19
   7   5   0 21243.3 2923.41  26
   7   5   1 5507.47 1992.33   4
  -7   5  -1 4141.90 1282.36  29
  -7   5  -1 5297.75 625.237  37
  -7   5  -1 6030.67 683.284  46
   7   5   1 5091.15 545.352  36
  -7   5  -1 5491.44 1001.75  19
  -7   5  -1 6262.90 1874.49  20
   7   5   1 5563.16 1639.81  26
   7   5   2 2282.30 1339.19   4
   7   5   2 1797.67 370.619  36
  -7   5  -2 2886.14 1188.16  29
  -7   5  -2 2343.64 517.797  46
  -7   5  -2 2202.60 485.373  37
  -7   5  -2 2374.43 743.962  19
   7   5   2 1122.76 892.126  26
  -7   5  -2 2627.05 1154.56  20
   7   5   3 3096.51 1531.83   4
  -7   5  -3 2251.85 496.599  46
  -7   5  -3 2447.31 560.755  37
  -7   5  -3 1994.79 415.134  36
   7   5   3 1486.65 941.772  26
  -7   5  -3 3899.00 1827.60  20
  -7   5  -3 2126.03 731.931  19
   7   5   4 9809.22 2715.77   4
  -7   5  -4 9638.60 890.283  46
  -7   5  -4 6124.69 653.500  36
  -7   5  -4 9100.32 1393.78  19
  -7   5  -4 5922.48 1842.80  20
   7   5   4 8778.83 1951.40  26
   7   5   5 11605.1 2945.89   4
   7   5   5 14570.9 3196.46   7
  -7   5  -5 12502.0 1693.57  19
   7   5   5 8471.89 1929.05  26
  -7   5  -6 6928.49 1349.22   9
  -7   5  -6 5064.52 1719.90  28
  -7   5  -6 7130.50 1252.48  19
  -7   5  -7 2551.23 736.508   9
  -7   5  -7 3264.84 942.607  19
  -7   5  -8 1475.93 696.558   9
  -7   5  -8 1078.33 622.667  19
  -7   5  -9 2363.53 788.080   9
  -7   5  -9 2002.89 609.551  19
  -7   5 -10 1305.57 722.793   8
  -7   5 -10 880.735 497.621   9
  -7   5 -10 1324.62 661.627  17
  -7   5 -11-41.2091 469.750   8
  -7   5 -11 135.169 361.378  17
  -7   5 -12 1015.67 486.690   8
   7   7 -10 636.544 362.059  17
   7   7 -10 326.641 309.061  18
   7   7 -10 646.809 280.855  19
   7   7  -9 893.255 430.829  18
   7   7  -9 995.696 391.650  19
   7   7  -8 2289.35 656.390  18
   7   7  -8 2661.55 661.186  19
   7   7  -7 857.488 365.753  16
   7   7  -7 1483.41 624.033  18
   7   7  -7 976.130 550.932  19
   7   7  -6 1460.02 563.336  16
   7   7  -6 1198.52 546.456  19
   7   7  -5 2326.45 691.725  16
  -7   7   5 2918.01 483.513  37
   7   7  -5 3211.72 856.221  19
   7   7  -4 1075.75 559.422  16
  -7   7   4 1262.35 380.081  37
   7   7  -4 1052.74 631.808  19
   7   7  -3 3952.02 841.337  16
  -7   7   3 3394.20 545.612  37
   7   7  -3 4508.17 1028.30  19
   7   7  -2 2063.45 747.126  16
  -7   7   2 1554.26 455.531  37
  -7   7   2 1395.01 371.895  46
   7   7  -2 1801.03 658.580  19
   7   7  -1 3230.04 831.126  16
   7   7  -1 3345.11 581.689  36
  -7   7   1 3015.61 586.427  37
   7   7  -1 4281.99 908.489  19
  -7   7   1 2349.65 667.178  19
   7   7   0 3332.86 819.170  16
  -7   7   0 3471.82 638.527  37
   7   7   0 3689.76 574.867  36
  -7   7   0 3123.51 514.460  36
   7   7   0 3848.19 846.841  19
  -7   7   0 3094.69 847.030  19
   7   7   1 6044.33 977.732  16
   7   7   1 6761.74 698.227  36
  -7   7  -1 5231.98 657.057  36
  -7   7  -1 5178.42 999.566  19
   7   7   2 471.591 440.026  16
   7   7   2 975.815 359.529  36
  -7   7  -2 553.050 330.344  36
  -7   7  -2 572.468 563.935  19
   7   7   3 212.672 465.880  16
  -7   7  -3 512.289 332.632  36
   7   7   3 448.655 285.605  36
  -7   7  -3 537.786 574.718  19
   7   7   4 5189.25 775.623  16
  -7   7  -4 3662.05 500.809  36
  -7   7  -4 5684.86 1056.23  19
  -7   7  -5 831.098 507.752  19
  -7   7  -6 268.978 472.796  19
  -7   7  -7 1581.36 636.894  19
  -7   7  -8 460.083 433.263   8
  -7   7  -8-494.933 392.494  19
  -7   7  -9 61.0087 305.539   8
   8  -8  -5-5.96918 304.802  10
   8  -8  -4 2587.74 570.187  10
   8  -8  -3 3926.86 445.704  40
   8  -8  -3 4400.44 803.851  10
   8  -8  -2 210.458 241.053  40
  -8  -8   2-34.8051 310.342  11
   8  -8  -1 799.010 500.127  12
  -8  -8   1-64.5774 300.629  11
   8  -8  -1 209.441 224.513  40
  -8  -8   1-69.9258 359.765  10
   8  -8   0 908.703 495.644  12
  -8  -8   0 682.959 381.978  11
   8  -8   0 500.233 264.107  40
  -8  -8   0 322.744 309.100  10
   8  -8   1 5488.16 913.275  12
  -8  -8  -1 2336.56 613.740  11
   8  -8   1 3486.34 432.510  40
  -8  -8  -1 4359.53 729.365  10
  -8  -8  -2 1588.45 411.078  11
   8  -8   2 2587.02 651.041  12
   8  -8   2 1443.94 293.576  40
  -8  -8  -2 1750.43 582.905  10
   8  -8   3 2936.52 644.270  12
  -8  -8  -3 1394.77 385.938  11
   8  -8   3 1592.15 301.492  40
  -8  -8  -3 1870.21 530.475  10
  -8  -8  -4-208.418 247.346  11
   8  -8   4 455.973 343.049  12
   8  -8   4-55.4493 142.382  40
  -8  -8  -4-480.317 341.732  10
  -8  -8  -5 126.640 224.179  11
  -8  -8  -5 468.657 360.984  10
  -8  -8  -6 606.391 247.628  11
  -8  -8  -6 89.6799 229.118  10
  -8  -6  12 1023.45 325.895  15
  -8  -6  12 1159.77 243.125  35
   8  -6 -12 1204.95 235.765  38
  -8  -6  11 929.870 488.987  15
   8  -6 -11 1195.78 534.711  13
   8  -6 -11 333.562 218.922  38
  -8  -6  10 1514.97 582.515  15
   8  -6 -10 2056.45 718.582  13
   8  -6 -10 1936.97 392.164  38
   8  -6  -9-673.365 617.463  13
  -8  -6   9 735.033 664.124  15
   8  -6  -9-29.6822 277.304  38
  -8  -6   8 1233.86 711.294  15
   8  -6  -8 2787.96 866.772  13
   8  -6  -8 2505.99 452.626  38
  -8  -6   7 7261.76 1246.77  15
   8  -6  -7 8202.29 1298.20  13
   8  -6  -7 8470.00 730.088  38
   8  -6  -7 8802.81 739.888  40
   8  -6  -7 6807.98 1048.75  10
  -8  -6   6 712.247 465.056  15
   8  -6  -6 1296.22 703.631  13
   8  -6  -6 2057.41 434.683  38
   8  -6  -6 1181.20 342.977  40
   8  -6  -6 1679.13 648.432  10
  -8  -6   5 1014.98 596.086  15
   8  -6  -5 1523.52 686.470  12
   8  -6  -5 1569.96 637.567  13
   8  -6  -5 1595.27 387.553  38
   8  -6  -5 1067.69 320.767  40
   8  -6  -4 9387.27 1339.57  12
   8  -6  -4 9738.73 863.120  40
   8  -6  -4 10818.0 836.764  38
   8  -6  -3 11928.7 1512.01  12
   8  -6  -3 11015.0 833.336  38
   8  -6  -2 1894.33 766.830  12
  -8  -6   2 726.212 476.407  15
   8  -6  -2 784.095 303.037  38
  -8  -6   2 1508.00 366.729  40
   8  -6  -2 1258.09 1161.79  27
   8  -6  -1 3499.00 949.911  12
   8  -6  -1 2435.69 420.565  38
   8  -6  -1 3650.49 1561.44  27
   8  -6   0 10229.1 1434.95  12
   8  -6   0 9026.43 2262.16  27
  -8  -6   0 10190.6 1304.73  10
   8  -6   1 3974.25 940.473  12
  -8  -6  -1 4885.08 1043.13  10
   8  -6   2 1609.45 717.955  12
  -8  -6  -2 396.350 427.622  11
  -8  -6  -2 1786.33 725.674  10
  -8  -6  -3 4239.28 781.760  11
   8  -6   3 4352.08 980.248  12
  -8  -6  -3 4826.91 1045.00  10
   8  -6   4 1297.70 697.715  12
  -8  -6  -4 1523.36 566.037  11
  -8  -6  -4 587.889 541.675  10
   8  -6   5-457.034 449.928  12
  -8  -6  -5 853.207 557.254  11
  -8  -6  -5-95.1087 728.590  10
  -8  -6  -6 1544.66 655.373  11
   8  -6   6 2501.54 748.345  12
  -8  -6  -6 3465.22 942.128  10
  -8  -6  -7 1182.07 583.665  11
   8  -6   7 1742.39 406.770  39
  -8  -6  -7 2324.16 827.716  10
  -8  -6  -8 1012.07 536.484  11
   8  -6   8 899.597 337.529  39
  -8  -6  -8 1550.80 693.084  10
  -8  -6  -9 1706.35 507.829  11
   8  -6   9 1387.21 358.972  39
  -8  -6  -9 2169.58 707.649  10
  -8  -6 -10 124.413 307.361  11
   8  -6  10 429.616 306.371  15
   8  -6  10 539.500 243.014  39
  -8  -6 -10 1144.61 504.438  10
   8  -6  11 422.959 292.446  15
  -8  -6 -11-187.193 211.201  11
  -8  -4  14 1105.42 409.521  15
   8  -4 -14 2280.68 599.913  13
   8  -4 -14 1722.10 294.412  38
   8  -4 -13 5420.41 1018.66  13
  -8  -4  13 4511.31 837.926  15
   8  -4 -13 5170.85 555.543  38
  -8  -4  13 4306.46 560.334  39
  -8  -4  12 249.107 507.755  15
   8  -4 -12-178.760 538.280  13
   8  -4 -12 887.293 377.720  38
  -8  -4  12 968.456 449.477  39
   8  -4 -12 1526.97 754.901  17
  -8  -4  11 3174.85 876.640  15
   8  -4 -11 2213.84 920.368  13
   8  -4 -11 536.860 392.135  11
  -8  -4  11 2217.39 547.700  39
   8  -4 -11 3611.29 585.796  38
   8  -4 -11 2827.66 834.471  17
  -8  -4  10 8759.04 1374.89  15
   8  -4 -10 9626.65 1550.97  13
  -8  -4  10 9013.19 924.900  39
   8  -4 -10 11853.4 943.002  38
   8  -4 -10 10456.5 1539.67  17
   8  -4  -9 662.441 567.099  13
  -8  -4   9 88.5102 544.915  15
   8  -4  -9 909.700 386.317  11
   8  -4  -9 1112.61 364.932  38
  -8  -4   9 970.863 454.817  39
   8  -4  -9 202.661 612.286  17
   8  -4  -8 4773.95 681.196  11
  -8  -4   8 7412.09 1247.13  15
   8  -4  -8 10054.1 1417.92  13
   8  -4  -8 11823.3 3199.96   5
   8  -4  -8 9890.87 849.226  38
  -8  -4   8 8188.39 905.580  39
   8  -4  -8 8702.51 1347.46  17
  -8  -4   8 7904.64 1922.65  25
  -8  -4   7 7621.78 1184.26  15
   8  -4  -7 9554.39 1351.52  13
   8  -4  -7 8006.95 2683.13   5
  -8  -4   7 9278.62 887.239  39
   8  -4  -7 10353.2 832.455  38
   8  -4  -7 10849.7 1513.17  17
  -8  -4   7 8048.24 1921.14  25
  -8  -4   6 1726.03 633.714  15
   8  -4  -6 2458.34 768.631  13
   8  -4  -6 3860.65 1919.77   5
  -8  -4   6 2201.91 488.231  39
   8  -4  -6 2442.75 425.446  38
   8  -4  -6 1253.80 533.393  17
  -8  -4   6 1746.79 1160.44  25
  -8  -4   5 6420.92 1073.74  15
   8  -4  -5 7373.69 1103.54  13
   8  -4  -5 8334.89 2503.25   5
  -8  -4   5 8430.46 817.482  39
   8  -4  -5 9257.46 731.202  38
  -8  -4   5 8856.35 1849.99  25
   8  -4  -5 8732.33 1984.77  27
   8  -4  -4 1372.50 1695.11   5
   8  -4  -4 373.950 738.955  27
  -8  -4   4 498.947 686.645  25
   8  -4  -3 5795.80 2038.81   5
   8  -4  -3 5103.55 1639.90  27
  -8  -4   3 3877.74 1234.49  25
   8  -4  -2 34603.3 4341.74   5
   8  -4  -2 33135.9 3510.47  27
  -8  -4   2 33530.0 3088.34  25
   8  -4  -1 5867.16 2076.84   5
  -8  -4   1 5807.36 1281.18  25
   8  -4   0 17069.0 2949.51   5
  -8  -4   0 15659.9 2320.64   2
  -8  -4   0 14771.3 1931.81  25
   8  -4   1 2374.97 1261.39   5
  -8  -4  -1 2722.37 1140.56   2
   8  -4   1 3876.74 1357.91  21
  -8  -4  -2 15658.5 2663.00   2
   8  -4   2 11994.8 2432.20  21
  -8  -4  -3 882.074 837.549   2
   8  -4   3 1300.80 881.117  21
  -8  -4  -4 1830.49 648.002  14
  -8  -4  -4 1892.89 498.596  11
  -8  -4  -4 2202.45 762.668  13
   8  -4   4 2060.38 630.416  12
  -8  -4  -4 2954.63 1632.07   2
  -8  -4  -4 1994.99 600.455  10
   8  -4   4 2848.28 517.495  43
   8  -4   4 1603.06 1073.24  21
  -8  -4  -5 3486.29 654.762  11
  -8  -4  -5 5136.66 964.806  14
   8  -4   5 3956.36 871.715  12
  -8  -4  -5 5514.12 1077.24  13
  -8  -4  -5 5795.06 2028.98   2
  -8  -4  -5 4968.43 922.368  10
  -8  -4  -5 3180.88 428.426  38
   8  -4   5 5249.01 651.117  43
   8  -4   5 3407.69 1641.34  21
  -8  -4  -6 10310.7 1036.95  11
  -8  -4  -6 12366.8 1537.98  14
   8  -4   6 9327.01 1241.15  12
  -8  -4  -6 13182.3 1747.75  13
  -8  -4  -6 11239.4 2877.47   2
  -8  -4  -6 14241.6 1608.91  10
  -8  -4  -6 10846.3 805.475  38
   8  -4   6 13824.0 1040.02  43
   8  -4   6 11675.6 3099.12  21
  -8  -4  -7 5790.22 1064.85  14
  -8  -4  -7 7346.65 1375.50  13
  -8  -4  -7 4868.99 709.223  11
  -8  -4  -7 5504.69 1088.16  10
  -8  -4  -7 5302.39 974.770   8
  -8  -4  -7 4772.22 2111.27   2
  -8  -4  -7 5979.44 637.335  38
   8  -4   7 7410.39 829.132  43
   8  -4   7 5118.46 2056.97  21
  -8  -4  -8 6875.06 1381.22  13
  -8  -4  -8 6332.36 1104.04  14
  -8  -4  -8 5685.16 894.773  11
  -8  -4  -8 6056.41 677.468  38
   8  -4   8 6481.23 814.816  43
  -8  -4  -8 4977.86 931.728   8
  -8  -4  -8 6442.71 1137.20  10
  -8  -4  -9 9527.90 1358.49  14
  -8  -4  -9 5928.82 928.963  11
   8  -4   9 7557.45 882.644  43
  -8  -4  -9 7598.25 749.706  38
  -8  -4  -9 4989.48 937.525   8
  -8  -4  -9 7920.62 1285.67  10
  -8  -4 -10 1540.35 638.904  11
  -8  -4 -10 3860.92 936.010  14
  -8  -4 -10 4128.94 627.187  38
   8  -4  10 3108.02 577.405  43
  -8  -4 -10 1970.79 572.588   8
  -8  -4 -10 4294.42 998.489  10
  -8  -4 -11 492.873 485.581  11
  -8  -4 -11 755.128 560.692  14
   8  -4  11 589.849 353.608  43
  -8  -4 -11 482.565 489.357  10
  -8  -4 -12 2688.68 735.987  14
  -8  -4 -12 1225.79 550.094  11
  -8  -4 -12 2444.78 612.818  10
  -8  -4 -13 1441.12 502.160  14
   8  -4  13 1953.43 360.876  39
   8  -2 -16 474.607 329.036  17
   8  -2 -15 695.159 404.660  13
   8  -2 -15 1245.13 589.477  17
   8  -2 -14 6547.21 1102.74  13
   8  -2 -14 6750.10 1077.58   8
   8  -2 -14 6729.14 602.812  38
   8  -2 -14 8129.69 1214.90  18
   8  -2 -14 7519.10 1243.87  17
   8  -2 -13 662.415 635.315  17
   8  -2 -13 1036.97 658.964  13
   8  -2 -13 1794.24 744.500   8
   8  -2 -13 667.846 282.979  38
   8  -2 -13 1071.53 691.027  18
   8  -2 -12 3906.54 1085.95  13
   8  -2 -12 3722.22 1019.81  17
   8  -2 -12 2959.16 877.473   8
  -8  -2  12 1739.03 386.946  39
   8  -2 -12 1843.44 362.817  38
   8  -2 -12 3190.95 938.214  18
   8  -2 -11 2448.26 807.220  17
   8  -2 -11 3162.03 893.747  13
  -8  -2  11 3371.03 915.543  15
   8  -2 -11 3595.20 771.809  11
   8  -2 -11 2661.98 771.808   8
  -8  -2  11 2137.01 462.672  39
   8  -2 -11 1971.12 447.123  38
  -8  -2  11 2905.01 1275.58  25
   8  -2 -11 2657.62 827.909  18
   8  -2 -10 4437.86 1029.80  13
   8  -2 -10 1528.93 481.235  11
   8  -2 -10 4709.57 1050.06  17
   8  -2 -10 4155.70 861.572   8
   8  -2 -10 4586.37 1920.88   5
  -8  -2  10 3991.85 567.440  39
   8  -2 -10 3453.53 537.452  38
  -8  -2  10 3703.96 1384.24  25
   8  -2 -10 3188.63 863.586  18
   8  -2  -9 1147.44 303.873  11
   8  -2  -9 2272.18 760.633  14
   8  -2  -9 2872.42 794.547  13
   8  -2  -9 3580.30 934.019  17
   8  -2  -9 3880.56 871.410   8
   8  -2  -9 2770.97 1663.70   5
   8  -2  -9 4140.11 563.933  38
   8  -2  -9 3220.50 844.326  18
  -8  -2   9 3639.99 1335.46  25
  -8  -2   8 8440.60 1918.06   3
   8  -2  -8 11135.0 1363.24  13
  -8  -2   8 11298.3 1942.31  25
   8  -2  -7 684.053 1142.48   5
  -8  -2   7 1084.98 848.096   3
  -8  -2   7 636.354 713.988  25
  -8  -2   6 8564.51 1743.17   3
   8  -2  -6 9201.38 1737.11   1
   8  -2  -6 10944.5 2333.59   5
  -8  -2   6 9022.38 1494.34  25
  -8  -2   5 96644.3 5525.81   3
   8  -2  -5 81625.9 5286.64   1
   8  -2  -5 118306. 6908.44   5
   8  -2  -5 111138. 5299.71  27
  -8  -2   5 96645.9 4390.47  25
  -8  -2   4 59907.5 4145.22   3
   8  -2  -4 63258.3 4514.38   1
   8  -2  -4 65585.2 4954.92   5
   8  -2  -4 63111.3 3842.12  27
  -8  -2   4 53484.9 3113.43  25
  -8  -2   3 15802.5 2125.80   3
   8  -2  -3 19727.3 2185.83  27
  -8  -2   3 16839.9 1741.78  25
  -8  -2   2 16038.6 2046.41   3
   8  -2  -2 16363.4 2066.28  21
  -8  -2   2 16451.9 1586.01  25
  -8  -2   1 2393.43 921.719   3
   8  -2  -1 3591.73 1094.26  21
  -8  -2   1 3366.05 787.534  25
  -8  -2   0 291.760 574.002   3
  -8  -2   0 643.562 801.553   2
   8  -2   0 524.717 720.527  21
  -8  -2   0 1190.52 539.232  25
  -8  -2  -1 13546.4 1973.03   2
  -8  -2  -1 13305.1 1769.68   3
   8  -2   1 13503.1 2072.86  21
  -8  -2  -1 11989.6 1097.69  25
  -8  -2  -2 18732.6 2406.40   2
   8  -2   2 16980.1 2321.40  21
  -8  -2  -3 128519. 6667.39   2
   8  -2   3 118594. 6474.19  21
  -8  -2  -4 5916.11 1637.30   2
   8  -2   4 5104.27 1665.15  21
  -8  -2  -5 16239.8 2847.34   2
   8  -2   5 14500.7 2648.90  21
  -8  -2  -6 4325.58 1675.22   2
   8  -2   6 4559.46 1761.61  21
  -8  -2  -7 4826.83 954.409  14
  -8  -2  -7 6723.74 2180.73   2
  -8  -2  -7 3403.26 793.695  10
  -8  -2  -7 3927.52 499.651  38
   8  -2   7 5044.23 1769.39  21
  -8  -2  -8 914.869 537.959  14
  -8  -2  -8 155.929 344.704  11
  -8  -2  -8 1089.75 527.591   8
  -8  -2  -8 980.649 594.268  10
  -8  -2  -8 929.613 1333.05   2
  -8  -2  -8 2111.31 684.993   9
  -8  -2  -8 1172.58 352.596  38
   8  -2   8 2224.13 1645.57  21
   8  -2   8 3839.76 2119.99  24
  -8  -2  -9 1401.37 562.074  11
  -8  -2  -9 2627.20 757.966  17
  -8  -2  -9 3772.32 936.384  14
  -8  -2  -9 2740.89 784.905   8
  -8  -2  -9 3292.41 1982.33   2
  -8  -2  -9 3198.78 821.813  10
  -8  -2  -9 3030.41 843.242   9
  -8  -2  -9 3385.21 574.290  38
   8  -2   9 3074.16 2026.99  21
   8  -2   9 2052.88 1303.45  24
  -8  -2 -10 5353.02 816.624  11
  -8  -2 -10 9362.63 1381.53  14
  -8  -2 -10 5401.48 1060.83  17
  -8  -2 -10 7471.30 1236.09   8
  -8  -2 -10 6514.37 1229.03  10
  -8  -2 -10 8234.83 1317.39   9
  -8  -2 -10 10897.7 1163.21  38
  -8  -2 -11 1610.28 698.367  14
  -8  -2 -11 907.798 480.211  11
  -8  -2 -11 2297.34 833.899   8
  -8  -2 -11 1181.93 618.374  10
  -8  -2 -11 1194.41 688.367   9
   8  -2  11 1078.57 414.422  43
  -8  -2 -11 1149.38 678.064  17
  -8  -2 -12 1222.73 626.967  14
  -8  -2 -12 1476.67 722.487   8
  -8  -2 -12 887.013 466.089  10
  -8  -2 -12 562.877 616.014   9
   8  -2  12 1166.68 384.189  43
  -8  -2 -12 693.186 564.362  17
  -8  -2 -13 3.81803 445.412   8
  -8  -2 -13 842.615 585.426   9
  -8  -2 -13-142.264 511.220  14
  -8  -2 -14 744.769 431.671   8
  -8  -2 -14 689.073 483.828  14
   8   0 -16 241.987 297.173   8
   8   0 -16 1446.38 537.398  17
   8   0 -16 484.390 422.888  18
   8   0 -15 959.396 515.896   8
   8   0 -15 32.6287 489.194  17
   8   0 -15-52.6558 515.072  18
   8   0 -14 2276.18 697.875   8
   8   0 -14 1964.86 812.508  17
   8   0 -14 2236.58 881.805  18
   8   0 -13 2622.28 881.749   8
   8   0 -13 1539.14 696.901  17
   8   0 -13 2532.70 928.346  18
   8   0 -12 7897.63 1230.53   8
   8   0 -12 5092.70 1053.49  13
   8   0 -12 9657.82 1596.53  17
   8   0 -12 8493.67 1337.74  18
   8   0 -11 776.852 540.229   8
   8   0 -11 638.773 584.339   9
   8   0 -11 785.055 505.935  13
   8   0 -11 1502.47 807.890  17
  -8   0  11 304.228 681.910  25
   8   0 -11 2557.58 811.984  18
   8   0 -10 1983.62 1319.30   1
   8   0 -10 4079.30 886.018   8
   8   0 -10 4381.63 854.943   9
   8   0 -10 4770.25 1071.67  17
   8   0 -10 4316.68 975.819  13
   8   0 -10 3895.25 883.564  18
  -8   0  10 3628.00 1123.15  25
   8   0  -9 2771.26 1339.26   1
   8   0  -9 4496.00 883.772  17
  -8   0   9 5087.80 1429.32  25
   8   0  -9 3292.46 811.445  18
  -8   0   8 29291.8 3016.39   3
   8   0  -8 27590.1 3823.09   1
  -8   0   8 29795.8 2778.62  25
  -8   0   7 26822.0 2719.52   3
   8   0  -7 30030.7 3040.59   5
   8   0  -7 31510.5 3842.58   1
  -8   0   7 29617.7 2515.75  25
  -8   0   6 122690. 5439.81   3
   8   0  -6 123525. 7202.91   1
  -8   0   6 119012. 4557.10  25
  -8   0   5 75640.1 4023.33   3
   8   0  -5 79891.0 5461.75   1
  -8   0   5 77512.6 3352.34  25
  -8   0   4 79088.0 3884.55   3
   8   0  -4 82073.5 5161.67   1
  -8   0   4 76743.3 3082.83  25
  -8   0   3 99290.6 4072.65   3
   8   0  -3 96613.1 5313.93   1
   8   0  -3 89714.1 3033.13  27
  -8   0   3 100820. 5264.13  22
  -8   0   3 96465.5 3693.20  20
   8   0  -3 91273.4 2403.27  26
  -8   0   2 3745.25 904.353   3
  -8   0   2 3648.47 1099.92  22
  -8   0   2 3448.24 852.640  20
   8   0  -2 3410.89 563.730  26
   8   0  -2 3479.95 1005.59  21
  -8   0   1 9001.64 1214.35   3
  -8   0   1 10843.2 1616.99  22
   8   0  -1 9280.71 947.485  26
   8   0  -1 9218.13 1447.55  21
  -8   0   1 9945.20 1265.01  20
  -8   0   0 20790.1 1748.21   3
   8   0   0 24629.6 2210.27  21
  -8   0   0 23015.8 1916.87  20
  -8   0  -1 19225.4 1504.54   3
   8   0   1 19970.9 2063.89  21
  -8   0  -1 19981.8 1812.62  20
  -8   0  -2 1353.56 420.907   3
  -8   0  -2 1048.60 636.096   2
   8   0   2 934.651 773.320  21
  -8   0  -2 1396.49 607.393  20
  -8   0  -3 9677.90 915.949   3
  -8   0  -3 12068.2 1881.90   2
   8   0   3 9016.55 1671.18  21
  -8   0  -4 1932.18 937.282   2
  -8   0  -4 1853.96 752.017  28
   8   0   4 982.243 779.252  21
   8   0   4 2860.68 1259.73  23
  -8   0  -5 2496.91 1191.11   2
  -8   0  -5 2065.97 733.234  28
   8   0   5 3192.93 1163.53  21
   8   0   5 2512.15 1362.51  23
  -8   0  -6 18725.3 2781.41   2
  -8   0  -6 19499.6 2105.47  28
   8   0   6 17019.2 2699.29  21
   8   0   6 22955.9 3466.01  23
  -8   0  -7 4802.07 1611.93   2
   8   0   7 4345.34 1590.86  21
   8   0   7 7809.91 2192.41  23
  -8   0  -8 34.6672 356.537   8
  -8   0  -8 228.242 875.464   2
  -8   0  -8 267.296 391.883  10
  -8   0  -8 39.6055 444.594   9
  -8   0  -8 2553.89 542.026  11
   8   0   8 455.923 1036.06  21
   8   0   8 1002.34 1274.47  23
  -8   0  -9 206.732 444.548   8
  -8   0  -9 206.577 733.654   2
  -8   0  -9 258.379 465.240  10
  -8   0  -9-384.060 494.382   9
  -8   0  -9 569.717 454.786  14
   8   0   9 240.025 820.760  21
   8   0   9 434.114 1326.98  23
  -8   0 -10 17221.1 1894.49   8
  -8   0 -10 8405.46 1318.79  10
  -8   0 -10 15268.2 1725.61   9
  -8   0 -10 15431.7 1594.81  14
  -8   0 -10 11395.7 1550.63  17
   8   0  10 11100.1 3089.56  21
   8   0  10 13734.3 3546.82  23
  -8   0 -11 4484.75 1078.79   8
  -8   0 -11 3213.86 847.982  10
  -8   0 -11 5225.47 1142.79   9
  -8   0 -11 2826.73 889.987  17
  -8   0 -11 3172.12 775.349  14
  -8   0 -12 7242.96 1275.59   8
  -8   0 -12 7870.04 1374.33   9
  -8   0 -12 6819.85 1078.40  14
  -8   0 -12 7645.30 1245.44  17
  -8   0 -13 5669.10 1062.05   8
  -8   0 -13 9523.83 1326.15   9
  -8   0 -13 8027.35 1102.99  14
  -8   0 -14 9414.40 1216.39   8
  -8   0 -14 11160.5 1325.83   9
  -8   0 -15 166.304 375.724   8
  -8   0 -15 517.058 438.384   9
   8   2 -16 395.068 328.927  17
   8   2 -16 846.065 403.647  18
   8   2 -15 213.629 504.967  17
   8   2 -15 1692.36 635.638  18
   8   2 -14 7863.60 1284.02  17
   8   2 -14 6668.93 1170.25  18
   8   2 -13 520.379 546.309  17
   8   2 -13 939.552 862.488  18
   8   2 -12 1678.23 826.294  17
   8   2 -12 2445.63 885.663  18
   8   2 -11 3325.83 1795.40   1
   8   2 -11 2275.84 814.274  17
  -8   2  11 2774.48 2290.88  22
   8   2 -11 3667.73 1058.25  18
   8   2 -10 4577.45 1982.87   1
   8   2 -10 4553.77 1121.01  17
  -8   2  10 5743.37 2746.51  22
   8   2 -10 4231.43 1050.96  18
  -8   2  10 3908.33 1322.16  25
   8   2  -9 3077.89 1717.89   1
  -8   2   9 4893.90 2465.95  22
   8   2  -9 3675.65 931.289  18
  -8   2   9 2416.52 1033.16  25
   8   2  -8 11307.5 2749.69   1
  -8   2   8 11523.8 3154.15  22
   8   2  -8 12958.8 1413.67  18
   8   2  -7 1201.23 1188.78   1
  -8   2   7 1861.66 1115.53   3
  -8   2   7 1669.56 1456.04  22
   8   2  -6 9477.08 2291.36   1
  -8   2   6 9829.10 1707.69   3
  -8   2   6 10145.9 2631.14  22
  -8   2   6 9293.37 1433.58  20
  -8   2   5 105847. 5247.20   3
   8   2  -5 109805. 6859.80   1
  -8   2   5 108326. 7411.34  22
  -8   2   5 103203. 4783.07  20
  -8   2   4 62570.3 3852.66   3
   8   2  -4 59067.2 4807.57   1
  -8   2   4 62270.9 5272.56  22
  -8   2   4 59443.4 3610.41  20
   8   2  -4 62290.7 3561.20  26
   8   2  -3 18903.8 2722.75   1
  -8   2   3 18148.5 2052.00  20
   8   2  -3 17420.2 1945.89  26
  -8   2   3 17022.9 2948.37  22
   8   2  -2 11264.4 1354.31   7
   8   2  -2 14050.7 2104.35   1
  -8   2   2 14521.1 1629.83  29
  -8   2   2 16873.7 1927.65  20
   8   2  -2 16983.1 1832.09  26
   8   2  -1 3712.86 970.733   7
   8   2  -1 2295.58 1029.54   1
   8   2  -1 3490.97 1048.36   4
  -8   2   1 2830.46 789.318  29
  -8   2   1 2446.39 811.125  20
   8   2  -1 3302.41 921.855  26
   8   2   0 936.769 733.087   4
   8   2   0 741.552 561.028   7
   8   2   0 399.837 713.155   1
  -8   2   0 927.167 431.235  29
   8   2   0 151.725 605.858  26
  -8   2   0 461.964 640.887  20
   8   2   1 14625.2 1897.74   7
   8   2   1 11153.0 1627.04   1
   8   2   1 14480.3 2085.53   4
  -8   2  -1 13832.9 1447.65  29
   8   2   1 11940.0 1571.92  26
  -8   2  -1 13009.4 1767.75  20
   8   2   2 18616.5 2293.44   7
   8   2   2 13600.1 1690.47   1
  -8   2  -2 15256.5 1492.58   2
   8   2   2 18663.2 2344.75   4
  -8   2  -2 13382.1 1383.98  29
   8   2   2 13565.3 1515.30  21
  -8   2  -2 17083.8 2061.75  20
   8   2   2 17103.9 1883.85  26
   8   2   3 126366. 6173.32   7
   8   2   3 129647. 6296.60   6
  -8   2  -3 99642.4 3741.78   2
   8   2   3 130750. 6418.14   4
   8   2   3 104332. 2889.20  29
   8   2   3 104322. 4236.41  21
   8   2   3 118540. 5008.76  26
  -8   2  -3 125337. 5536.54  20
   8   2   4 5908.90 1739.68   4
   8   2   4 6276.74 1590.99   6
   8   2   4 5227.88 1455.90   7
   8   2   4 4493.94 1084.01  21
  -8   2  -4 3646.28 1079.20  20
   8   2   4 5015.42 1235.85  26
   8   2   5 16624.5 2633.42   7
   8   2   5 16761.8 2551.61   6
   8   2   5 16539.1 2669.47   4
  -8   2  -5 13258.8 1921.11  20
   8   2   5 12714.6 1933.99  26
   8   2   6 5968.42 1790.34   4
   8   2   6 3946.09 1485.99   7
   8   2   6 4773.10 1666.50   6
  -8   2  -6 4489.22 1224.80  28
   8   2   6 3176.44 1061.58  26
   8   2   7 4842.55 1739.91   4
  -8   2  -7 5166.39 904.999   9
   8   2   7 5010.34 2032.52   7
  -8   2  -7 5305.28 1465.16  28
   8   2   7 2647.02 1020.46  26
  -8   2  -8 337.391 585.764   9
   8   2   8 2102.34 1439.69   4
  -8   2  -8 1906.79 844.498   8
   8   2   8 956.062 1485.92   7
  -8   2  -8 601.687 494.131  10
  -8   2  -8 1071.99 813.246  28
   8   2   8 743.702 915.406  26
  -8   2  -9 1799.02 751.465  17
  -8   2  -9 3193.50 923.154   9
   8   2   9 2161.50 1488.13   4
  -8   2  -9 2967.47 947.916   8
   8   2   9 1024.53 1139.87   7
  -8   2  -9 1346.94 568.258  10
  -8   2  -9 1214.06 1139.92  28
   8   2   9 1482.57 843.954  26
   8   2   9 4866.34 2939.69  23
  -8   2 -10 3491.47 888.255  10
  -8   2 -10 8261.50 1458.28   8
  -8   2 -10 7876.72 1311.41   9
  -8   2 -10 5658.99 1104.37  17
  -8   2 -11 803.344 606.312  10
  -8   2 -11 1081.42 821.156   8
  -8   2 -11 2423.09 1023.79   9
  -8   2 -11 703.413 458.621  17
  -8   2 -12 579.836 645.232   8
  -8   2 -12 1040.39 585.856   9
  -8   2 -12 1443.00 729.575  17
  -8   2 -13 382.964 583.123   8
  -8   2 -13 477.630 558.962   9
  -8   2 -14-20.3259 462.794   8
  -8   2 -14 17.4738 461.171   9
  -8   2 -15 206.485 248.679   8
  -8   2 -15 674.751 370.198   9
   8   4 -14 1921.04 619.437  17
   8   4 -14 2102.49 615.103  18
   8   4 -13 5881.40 1043.17  17
   8   4 -13 6214.45 1072.45  18
   8   4 -12-415.166 538.511  17
   8   4 -12-90.8916 541.461  18
   8   4 -11 3366.40 1054.80  17
   8   4 -11 3389.52 970.608  18
   8   4 -10 12087.4 1606.87  18
   8   4 -10 10458.7 1364.17  19
   8   4  -9 908.276 733.790  18
   8   4  -9 961.165 563.430  19
   8   4  -8 7171.02 2331.24   1
  -8   4   8 10243.1 2407.66  29
   8   4  -8 11016.2 1580.31  18
   8   4  -8 10090.3 1398.32  19
   8   4  -7 9390.65 1185.94  16
  -8   4   7 8631.72 2035.31   3
   8   4  -7 9057.38 2580.69   1
  -8   4   7 8186.33 1957.06  29
   8   4  -7 9984.16 1415.93  19
   8   4  -6 2538.34 683.763  16
   8   4  -6 3509.62 1759.51   1
  -8   4   6 2357.71 1254.64   3
  -8   4   6 2361.91 1214.34  29
  -8   4   6 1349.85 656.221  20
   8   4  -6 2131.91 687.068  19
   8   4  -5 8240.82 1064.75  16
   8   4  -5 9570.53 2375.39   1
  -8   4   5 9456.50 2023.92  29
  -8   4   5 9387.71 2010.47  20
   8   4  -5 7524.11 1105.89  19
   8   4  -4 1416.40 1259.19   1
  -8   4   4 2461.01 1029.23  29
  -8   4   4 2457.36 1176.56  20
   8   4  -3 3011.82 1147.89   1
  -8   4   3 4449.99 1273.39  29
  -8   4   3 3276.75 1200.00  20
   8   4  -3 4148.63 1455.75  26
   8   4  -2 28936.0 3246.36   1
  -8   4   2 32763.8 3155.50  29
   8   4  -2 31130.5 3258.41  26
  -8   4   2 33193.5 3764.80  20
   8   4  -1 4952.04 1395.28   4
  -8   4   1 5729.96 1405.03  29
  -8   4   1 4806.03 1683.58  20
   8   4  -1 5178.84 1394.10  26
   8   4   0 17771.9 2807.84   4
  -8   4   0 17620.1 2377.56  29
  -8   4   0 19468.6 3000.94  20
   8   4   0 16315.8 2340.10  26
   8   4   1 3748.38 1429.42   4
  -8   4  -1 2671.72 1017.58  29
  -8   4  -1 3693.98 1611.83  20
   8   4   1 1918.76 1063.55  26
   8   4   2 18158.3 2963.75   4
  -8   4  -2 18200.2 2422.35  29
  -8   4  -2 17379.0 2881.03  20
   8   4   2 15271.2 2291.03  26
   8   4   3 778.610 833.389   4
   8   4   3 272.604 730.448  26
  -8   4  -3 937.731 827.437  20
   8   4   4 2827.02 1372.73   4
   8   4   4 3430.44 1756.12   6
  -8   4  -4 2861.78 496.328  46
  -8   4  -4 2938.72 509.677  37
  -8   4  -4 2406.78 802.947  19
  -8   4  -4 1565.62 954.522  20
   8   4   4 2545.87 1170.38  26
   8   4   5 5567.80 1928.43   4
   8   4   5 6027.95 1945.18   7
   8   4   5 3704.68 1804.52   6
  -8   4  -5 5545.16 665.730  46
  -8   4  -5 4110.16 928.486  19
   8   4   5 4344.26 1505.20  26
  -8   4  -5 4084.96 1366.06  20
   8   4   6 16689.8 3345.46   4
   8   4   6 12758.2 3099.92   7
  -8   4  -6 13588.0 1641.23  19
   8   4   6 11323.0 2181.79  26
   8   4   7 7221.79 2530.04   4
  -8   4  -7 5279.24 1167.42   9
   8   4   7 6458.35 2418.69   7
  -8   4  -7 5746.93 1653.01  28
  -8   4  -7 4855.21 1051.79  19
  -8   4  -8 6126.77 1192.82   9
  -8   4  -8 4635.01 1013.54  19
  -8   4  -9 8257.47 1368.43   9
  -8   4 -10 3354.56 1080.02   8
  -8   4 -10 2949.19 910.731   9
  -8   4 -10 2700.44 886.918  17
  -8   4 -11 585.498 603.048   8
  -8   4 -11 1192.01 724.998   9
  -8   4 -11 682.404 512.957  17
  -8   4 -12 2091.25 693.638   8
  -8   4 -12 2125.44 641.118   9
  -8   4 -13 1868.66 569.452   8
  -8   4 -13 1398.63 431.309   9
   8   6 -12 826.721 416.667  17
   8   6 -12 1569.99 453.827  18
   8   6 -11 1434.91 541.527  17
   8   6 -11 1386.38 494.037  18
   8   6 -10 1045.39 579.375  18
   8   6 -10 827.653 417.958  19
   8   6  -9-321.602 511.880  18
   8   6  -9 601.923 498.060  19
   8   6  -8 1567.42 487.898  16
   8   6  -8 1906.71 713.802  19
   8   6  -8 2252.38 848.822  18
   8   6  -7 5774.40 947.312  16
   8   6  -7 10003.0 1436.91  19
   8   6  -6 1944.23 661.506  16
   8   6  -6 1606.81 727.884  19
   8   6  -5 1951.19 748.041  16
   8   6  -5 1826.79 703.828  19
   8   6  -4 11578.9 1372.81  16
  -8   6   4 9329.40 845.495  37
  -8   6   4 9911.28 815.046  46
   8   6  -4 11757.8 1515.49  19
   8   6  -3 11584.5 1370.62  16
  -8   6   3 11158.6 895.620  46
  -8   6   3 11246.3 941.984  37
   8   6  -3 13779.6 1617.07  19
   8   6  -2 1099.23 610.467  16
  -8   6   2 1313.73 409.525  37
   8   6  -2 667.395 412.970  36
  -8   6   2 1141.17 393.982  46
   8   6  -2 978.487 604.649  19
   8   6  -1 3237.38 834.364  16
   8   6  -1 2857.33 530.810  36
  -8   6   1 3429.83 1319.80  29
  -8   6   1 3430.67 589.413  46
  -8   6   1 2867.66 540.265  37
  -8   6   1 3011.11 760.655  19
   8   6  -1 3066.67 822.613  19
  -8   6   1 2505.18 1486.32  20
   8   6   0 10888.3 1269.31  16
  -8   6   0 11998.4 991.879  37
   8   6   0 10280.6 865.298  36
  -8   6   0 10323.2 913.539  46
  -8   6   0 9675.20 2237.41  29
   8   6   0 10795.0 1419.25  19
  -8   6   0 9508.56 2735.50  20
   8   6   0 8400.03 2095.79  26
  -8   6   0 10030.3 1410.61  19
   8   6   1 3264.23 785.073  16
   8   6   1 3427.75 532.892  36
  -8   6  -1 4448.44 662.236  37
  -8   6  -1 3297.31 582.736  46
  -8   6  -1 3257.53 925.903  19
   8   6   1 3508.85 1330.11  26
   8   6   2 1006.88 500.254  16
   8   6   2 1356.90 358.328  36
  -8   6  -2 1786.07 515.815  37
  -8   6  -2 1718.13 450.956  46
  -8   6  -2 1224.65 354.968  36
  -8   6  -2 2451.31 846.275  19
   8   6   3 3621.64 827.775  16
   8   6   3 3494.29 505.820  36
  -8   6  -3 2453.61 480.931  36
   8   6   4 826.308 578.639  16
  -8   6  -4 477.152 270.830  36
  -8   6  -4 366.977 616.654  19
  -8   6  -5-738.240 622.772  19
  -8   6  -6 2349.12 842.047   9
  -8   6  -6 3182.71 886.956  19
  -8   6  -7 1335.55 587.301   9
  -8   6  -7 4126.79 951.150  19
  -8   6  -8 854.551 515.739   9
  -8   6  -8 1014.22 515.287  19
  -8   6  -9 1205.88 618.258   8
  -8   6  -9 2132.66 655.823  17
  -8   6  -9 1645.07 561.714  19
  -8   6 -10 4.96288 364.136   8
  -8   6 -11-291.464 289.865   8
   8   8  -7 151.985 238.645  19
   8   8  -7 814.715 303.729  18
   8   8  -6 630.194 278.331  16
  -8   8   6 33.6792 196.983  36
   8   8  -6 512.227 337.478  19
   8   8  -6 772.652 406.867  18
   8   8  -5 825.223 359.535  16
  -8   8   5 61.5791 219.647  36
   8   8  -5 604.973 392.737  19
   8   8  -4 3855.75 666.495  16
  -8   8   4 2753.18 371.691  36
   8   8  -4 4069.19 696.711  19
   8   8  -3 3136.20 574.788  16
  -8   8   3 2776.93 410.342  36
   8   8  -3 3192.93 673.533  19
   8   8  -2 227.411 400.931  16
  -8   8   2 106.559 253.207  36
   8   8  -2 84.0247 289.099  19
   8   8  -1 106.078 452.627  16
  -8   8   1 333.552 268.828  36
   8   8   0 604.078 433.209  16
  -8   8   0 175.308 243.702  36
  -8   8   0 376.789 328.800  19
   8   8   1 4552.81 704.471  16
  -8   8  -1 4237.67 485.982  36
  -8   8  -1 4313.41 719.199  19
   8   8   2 1006.18 412.703  16
  -8   8  -2 1338.69 429.731  16
  -8   8  -2 1831.42 345.789  36
  -8   8  -2 1785.18 557.434  19
   8   8   3 1716.83 409.738  16
  -8   8  -3 1817.30 549.531  19
  -8   8  -4 777.007 433.349  19
  -8   8  -5 161.480 291.215  19
  -8   8  -6 288.605 268.130  19
  -9  -7  10 1242.72 350.283  15
   9  -7 -10 1210.36 202.966  38
  -9  -7   9 972.724 379.567  15
   9  -7  -9 963.918 227.317  38
  -9  -7   8-456.103 431.913  15
   9  -7  -8 203.515 210.165  38
  -9  -7   7 461.213 382.407  15
   9  -7  -7 682.540 269.675  38
  -9  -7   6 4680.37 904.928  15
   9  -7  -6 5231.24 510.798  38
   9  -7  -6 5476.75 535.387  40
   9  -7  -6 5287.93 850.108  10
  -9  -7   5-581.928 474.568  15
   9  -7  -5-59.1589 227.898  38
   9  -7  -5 586.104 285.900  40
   9  -7  -5 453.803 509.325  10
  -9  -7   4 659.750 442.000  15
   9  -7  -4 1477.39 626.169  12
   9  -7  -4 926.824 330.134  40
   9  -7  -4 797.975 273.717  38
   9  -7  -3 4158.95 567.593  40
   9  -7  -3 5008.70 521.880  38
   9  -7  -2 4281.60 947.221  12
   9  -7  -2 3358.86 524.008  40
   9  -7  -2 3509.22 445.065  38
  -9  -7   2 3392.73 707.748  10
   9  -7  -1 1848.76 705.800  12
  -9  -7   1 1512.25 592.797  10
   9  -7   0 6430.47 1087.48  12
  -9  -7   0 6638.52 1080.10  10
  -9  -7  -1 531.136 455.200  11
   9  -7   1 685.016 639.496  12
  -9  -7  -1-159.057 471.538  10
   9  -7   2 3162.19 898.162  12
  -9  -7  -2 2379.93 662.844  11
  -9  -7  -2 3019.71 831.957  10
   9  -7   3 6493.53 1097.55  12
  -9  -7  -3 8077.96 1163.81  10
   9  -7   4 5578.76 980.397  12
  -9  -7  -4 4977.74 739.731  11
  -9  -7  -4 6908.95 1158.44  10
  -9  -7  -5 674.647 420.937  11
   9  -7   5 649.822 449.212  12
  -9  -7  -5 490.611 513.945  10
   9  -7   6 830.811 459.649  12
  -9  -7  -6 1511.05 441.893  11
  -9  -7  -6 853.400 502.912  10
  -9  -7  -7 152.225 313.742  11
  -9  -7  -7 471.991 409.702  10
  -9  -7  -8 571.353 299.882  11
  -9  -7  -8 1554.05 439.899  10
  -9  -7  -9-196.668 180.659  11
  -9  -5  13 390.970 291.093  15
   9  -5 -13 970.022 472.024  13
   9  -5 -13 648.929 229.348  38
  -9  -5  12 2903.16 717.943  15
   9  -5 -12 3713.95 823.633  13
   9  -5 -12 2240.53 396.827  38
  -9  -5  11 1429.20 680.429  15
   9  -5 -11 217.243 518.714  13
   9  -5 -11 469.020 319.552  38
   9  -5 -10 2423.14 898.436  13
  -9  -5  10 980.705 637.893  15
  -9  -5  10 2142.86 581.527  39
   9  -5 -10 2347.13 469.367  38
  -9  -5   9 1385.77 762.716  15
   9  -5  -9 2634.17 862.683  13
   9  -5  -9 2947.54 551.094  38
  -9  -5   9 1982.23 548.696  39
  -9  -5   8 3690.43 959.542  15
   9  -5  -8 3925.59 995.534  13
  -9  -5   8 3933.59 652.791  39
   9  -5  -8 5187.39 616.400  38
  -9  -5   7 1461.31 706.632  15
   9  -5  -7 1937.69 788.228  13
   9  -5  -7 1506.85 401.829  38
  -9  -5   7 1545.55 532.787  39
  -9  -5   6 2366.62 739.741  15
   9  -5  -6 2991.57 798.148  13
   9  -5  -6 2981.46 1503.45   5
   9  -5  -6 3222.84 539.740  38
   9  -5  -6 2440.47 435.433  40
  -9  -5   6 4072.17 680.574  39
  -9  -5   6 2150.66 1090.18  25
   9  -5  -5 11025.5 1406.93  12
  -9  -5   5 10809.4 1487.42  15
   9  -5  -5 11052.1 1434.27  13
   9  -5  -5 12835.2 3510.74   5
   9  -5  -5 12476.9 926.656  38
   9  -5  -5 8113.89 754.564  40
  -9  -5   5 9462.66 2067.66  25
   9  -5  -4 4305.20 875.226  13
  -9  -5   4 5288.95 1061.28  15
   9  -5  -4 4040.30 947.043  12
   9  -5  -4 8062.95 2501.85   5
   9  -5  -4 5251.80 621.010  38
   9  -5  -4 5462.73 1704.91  27
  -9  -5   4 5465.28 1527.63  25
  -9  -5   3 5780.31 1117.52  15
   9  -5  -3 6885.74 1187.36  12
   9  -5  -3 7038.57 2244.42   5
   9  -5  -3 7005.72 1768.42  27
  -9  -5   3 7680.85 1839.67  25
  -9  -5   2 242.820 406.757  15
   9  -5  -2 1006.08 528.482  12
   9  -5  -2 1025.71 1386.92   5
  -9  -5   2 767.030 283.336  40
   9  -5  -2 1551.79 1420.89  27
  -9  -5   2 1086.27 846.419  25
  -9  -5   1 4015.57 845.497  15
   9  -5  -1 4011.80 878.794  12
  -9  -5   1 4739.83 543.986  40
   9  -5  -1 3506.10 1444.04  27
   9  -5  -1 3474.82 1937.89   5
   9  -5   0 11767.6 1476.40  12
   9  -5   0 12939.0 2935.96   5
   9  -5   1 2817.24 766.504  12
  -9  -5  -1 2786.93 712.482  10
   9  -5   2 252.011 504.644  12
  -9  -5  -2 91.6328 328.826  11
  -9  -5  -2-119.087 479.716  10
   9  -5   3 2095.48 671.983  12
  -9  -5  -3 1796.34 503.042  11
   9  -5   3 3346.04 615.711  43
  -9  -5  -3 2267.96 686.823  10
  -9  -5  -4 5780.56 1036.67  14
   9  -5   4 7336.20 1195.02  12
  -9  -5  -4 5895.77 926.031  11
   9  -5   4 9810.24 938.664  43
  -9  -5  -4 5067.59 1822.29   2
  -9  -5  -4 9884.19 1372.44  10
  -9  -5  -5 2673.19 707.679  11
  -9  -5  -5 1675.10 581.728  14
   9  -5   5 1627.54 609.891  12
   9  -5   5 2497.99 569.968  43
  -9  -5  -5 810.143 1049.67   2
  -9  -5  -5 3153.43 882.971  10
  -9  -5  -6 9400.16 1074.16  11
  -9  -5  -6 8503.50 1239.34  14
   9  -5   6 10473.8 1381.82  12
   9  -5   6 11991.6 1076.94  43
  -9  -5  -6 12243.7 1577.75  10
  -9  -5  -7 1177.17 506.698  14
  -9  -5  -7 1540.54 593.047  11
  -9  -5  -7 2117.20 390.755  38
   9  -5   7 2863.71 668.096  43
  -9  -5  -7 2624.26 776.264  10
  -9  -5  -8 8905.06 1276.68  14
  -9  -5  -8 8647.95 1039.07  11
   9  -5   8 10755.3 983.708  43
  -9  -5  -8 9204.56 732.569  38
  -9  -5  -8 11534.3 1503.33  10
  -9  -5  -9 1565.03 567.206  11
  -9  -5  -9 534.569 678.836  10
  -9  -5 -10 554.112 489.932  14
  -9  -5 -10-294.180 392.396  11
  -9  -5 -10 823.147 536.172  10
  -9  -5 -11-285.771 334.833  11
  -9  -5 -11-127.741 312.355  14
   9  -5  11-268.963 286.782  39
  -9  -5 -11 628.160 424.693  10
  -9  -5 -12 130.329 268.652  14
   9  -5  12 81.0274 191.538  39
   9  -3 -15 1733.58 450.327  13
  -9  -3  15 2305.59 341.639  35
   9  -3 -15 2833.99 637.943  17
   9  -3 -14 785.258 500.188  13
   9  -3 -14 455.487 242.735  38
   9  -3 -14 695.034 491.964  17
  -9  -3  13 152.808 405.063  15
   9  -3 -13-216.085 547.019  13
  -9  -3  13-0.31361 250.620  39
   9  -3 -13-423.910 301.079  38
   9  -3 -13 689.269 586.142  17
  -9  -3  12 2447.84 786.528  15
   9  -3 -12 3492.01 989.469  13
   9  -3 -12 2967.94 830.981   8
  -9  -3  12 3022.55 575.233  39
   9  -3 -12 4700.87 595.365  38
   9  -3 -12 3172.18 950.622  17
  -9  -3  11 1451.31 672.293  15
   9  -3 -11 220.341 280.171  11
   9  -3 -11 1363.44 726.975  13
   9  -3 -11 1539.00 704.911   8
  -9  -3  11 590.995 364.763  39
   9  -3 -11 1916.14 453.799  38
   9  -3 -11 2017.12 808.085  17
   9  -3 -10 10098.6 1515.30  13
   9  -3 -10 5343.07 722.528  11
  -9  -3  10 8557.88 1426.48  15
   9  -3 -10 11796.3 1521.33   8
   9  -3 -10 8724.19 2920.12   5
  -9  -3  10 9691.02 984.988  39
   9  -3 -10 12979.5 969.050  38
   9  -3 -10 11481.9 1605.77  17
  -9  -3  10 7325.36 1878.34  25
   9  -3 -10 11459.5 1451.74  18
   9  -3  -9 4837.42 998.281  13
  -9  -3   9 3748.01 934.925  15
   9  -3  -9 4830.46 963.999   8
   9  -3  -9 4456.93 2097.63   5
  -9  -3   9 4864.49 670.561  39
   9  -3  -9 5535.83 617.323  38
   9  -3  -9 5117.64 1021.53  18
   9  -3  -9 5111.36 1079.72  17
  -9  -3   9 3926.29 1350.84  25
   9  -3  -8 2183.99 679.876  13
  -9  -3   8 1141.83 469.438  15
   9  -3  -8 2665.48 729.158   8
   9  -3  -8 4528.67 2105.26   5
  -9  -3   8 2249.23 469.789  39
   9  -3  -8 3172.94 498.326  38
  -9  -3   8 2629.50 1202.65  25
   9  -3  -8 2686.34 723.591  18
   9  -3  -8 3153.32 852.225  17
   9  -3  -7 5026.06 980.502  13
  -9  -3   7 3420.49 811.749  15
   9  -3  -7 3945.78 832.938   8
   9  -3  -7 5377.30 2085.98   5
  -9  -3   7 4527.53 628.171  39
   9  -3  -7 4542.02 508.077  32
   9  -3  -7 4593.70 555.997  38
   9  -3  -7 5547.84 1037.27  17
  -9  -3   7 4816.11 1353.91  25
   9  -3  -6 19350.4 3441.10   5
  -9  -3   6 15141.1 2274.58  25
   9  -3  -5 5361.09 1765.78   5
  -9  -3   5 4194.80 1218.05  25
   9  -3  -5 4312.50 1402.73  27
  -9  -3   4 10779.8 2173.06   3
   9  -3  -4 12819.6 2721.08   5
   9  -3  -4 13197.4 2152.04  27
  -9  -3   4 11112.6 1724.64  25
  -9  -3   3 3551.18 1314.41   3
   9  -3  -3 1924.98 1372.83   5
   9  -3  -3 2636.24 1022.59  27
  -9  -3   3 3618.98 1079.81  25
  -9  -3   2 5537.01 1404.94   2
   9  -3  -2 2561.59 932.238  21
  -9  -3   2 3310.19 959.147  25
  -9  -3   1 18173.8 2427.15   2
   9  -3  -1 14596.6 2199.09  21
  -9  -3   1 19849.7 1984.68  25
  -9  -3   0 8569.62 1763.89   2
   9  -3   0 7204.59 1547.17  21
  -9  -3   0 6862.85 1148.47  25
  -9  -3  -1 16071.8 2476.37   2
  -9  -3  -1 11104.0 1358.77  25
   9  -3   1 13543.1 2291.42  21
  -9  -3  -2 49038.6 4459.79   2
   9  -3   2 46265.5 4409.68  21
  -9  -3  -3 3034.68 1385.86   2
   9  -3   3 4457.37 1692.27  21
  -9  -3  -4 6458.95 2024.40   2
   9  -3   4 4352.18 1793.44  21
   9  -3   4 6832.21 1674.83  24
  -9  -3  -5 4559.62 1731.27   2
   9  -3   5 2766.23 1433.96  21
   9  -3   5 3658.38 1553.48  24
  -9  -3  -6 4653.92 899.123  14
  -9  -3  -6 4185.93 695.225  11
  -9  -3  -6 4126.29 934.916  13
  -9  -3  -6 4452.57 840.089  10
   9  -3   6 2955.88 398.771  41
  -9  -3  -6 3058.83 440.832  38
   9  -3   6 2808.49 1752.66  21
   9  -3   6 5024.23 1890.02  24
  -9  -3  -7 914.788 553.259  14
  -9  -3  -7 262.346 372.169  11
  -9  -3  -7 1504.76 651.361  13
  -9  -3  -7 2460.72 1687.47   2
  -9  -3  -7 1655.25 581.026  10
  -9  -3  -7 629.052 532.833   9
  -9  -3  -7 788.043 295.958  38
   9  -3   7 770.233 261.496  41
   9  -3   7 699.387 1417.84  21
   9  -3   7 570.714 928.033  24
  -9  -3  -8 5349.42 762.542  11
  -9  -3  -8 4263.74 989.692  13
  -9  -3  -8 5744.53 1106.06  14
  -9  -3  -8 3168.20 765.812   8
  -9  -3  -8 2985.00 1418.89   2
  -9  -3  -8 4818.50 1029.71  10
  -9  -3  -8 3620.98 855.576   9
  -9  -3  -8 5378.69 650.712  38
   9  -3   8 4135.05 1882.65  21
   9  -3   8 8333.30 2845.66  24
  -9  -3  -9 516.970 465.923  14
  -9  -3  -9 670.355 426.735  11
   9  -3   9 1069.44 471.809  43
  -9  -3  -9 1567.96 562.668  38
  -9  -3  -9 282.267 403.494   8
  -9  -3  -9 1494.29 735.255  10
  -9  -3  -9 819.873 613.513   9
  -9  -3 -10 8873.04 1362.93  14
  -9  -3 -10 3753.76 862.061  11
   9  -3  10 6888.91 819.825  43
  -9  -3 -10 4467.12 920.532   8
  -9  -3 -10 6701.49 1192.39  10
  -9  -3 -10 5378.24 1049.91   9
  -9  -3 -11 1506.25 549.386  11
  -9  -3 -11 3065.25 837.413  14
   9  -3  11 2892.38 618.887  43
  -9  -3 -11 2162.86 637.469   8
  -9  -3 -11 1654.20 630.120  10
  -9  -3 -12 22.6842 463.593  14
   9  -3  12 213.928 324.041  43
  -9  -3 -12-83.5519 417.319   8
  -9  -3 -12 324.082 442.245  10
  -9  -3 -13-486.070 377.211   8
  -9  -3 -13 321.801 418.679  14
  -9  -3 -14 1385.56 485.508  14
   9  -1 -16 1617.10 550.457  17
   9  -1 -15-534.161 444.136   8
   9  -1 -15 825.955 548.373  17
   9  -1 -15 227.158 492.801  18
   9  -1 -14 1008.55 421.953   8
   9  -1 -14 461.061 400.458  13
   9  -1 -14 817.120 691.521  17
   9  -1 -13 1853.23 649.351   8
   9  -1 -13 928.874 600.561  13
   9  -1 -13 1451.54 726.696  17
   9  -1 -13 217.540 682.149  18
   9  -1 -12 1893.22 781.693   8
   9  -1 -12 702.458 634.167  13
   9  -1 -12 2255.22 859.725  17
   9  -1 -12 1412.62 780.794  18
   9  -1 -11 4914.47 1001.96   8
   9  -1 -11 5527.45 1166.94  13
   9  -1 -11 6224.38 1210.19  17
   9  -1 -11 5652.77 1067.29  18
  -9  -1  11 3187.78 1244.20  25
   9  -1 -10 1915.22 770.988  17
   9  -1 -10 1185.98 659.181  13
   9  -1 -10 2131.55 739.176   8
   9  -1 -10 1474.19 349.586  38
   9  -1 -10 941.944 695.900  18
  -9  -1  10 648.344 768.386  25
   9  -1  -9 8506.98 1107.48   8
   9  -1  -9 9749.41 1404.33  13
   9  -1  -9 9285.53 1220.20  18
   9  -1  -9 9738.79 1313.36  17
  -9  -1   9 7694.39 1674.19  25
   9  -1  -8 5050.61 1617.51   1
  -9  -1   8 4649.61 1557.80   3
   9  -1  -8 4547.14 1524.03   5
  -9  -1   8 3942.67 1107.48  25
  -9  -1   7 8262.57 1827.83   3
   9  -1  -7 7391.50 1864.70   5
   9  -1  -7 7165.65 1811.30   1
  -9  -1   7 9905.70 1620.88  25
  -9  -1   6 94805.7 5276.45   3
   9  -1  -6 111594. 6591.21   5
  -9  -1   6 102695. 4568.18  25
   9  -1  -5 11855.9 2333.79   1
  -9  -1   5 11627.0 1866.25   3
   9  -1  -5 11689.9 2221.86   5
  -9  -1   5 9106.61 1355.83  25
  -9  -1   4 22006.2 2358.18   3
   9  -1  -4 22969.1 2963.08   1
   9  -1  -4 24293.1 2145.68  27
  -9  -1   4 23091.3 1926.21  25
  -9  -1   3 6395.51 1225.40   3
   9  -1  -3 6448.03 1163.71  27
  -9  -1   3 7118.21 1111.20  25
  -9  -1   2 399.568 581.014   3
  -9  -1   2 881.315 452.658  25
  -9  -1   2 1050.07 705.697  22
   9  -1  -2 164.917 687.590  21
  -9  -1   1 9626.63 1424.73   3
   9  -1  -1 9015.37 1566.20  21
  -9  -1   1 8956.15 988.226  25
  -9  -1   0 65913.4 3434.73   3
   9  -1   0 67179.8 4006.01  21
  -9  -1   0 60931.3 2198.50  25
  -9  -1  -1 705.008 567.267   3
  -9  -1  -1 448.369 209.690  28
   9  -1   1 1030.11 862.279  21
  -9  -1  -1 341.480 241.036  25
   9  -1   1 700.736 614.220  23
  -9  -1  -2 16235.9 1635.68   3
  -9  -1  -2 19652.7 2395.40   2
  -9  -1  -2 11051.7 885.978  28
   9  -1   2 16401.0 2220.23  21
   9  -1   2 17131.2 2215.26  23
  -9  -1  -3 16464.5 1540.48   3
  -9  -1  -3 19111.6 2668.07   2
  -9  -1  -3 12148.2 1182.86  28
   9  -1   3 15541.5 2396.89  21
   9  -1   3 20966.1 2716.33  23
  -9  -1  -4 4881.99 1531.55   2
   9  -1   4 5271.40 1516.01  21
   9  -1   4 4245.84 1531.79  23
  -9  -1  -5 12111.2 2235.04   2
   9  -1   5 12827.8 2380.60  21
   9  -1   5 12241.9 2393.58  23
  -9  -1  -6 13096.3 2584.42   2
   9  -1   6 15357.2 3040.36  23
   9  -1   6 12271.4 2513.08  21
  -9  -1  -7 250.647 777.890   2
   9  -1   7 1067.30 1095.31  21
   9  -1   7 354.590 1309.46  23
  -9  -1  -8 2324.07 641.359  14
  -9  -1  -8 796.916 353.801  11
  -9  -1  -8 2569.74 637.682   8
  -9  -1  -8 2506.10 1486.44   2
  -9  -1  -8 2160.05 674.559  10
  -9  -1  -8 2467.35 704.726   9
  -9  -1  -8 2079.53 394.873  31
   9  -1   8 707.634 915.881  21
   9  -1   8 61.4593 1202.69  23
  -9  -1  -9 10343.9 1387.00   8
  -9  -1  -9 10335.1 2629.77   2
  -9  -1  -9 9497.26 1392.58  10
  -9  -1  -9 9710.41 1356.62   9
  -9  -1  -9 6482.30 816.183  11
  -9  -1  -9 8931.06 1267.33  14
  -9  -1  -9 8929.68 1212.52  18
   9  -1   9 7354.56 2533.90  21
  -9  -1 -10 2452.90 1502.80   2
  -9  -1 -10 628.329 597.085   8
  -9  -1 -10-110.571 435.393  10
  -9  -1 -10 894.717 694.515   9
  -9  -1 -10 784.443 655.440  14
  -9  -1 -10 232.312 383.781  18
   9  -1  10 1555.97 1575.34  21
   9  -1  10 874.060 1403.43  24
  -9  -1 -11 5085.43 1038.24   8
  -9  -1 -11 3280.23 804.137  10
  -9  -1 -11 6581.82 1240.05   9
  -9  -1 -11 5486.35 1067.16  14
  -9  -1 -12 2436.56 743.762   8
  -9  -1 -12 3540.87 980.868   9
  -9  -1 -12 2231.90 772.753  10
  -9  -1 -12 2946.56 812.658  14
  -9  -1 -13 2754.20 740.221   8
  -9  -1 -13 3335.12 920.923   9
  -9  -1 -13 3547.36 799.337  14
  -9  -1 -14 455.935 367.449   8
  -9  -1 -14-128.097 476.694   9
  -9  -1 -15 1317.24 413.512   8
   9   1 -16 1795.67 555.223  17
   9   1 -16 1717.27 579.657  18
   9   1 -15 257.684 427.418  17
   9   1 -15 796.148 568.686  18
   9   1 -14 1948.79 756.367  17
   9   1 -14 1790.72 879.575  18
   9   1 -13 1111.43 528.977   8
   9   1 -13 2746.05 943.954  17
   9   1 -13 2140.10 942.739  18
   9   1 -12 1017.37 481.568   8
   9   1 -12 1239.75 748.380  17
   9   1 -12 1226.65 825.460  18
   9   1 -11 4760.34 1934.79   1
   9   1 -11 5612.54 1094.69  17
   9   1 -11 3784.03 979.142  13
  -9   1  11 3253.36 1202.12  25
  -9   1  11 5895.36 2562.62  22
   9   1 -11 5894.76 1169.61  18
   9   1 -10 2359.93 1725.03   1
   9   1 -10 1279.05 678.576  13
   9   1 -10 1558.21 737.689  17
  -9   1  10-897.898 1719.31  22
   9   1 -10 1480.97 779.158  18
  -9   1  10 1609.08 879.885  25
   9   1  -9 12063.6 2987.08   1
   9   1  -9 10245.9 1408.22  17
  -9   1   9 13479.0 3397.54  22
   9   1  -9 9031.76 1282.85  18
  -9   1   9 8847.74 1698.78  25
   9   1  -8 4841.44 1724.60   1
  -9   1   8 4907.58 1438.98   3
  -9   1   8 5064.39 1294.06  25
  -9   1   8 6436.06 2286.50  22
   9   1  -7 12440.1 2673.41   1
  -9   1   7 10735.7 1771.35   3
  -9   1   7 11632.1 2702.53  22
  -9   1   7 11237.5 1629.73  25
  -9   1   6 102826. 5210.68   3
   9   1  -6 111187. 7272.16   1
  -9   1   6 109064. 7520.12  22
  -9   1   6 87979.6 3996.69  20
  -9   1   5 10731.8 1700.58   3
   9   1  -5 10845.0 2361.31   1
  -9   1   5 10996.5 2196.46  22
  -9   1   5 9161.40 1308.96  20
  -9   1   4 23340.5 2316.59   3
   9   1  -4 22118.4 2973.43   1
   9   1  -4 23408.3 1827.78  26
  -9   1   4 23226.4 2058.18  20
  -9   1   4 26061.5 3316.45  22
  -9   1   3 7002.10 1318.22   3
   9   1  -3 6674.76 1627.05   1
  -9   1   3 6923.32 1711.56  22
  -9   1   3 6791.70 1195.77  20
   9   1  -3 7033.10 1043.26  26
  -9   1   2 257.333 558.469   3
   9   1  -2-491.995 786.857   1
  -9   1   2 299.441 848.579  22
  -9   1   2 529.986 547.747  20
   9   1  -2 314.103 415.791  26
  -9   1   1 9344.19 1331.26   3
   9   1  -1 9298.11 1210.97  26
   9   1  -1 9621.28 1512.21  21
  -9   1   1 10464.4 1402.01  20
  -9   1   0 69336.5 3284.24   3
   9   1   0 63656.0 3586.26   7
  -9   1   0 63817.5 2548.30  29
   9   1   0 60884.6 3079.97  26
  -9   1   0 67504.9 3526.26  20
   9   1   0 64888.3 3667.58  21
  -9   1  -1 526.781 504.889   3
   9   1   1 1189.06 738.295   7
  -9   1  -1 486.801 295.539  29
   9   1   1 1064.21 719.432  21
   9   1   1 865.213 607.841  26
  -9   1  -1 1266.00 746.581  20
  -9   1  -2 17460.3 1648.21   3
   9   1   2 15634.4 2023.52   7
  -9   1  -2 16960.1 2053.39   2
   9   1   2 17455.7 2145.65   4
  -9   1  -2 12171.8 905.021  29
   9   1   2 16482.9 1945.90  21
  -9   1  -2 17007.8 1911.92  20
  -9   1  -3 20402.0 1671.81   3
   9   1   3 19996.5 2520.49   7
  -9   1  -3 19426.8 2259.38   2
   9   1   3 19869.4 2564.38   4
   9   1   3 16840.0 2073.01  21
  -9   1  -3 18109.6 2087.06  20
   9   1   4 3910.40 1234.48   4
  -9   1  -4 6049.62 1425.01   2
   9   1   4 4530.22 1368.08   7
   9   1   4 4864.74 1221.43  21
  -9   1  -4 5036.85 1204.16  20
   9   1   5 12514.4 2227.68   4
  -9   1  -5 8745.49 1673.60   2
   9   1   5 11549.8 2119.39   7
  -9   1  -5 13402.0 1773.34  28
   9   1   5 10308.9 1801.08  21
  -9   1  -5 8463.35 1503.83  20
   9   1   6 13719.0 2597.41   7
  -9   1  -6 13783.4 2215.66   2
   9   1   6 15860.6 2694.15   4
  -9   1  -6 14653.9 2072.80  28
   9   1   6 9923.34 2053.99  21
   9   1   7-298.727 669.807   7
   9   1   7 1442.01 1348.17   4
  -9   1  -7-45.8108 682.216  28
   9   1   7-107.799 839.190  21
   9   1   7 87.7834 1348.59  23
  -9   1  -8 2716.05 783.802   9
  -9   1  -8 2287.54 808.764  10
  -9   1  -8 2615.24 762.765   8
   9   1   8 1732.02 960.651   7
  -9   1  -8 2243.68 1132.62  28
   9   1   8 1678.50 1273.51  21
   9   1   8 3155.59 1729.77  23
  -9   1  -9 9720.83 1430.89   8
  -9   1  -9 7931.79 1317.64  10
  -9   1  -9 10630.5 1466.79   9
   9   1   9 10705.7 3237.77  23
  -9   1 -10 452.316 544.872   8
  -9   1 -10 496.727 471.507  10
  -9   1 -10 731.844 714.344   9
   9   1  10 508.919 912.254  26
   9   1  10 745.633 1478.41  23
  -9   1 -11 6793.61 1364.00   8
  -9   1 -11 2732.63 810.810  10
  -9   1 -11 5741.27 1227.20   9
  -9   1 -12 2050.09 795.005   8
  -9   1 -12 843.100 557.624  10
  -9   1 -12 2096.90 846.444   9
  -9   1 -13 3220.01 907.639   8
  -9   1 -13 3188.44 946.380   9
  -9   1 -14 59.5372 450.458   8
  -9   1 -14 870.443 569.331   9
  -9   1 -15 1397.16 412.843   8
  -9   1 -15 1810.51 479.203   9
   9   3 -15 2836.02 669.309  17
   9   3 -15 2461.43 636.982  18
   9   3 -14 1423.08 688.281  17
   9   3 -14 562.845 582.781  18
   9   3 -13-337.842 526.285  17
   9   3 -13 892.533 671.467  18
   9   3 -12 3856.21 1049.44  17
   9   3 -12 3826.90 986.840  18
   9   3 -11 951.958 779.389  17
   9   3 -11 1735.83 907.776  18
   9   3 -10 11190.8 3313.28   1
  -9   3  10 10090.8 2398.33  29
  -9   3  10 11664.9 3623.99  22
   9   3 -10 12971.8 1685.30  18
   9   3 -10 12474.1 1728.38  17
  -9   3  10 8132.63 1829.42  25
   9   3  -9 7031.42 2532.85   1
  -9   3   9 7453.76 1882.25  29
  -9   3   9 5162.19 2592.45  22
   9   3  -9 5664.32 1204.47  18
   9   3  -8 3707.82 1601.34   1
  -9   3   8 2691.35 1110.71  29
  -9   3   8 3128.42 1911.84  22
   9   3  -8 3088.67 936.368  18
   9   3  -8 2835.28 735.850  19
  -9   3   7 3411.60 1320.65   3
   9   3  -7 4652.75 1864.45   1
  -9   3   7 3444.74 1182.94  29
  -9   3   7 5991.60 2311.48  22
   9   3  -7 4905.23 973.338  19
  -9   3   6 19531.4 2767.35   3
   9   3  -6 18646.3 3256.89   1
  -9   3   6 18484.6 2553.56  29
  -9   3   6 21561.2 3957.49  22
  -9   3   6 17865.8 2472.33  20
  -9   3   5 4591.30 1237.36   3
   9   3  -5 4894.91 1703.89   1
  -9   3   5 3540.92 1074.03  29
  -9   3   5 5013.27 1332.55  20
   9   3  -4 10841.1 2347.13   1
  -9   3   4 11369.3 1838.77  29
  -9   3   4 10625.4 1830.15  20
   9   3  -4 11676.1 1877.68  26
   9   3  -3 2559.06 1324.87   1
  -9   3   3 3225.60 1140.00  29
  -9   3   3 2655.61 1128.52  20
   9   3  -3 2324.68 1007.90  26
   9   3  -2 4448.35 1378.26   1
   9   3  -2 3033.00 841.715   7
  -9   3   2 4969.92 1225.84  29
  -9   3   2 5209.73 1481.84  20
   9   3  -2 4772.52 1218.00  26
   9   3  -1 14195.7 1973.72   7
   9   3  -1 17633.1 2373.93   1
   9   3  -1 21804.6 2632.65   4
  -9   3   1 18630.5 2104.23  29
  -9   3   1 21818.3 2706.10  20
   9   3  -1 18031.1 2203.35  26
   9   3   0 10604.1 1962.76   4
   9   3   0 8761.63 1586.71   1
   9   3   0 8650.20 1674.75   7
  -9   3   0 8495.52 1471.97  29
   9   3   0 8701.61 1598.62  26
  -9   3   0 10410.1 1900.77  20
   9   3   1 16055.8 2435.83   7
   9   3   1 14990.5 2374.56   4
  -9   3  -1 15125.1 1854.52  29
  -9   3  -1 12807.7 2112.60  20
   9   3   1 13411.4 1901.55  26
   9   3   2 49188.0 4265.14   7
   9   3   2 46845.8 4303.66   4
  -9   3  -2 35936.5 2813.78  29
  -9   3  -2 49157.2 4104.61  20
   9   3   2 42492.2 3457.86  26
   9   3   3 4168.72 1490.79   4
   9   3   3 3726.26 1407.50   7
   9   3   3 1792.27 969.529  26
  -9   3  -3 2511.35 1113.69  20
   9   3   4 6551.25 1785.70   4
   9   3   4 5545.60 1650.18   7
  -9   3  -4 4254.75 1363.07  20
   9   3   4 4280.83 1266.67  26
   9   3   5 5136.19 1809.87   4
   9   3   5 4803.44 1800.88   7
  -9   3  -5 2612.43 1135.07  20
   9   3   5 3306.17 1271.69  26
   9   3   6 6544.84 2058.13   4
  -9   3  -6 4687.92 1004.27   9
   9   3   6 6016.95 1970.40   7
  -9   3  -6 3658.47 843.647  10
  -9   3  -6 3853.11 902.104  19
   9   3   6 2697.19 1029.76  26
   9   3   7 692.284 1250.17   4
  -9   3  -7 1429.60 730.314   9
   9   3   7 1605.56 1487.66   7
  -9   3  -7 647.446 401.305  10
  -9   3  -7 1928.08 1095.87  28
  -9   3  -7 849.335 456.461  19
   9   3   7 523.490 870.193  26
   9   3   8 4591.59 1964.77   4
  -9   3  -8 5817.00 1142.34   9
   9   3   8 6731.31 2309.41   7
  -9   3  -8 4264.13 1090.51  10
  -9   3  -8 5048.62 1654.25  28
   9   3   8 4791.15 1501.43  26
  -9   3  -9 374.109 642.959   9
  -9   3  -9 800.690 799.434   8
  -9   3  -9 1306.04 726.110  17
  -9   3 -10 6442.30 1390.00   8
  -9   3 -10 6702.59 1318.26   9
  -9   3 -10 6258.16 1212.91  17
  -9   3 -11 2401.07 805.878   8
  -9   3 -11 1323.92 743.763   9
  -9   3 -12-317.573 664.607   8
  -9   3 -12 199.146 715.878   9
  -9   3 -13 1000.23 618.728   8
  -9   3 -13 268.839 517.013   9
  -9   3 -14 794.818 402.774   8
  -9   3 -14 369.907 339.056   9
   9   5 -13 851.016 447.664  17
   9   5 -13 1536.42 506.101  18
   9   5 -12 2622.64 776.724  17
   9   5 -12 3357.51 794.546  18
   9   5 -11 2374.02 846.651  17
   9   5 -11 1272.62 720.296  18
   9   5 -11 887.221 459.729  19
   9   5 -10 2052.63 781.626  18
   9   5 -10 1725.81 580.250  19
   9   5  -9 2245.71 750.230  19
   9   5  -9 2958.09 982.792  18
   9   5  -8 3775.09 787.236  16
   9   5  -8 6524.80 1304.98  18
   9   5  -8 5141.70 1081.90  19
   9   5  -7 819.212 503.778  16
   9   5  -7 1887.70 755.587  19
   9   5  -6 2944.64 784.820  16
  -9   5   6 2127.17 1163.37   3
   9   5  -6 2854.67 1540.65   1
  -9   5   6 2720.67 1048.07  29
   9   5  -6 3685.67 963.652  19
   9   5  -5 10870.4 1336.69  16
  -9   5   5 12091.8 2669.37   3
   9   5  -5 12217.8 2755.31   1
  -9   5   5 12222.3 2441.84  29
  -9   5   5 10801.7 2474.53  20
   9   5  -5 12632.5 1570.41  19
   9   5  -4 6260.64 982.825  16
  -9   5   4 5850.72 1620.68  29
  -9   5   4 5969.14 1837.04  20
   9   5  -4 5155.91 987.968  19
   9   5  -3 6916.07 1040.99  16
  -9   5   3 7008.90 1823.41  29
  -9   5   3 5617.26 620.019  34
   9   5  -3 6701.17 724.337  36
  -9   5   3 6131.63 2140.02  20
   9   5  -3 6721.72 1096.06  19
   9   5  -2 181.962 416.957  16
  -9   5   2 1831.35 1495.94   6
  -9   5   2 977.009 798.856  29
  -9   5   2 426.988 307.769  34
   9   5  -2 737.407 311.671  36
  -9   5   2 563.286 457.111  19
  -9   5   2 877.767 749.332  20
   9   5  -2 609.146 743.222  26
   9   5  -2 923.260 448.876  19
   9   5  -1 3840.86 763.986  16
  -9   5   1 5327.15 1559.21  29
  -9   5   1 3498.45 505.729  34
   9   5  -1 4371.68 550.952  36
  -9   5   1 3664.61 816.954  19
  -9   5   1 4930.22 1926.98  20
   9   5  -1 4342.33 1444.52  26
   9   5  -1 4230.02 877.613  19
   9   5   0 11993.8 1269.25  16
   9   5   0 13885.3 2760.97   4
   9   5   0 13167.0 2726.32   7
  -9   5   0 14425.0 2495.80  29
  -9   5   0 12391.0 969.386  46
  -9   5   0 13157.7 959.753  37
   9   5   0 12437.6 865.487  36
   9   5   0 12871.6 1441.49  19
  -9   5   0 15347.5 3027.72  20
   9   5   0 11241.7 2214.43  26
  -9   5   0 11577.0 1435.11  19
   9   5   1 3463.50 741.771  16
   9   5   1 3482.34 1435.92   4
   9   5   1 1614.25 1009.48   7
  -9   5  -1 3515.58 1357.90  29
  -9   5  -1 3614.29 569.085  37
  -9   5  -1 3043.05 498.662  46
   9   5   1 2663.75 428.474  36
  -9   5  -1 2816.61 796.172  19
   9   5   1 3325.26 1264.37  26
  -9   5  -1 4227.39 1449.60  20
   9   5   2-45.1546 901.466   7
  -9   5  -2 109.641 299.905  37
  -9   5  -2 678.105 370.215  46
  -9   5  -2 790.472 580.029  19
  -9   5  -2-1659.19 1256.25  20
   9   5   2-79.2867 638.463  26
   9   5   3 2987.73 697.320  16
   9   5   3 3688.89 1833.22   4
   9   5   3 738.613 1031.15   7
  -9   5  -3 2894.89 601.087  37
  -9   5  -3 2257.38 530.437  46
  -9   5  -3 1447.83 351.008  36
  -9   5  -3 2557.59 827.140  19
  -9   5  -3 2056.07 1124.87  20
   9   5   3 1937.20 1150.85  26
   9   5   4 10035.4 2848.64   4
   9   5   4 10040.8 2735.73   7
  -9   5  -4 9338.54 920.195  46
  -9   5  -4 8319.55 1382.07  19
  -9   5  -4 6040.72 2069.96  20
   9   5   4 5241.05 1491.29  26
   9   5   5 2561.68 1301.09   7
  -9   5  -5 2183.01 793.370  19
   9   5   5 701.161 658.941  26
  -9   5  -6 10526.4 1595.81   9
  -9   5  -6 13137.8 1724.76  19
  -9   5  -7 2676.76 882.485   9
  -9   5  -7 2856.23 902.054  19
  -9   5  -8 8953.26 1319.17   9
  -9   5  -8 8315.64 1270.04  19
  -9   5  -9-351.132 524.096   9
  -9   5  -9 503.035 648.489   8
  -9   5  -9 166.533 538.027  17
  -9   5  -9 118.021 355.170  19
  -9   5 -10 1232.25 666.736   8
  -9   5 -10 317.069 410.490   9
  -9   5 -11 653.052 516.711   8
  -9   5 -11 192.806 331.844   9
  -9   5 -12-289.354 393.305   8
   9   7 -10 1258.44 395.174  18
   9   7  -9 722.865 403.901  18
   9   7  -9 1132.39 409.551  19
   9   7  -8 734.786 527.902  18
   9   7  -8-85.6302 354.425  19
   9   7  -7 812.639 425.806  16
   9   7  -7 611.804 495.009  19
   9   7  -6 6398.90 909.061  16
  -9   7   6 4809.86 545.942  37
   9   7  -6 6808.15 1075.21  19
   9   7  -5 313.470 429.190  16
  -9   7   5 221.487 316.359  37
   9   7  -5 319.220 513.846  19
   9   7  -4 1088.72 572.230  16
  -9   7   4 1323.34 424.275  37
   9   7  -4 1786.57 806.522  19
   9   7  -3 5114.31 947.070  16
  -9   7   3 5218.66 652.896  37
  -9   7   3 4673.30 541.720  46
   9   7  -3 5921.96 1055.91  19
   9   7  -2 4672.63 943.168  16
  -9   7   2 3870.08 615.421  37
  -9   7   2 3887.26 568.997  46
   9   7  -2 5154.90 970.086  19
   9   7  -1 2433.97 763.526  16
  -9   7   1 1953.72 469.319  46
  -9   7   1 2873.55 551.519  37
  -9   7   1 1895.82 608.874  19
   9   7  -1 1836.05 626.851  19
   9   7   0 6408.70 1033.51  16
  -9   7   0 6529.49 735.209  46
  -9   7   0 6242.50 734.816  37
  -9   7   0 5310.56 638.476  36
  -9   7   0 6693.10 1123.23  19
   9   7   1 286.047 422.772  16
  -9   7  -1 159.475 286.615  36
  -9   7  -1 759.976 601.523  19
   9   7   2 4669.41 875.746  16
  -9   7  -2 3386.63 502.754  36
  -9   7  -2 3068.87 892.655  19
   9   7   3 6898.37 900.204  16
  -9   7  -3 5016.22 568.533  36
  -9   7  -3 7143.58 1174.96  19
  -9   7  -4 5842.79 938.426   9
   9   7   4 6019.50 814.733  16
  -9   7  -4 7501.25 1156.47  19
  -9   7  -5 1124.63 635.585  19
  -9   7  -6 1384.57 534.505  19
  -9   7  -7-211.741 426.603  19
  -9   7  -8 1101.31 456.208   8
  -9   7  -8 830.397 313.455  19
 -10  -8   6-271.459 199.175  11
 -10  -8   5 160.319 195.238  11
  10  -8  -5 619.973 310.055  10
  10  -8  -4 753.248 230.853  40
  10  -8  -4 176.626 295.560  10
  10  -8  -3 605.982 233.577  40
 -10  -8   3 121.194 274.298  11
  10  -8  -3 646.704 346.156  10
 -10  -8   2-43.8647 258.981  11
  10  -8  -2-0.61511 188.772  40
 -10  -8   1 208.042 323.290  11
  10  -8  -1 770.594 476.198  12
  10  -8  -1 511.522 235.781  40
 -10  -8   0 686.298 348.233  11
  10  -8   0 2029.56 590.579  12
  10  -8   0 1431.40 313.075  40
 -10  -8   0 1378.91 443.142  10
  10  -8   1 147.837 418.176  12
 -10  -8  -1 189.106 309.020  11
  10  -8   1 360.883 206.346  40
 -10  -8  -1 418.422 277.292  10
 -10  -8  -2 1697.65 416.521  11
  10  -8   2 1717.93 294.594  40
 -10  -8  -2 2516.05 527.998  10
  10  -8   3 4894.57 754.021  12
 -10  -8  -3 1613.73 424.837  11
  10  -8   3 2864.74 353.794  40
 -10  -8  -3 4161.86 661.571  10
 -10  -8  -4 2414.58 414.147  11
  10  -8   4 3481.50 572.194  12
  10  -8   4 2181.39 270.991  40
 -10  -8  -4 3017.12 541.124  10
 -10  -8  -5 1191.56 320.310  11
 -10  -8  -5 1954.66 435.054  10
 -10  -6  12 628.378 323.511  15
  10  -6 -12 623.869 330.917  13
  10  -6 -12 169.593 137.520  38
 -10  -6  12 562.494 182.677  35
 -10  -6  11 3400.72 689.668  15
  10  -6 -11 4763.28 825.924  13
 -10  -6  11 4096.34 455.309  35
  10  -6 -11 4711.00 454.458  38
 -10  -6  10 1564.87 622.365  15
  10  -6 -10 2349.33 681.665  13
 -10  -6  10 1287.05 334.204  35
  10  -6 -10 3111.55 428.317  38
 -10  -6   9 1180.01 623.180  15
  10  -6  -9 837.545 618.356  13
  10  -6  -9 920.341 346.914  38
 -10  -6   8 4927.10 1017.89  15
  10  -6  -8 6021.25 1068.49  13
  10  -6  -8 7588.61 685.668  38
  10  -6  -7 1257.51 550.655  13
  10  -6  -7 743.185 340.226  38
 -10  -6   6 985.854 584.943  15
 -10  -6   6 193.597 270.279  35
  10  -6  -6 657.502 345.935  38
  10  -6  -6 226.949 261.311  40
 -10  -6   5 1599.59 673.525  15
  10  -6  -5 1165.40 530.994  12
  10  -6  -5 978.650 557.664  13
  10  -6  -5 1057.57 326.360  40
  10  -6  -5 1513.47 425.299  38
 -10  -6   4 3339.26 877.886  15
  10  -6  -4 4458.64 969.857  12
  10  -6  -4 5145.09 625.753  40
  10  -6  -4 5678.77 654.190  38
  10  -6  -3 22530.4 2117.55  12
  10  -6  -3 19699.3 1129.56  38
  10  -6  -2 1047.45 666.152  12
 -10  -6   2 490.743 486.324  15
  10  -6  -2 322.209 277.043  38
 -10  -6   2 521.289 404.538  10
  10  -6  -1 2839.98 903.321  12
 -10  -6   1 1723.56 519.294  10
  10  -6   0 1357.54 658.311  12
 -10  -6   0 1929.66 610.709  10
  10  -6   1 2503.18 848.024  12
 -10  -6  -1 2012.43 584.927  11
 -10  -6  -1 3042.94 842.106  10
 -10  -6  -2 4434.10 810.865  11
  10  -6   2 7739.77 1339.73  12
 -10  -6  -2 7799.22 1198.33  10
 -10  -6  -3 4153.80 736.303  11
  10  -6   3 4527.72 1050.21  12
 -10  -6  -3 4714.18 1017.90  10
  10  -6   4 8887.82 1351.16  12
 -10  -6  -4 7809.10 985.794  11
 -10  -6  -4 10878.0 1428.27  10
  10  -6   5-177.963 439.471  12
 -10  -6  -5-204.828 434.967  11
 -10  -6  -5 965.427 755.432  10
 -10  -6  -6-294.362 415.516  11
  10  -6   6 445.417 379.783  12
 -10  -6  -6 32.6015 611.454  10
 -10  -6  -7 174.220 415.041  11
 -10  -6  -7 455.294 495.927  10
 -10  -6  -8 985.275 436.218  14
 -10  -6  -8 328.287 371.969  11
  10  -6   8 1253.89 343.398  39
 -10  -6  -8 839.184 527.763  10
 -10  -6  -9 1089.85 461.783  11
 -10  -6  -9 2469.09 582.078  14
  10  -6   9 1949.07 353.043  39
 -10  -6  -9 2917.51 660.917  10
  10  -6  10 360.652 299.545  15
  10  -6  10 382.764 182.050  39
 -10  -6 -10 114.825 291.245  10
 -10  -4  14-424.586 322.444  15
  10  -4 -14 113.883 344.015  13
 -10  -4  14 109.656 226.456  35
  10  -4 -14-33.6540 166.977  38
 -10  -4  13 1980.79 515.032  15
  10  -4 -13 1237.99 607.923  13
  10  -4 -13 1022.91 297.908  38
 -10  -4  12 999.080 589.615  15
  10  -4 -12 1490.32 759.549  13
 -10  -4  12 1188.02 425.081  39
  10  -4 -12 1219.63 405.093  38
  10  -4 -12 1182.17 672.122  17
 -10  -4  11 5757.80 1101.09  15
  10  -4 -11 7131.68 1309.05  13
 -10  -4  11 6100.84 760.681  39
  10  -4 -11 6518.41 721.629  38
  10  -4 -11 6532.33 1160.82  17
  10  -4 -10 2437.44 837.524  13
 -10  -4  10 2313.35 776.187  15
 -10  -4  10 4632.03 709.297  39
  10  -4 -10 4646.69 598.824  38
  10  -4 -10 4595.81 1019.73  17
 -10  -4   9 1648.51 703.466  15
  10  -4  -9 2272.56 863.074  13
 -10  -4   9 1655.97 517.615  39
  10  -4  -9 2048.56 470.679  38
  10  -4  -9 1487.32 668.620  17
 -10  -4   8 728.218 647.684  15
  10  -4  -8 1660.84 634.612  13
  10  -4  -8 683.981 1195.27   5
 -10  -4   8 794.421 434.852  39
  10  -4  -8 1135.70 412.995  38
  10  -4  -8 814.280 546.430  17
 -10  -4   8 459.218 819.626  25
 -10  -4   7 9078.18 1330.49  15
  10  -4  -7 11284.4 1480.76  13
  10  -4  -7 11731.3 3052.85   5
 -10  -4   7 10588.3 951.599  39
  10  -4  -7 12826.3 929.472  38
  10  -4  -7 11093.4 1493.18  17
 -10  -4   7 10760.6 2196.78  25
 -10  -4   6 348.427 445.229  15
  10  -4  -6 746.307 488.673  13
  10  -4  -6 530.594 1241.24   5
  10  -4  -6 1025.01 374.960  38
 -10  -4   6 886.281 416.386  39
 -10  -4   6 52.7964 624.606  25
 -10  -4   5 6566.73 1136.67  15
  10  -4  -5 7131.78 1074.35  13
  10  -4  -5 10138.3 2890.95   5
  10  -4  -5 5831.04 589.800  32
  10  -4  -5 7387.98 674.794  38
 -10  -4   5 7433.35 794.601  39
  10  -4  -5 7981.53 1953.83  27
 -10  -4   5 6761.41 1719.95  25
 -10  -4   4 5359.49 1001.94  15
  10  -4  -4 6422.11 2184.18   5
  10  -4  -4 7187.17 1741.87  27
  10  -4  -4 4912.42 538.503  32
 -10  -4   4 5406.01 1312.68  25
  10  -4  -3-82.4869 863.237   5
  10  -4  -3 134.120 859.906  27
 -10  -4   3 111.137 612.900  25
  10  -4  -2 13439.3 2900.75   5
 -10  -4   2 12812.5 1938.36  25
 -10  -4   1 2427.10 929.358   2
  10  -4  -1 3298.80 1459.34   5
 -10  -4   1 2176.76 887.693  25
 -10  -4   0 4207.03 1498.75   2
  10  -4   0 2875.27 1181.78   5
  10  -4   0 3464.40 1391.72  21
 -10  -4   0 3678.25 1055.51  25
 -10  -4  -1 11328.9 2361.75   2
  10  -4   1 7959.29 2003.00  21
 -10  -4  -2 9900.38 2242.82   2
  10  -4   2 9024.29 1228.79  12
  10  -4   2 7075.54 2059.98  21
 -10  -4  -3 2005.11 628.520  14
 -10  -4  -3 1197.73 508.472  11
  10  -4   3 2068.85 679.651  12
 -10  -4  -3 2615.45 1464.71   2
 -10  -4  -3 3099.03 733.529  10
  10  -4   3 3321.95 590.276  43
  10  -4   3 2217.53 1508.35  21
  10  -4   4 3152.42 826.230  12
 -10  -4  -4 3574.53 877.877  14
 -10  -4  -4 1437.12 561.928  11
 -10  -4  -4 4655.93 1913.37   2
 -10  -4  -4 3924.33 844.697  10
  10  -4   4 4019.59 608.518  43
  10  -4   4 2204.96 1295.64  21
 -10  -4  -5 3384.85 860.737  14
 -10  -4  -5 1682.56 619.204  11
  10  -4   5 2743.64 801.173  12
 -10  -4  -5 5463.56 2149.42   2
 -10  -4  -5 4507.84 1003.60  10
  10  -4   5 3770.84 593.611  43
  10  -4   5 3804.95 1931.47  21
  10  -4   6 733.996 492.425  12
 -10  -4  -6 77.5625 335.587  11
 -10  -4  -6 864.126 519.410  14
 -10  -4  -6 799.642 1480.56   2
 -10  -4  -6 110.618 534.350  10
  10  -4   6 595.220 369.789  43
 -10  -4  -6 616.217 260.713  38
  10  -4   6 1078.58 1012.23  21
 -10  -4  -7 2768.02 661.527  11
 -10  -4  -7 5112.83 1067.51  14
 -10  -4  -7 3745.05 1882.42   2
 -10  -4  -7 4853.52 1000.39  10
  10  -4   7 5526.92 756.748  43
 -10  -4  -7 4658.41 581.738  38
  10  -4   7 5371.89 2405.78  21
 -10  -4  -8 634.584 622.080  14
 -10  -4  -8 1230.07 517.644  11
  10  -4   8 1391.47 565.860  43
 -10  -4  -8 1007.21 422.596  38
 -10  -4  -8-291.333 725.464  10
 -10  -4  -9 1142.52 576.096  11
 -10  -4  -9 3052.10 837.167  14
  10  -4   9 1960.51 553.695  43
 -10  -4  -9 3455.93 989.190  10
 -10  -4 -10 285.872 445.828  11
 -10  -4 -10-57.8158 470.368  14
  10  -4  10 687.587 430.123  43
 -10  -4 -10 698.108 711.547  10
 -10  -4 -11 53.2736 362.920  11
 -10  -4 -11 1731.43 674.005  14
  10  -4  11 1907.61 458.920  43
 -10  -4 -11 1816.89 592.291  10
 -10  -4 -12-74.3683 486.912  14
 -10  -4 -12 635.224 414.926  10
 -10  -4 -13 743.700 399.969  14
  10  -4  13 790.169 254.210  39
  10  -2 -16 226.157 357.007  17
  10  -2 -15 3147.18 667.371  13
 -10  -2  15 1961.35 343.915  35
  10  -2 -15 3719.30 810.406  17
  10  -2 -14-545.574 542.558   8
  10  -2 -14-368.345 491.693  13
  10  -2 -14-262.184 549.667  18
  10  -2 -14-824.413 562.728  17
  10  -2 -13 1789.15 698.037  17
  10  -2 -13 2274.81 743.379  13
  10  -2 -13 357.592 464.111   8
  10  -2 -13 848.478 284.061  38
  10  -2 -13 1204.81 718.697  18
  10  -2 -12 1469.02 771.639  17
  10  -2 -12 1780.76 753.084  13
  10  -2 -12 2225.45 833.096   8
  10  -2 -12 623.088 219.592  38
  10  -2 -12 2038.47 776.136  18
  10  -2 -11 4994.23 1113.52  13
  10  -2 -11 4607.85 1053.11  17
 -10  -2  11 3619.55 879.429  15
  10  -2 -11 4828.40 1009.46   8
  10  -2 -11 3337.50 509.410  38
  10  -2 -11 3841.34 911.663  18
  10  -2 -10 305.102 500.541  13
 -10  -2  10 1214.15 635.911  15
  10  -2 -10 1303.36 570.979  17
  10  -2 -10 822.407 570.117   8
 -10  -2  10 820.839 333.136  39
  10  -2 -10 597.871 283.635  38
  10  -2 -10 1066.46 611.020  18
 -10  -2  10 1318.48 979.369  25
  10  -2  -9 1226.01 598.951  13
 -10  -2   9 1487.08 641.127  15
  10  -2  -9 1109.42 676.292  17
  10  -2  -9 1604.04 601.674   8
  10  -2  -9 1648.64 1016.82   5
 -10  -2   9 912.511 316.624  39
  10  -2  -9 1874.31 402.197  38
  10  -2  -9 970.199 537.110  18
 -10  -2   9 1854.15 1094.64  25
  10  -2  -8 5446.92 1014.32  13
 -10  -2   8 3208.59 731.843  15
  10  -2  -8 6173.62 982.602  17
  10  -2  -8 5036.07 883.006   8
 -10  -2   8 4458.53 1666.82   3
  10  -2  -8 6567.68 2354.68   5
  10  -2  -8 6000.65 608.859  38
 -10  -2   8 5207.95 1429.77  25
 -10  -2   7 1257.63 953.049   3
  10  -2  -7 2200.57 1206.51   5
 -10  -2   7 1808.84 829.487  25
 -10  -2   6 7896.63 1746.02   3
  10  -2  -6 7050.30 1813.15   1
  10  -2  -6 6070.97 1788.79   5
 -10  -2   6 5605.89 1281.88  25
  10  -2  -5 13607.3 2428.80   1
  10  -2  -5 22924.7 3310.57   5
 -10  -2   5 14247.4 2284.82   3
  10  -2  -5 19477.8 2410.56  27
 -10  -2   5 18010.7 2082.95  25
 -10  -2   4 1563.54 934.178   3
  10  -2  -4 603.959 900.234   5
  10  -2  -4 1764.32 944.404  27
 -10  -2   4 631.446 496.087  25
 -10  -2   3 33574.7 3245.01   3
  10  -2  -3 34001.1 2954.34  27
  10  -2  -3 34150.3 3358.73  21
 -10  -2   3 29187.7 2319.74  25
 -10  -2   2 32101.9 3025.09   3
 -10  -2   2 29913.2 2221.64  22
  10  -2  -2 32983.9 3197.17  21
 -10  -2   2 32142.0 2283.86  25
 -10  -2   1 7694.69 1544.77   3
  10  -2  -1 8173.95 1771.87  21
 -10  -2   1 7038.86 1031.17  25
 -10  -2   0 43464.1 3349.58   3
 -10  -2   0 45707.2 3856.23   2
  10  -2   0 47806.8 3922.99  21
 -10  -2   0 42508.7 2332.11  25
 -10  -2  -1 8174.09 1842.65   2
 -10  -2  -1 7538.26 1454.48   3
  10  -2   1 5672.98 1442.04  21
 -10  -2  -1 6753.83 881.894  25
 -10  -2  -2 2109.60 1196.94   2
  10  -2   2 1427.20 772.215  21
 -10  -2  -3 42278.8 4150.16   2
  10  -2   3 37587.0 3975.51  21
 -10  -2  -4 12940.7 2559.65   2
  10  -2   4 11617.9 2340.41  21
 -10  -2  -5 8519.57 2237.96   2
  10  -2   5 7970.53 2157.03  21
 -10  -2  -6 5.79675 891.775   2
  10  -2   6 3603.20 1903.52  21
 -10  -2  -7 1984.40 578.663  11
 -10  -2  -7 3000.96 785.611  14
 -10  -2  -7 3698.59 1909.65   2
 -10  -2  -7 3019.84 755.230  10
 -10  -2  -7 3261.86 784.884   9
 -10  -2  -7 2804.95 488.192  38
  10  -2   7 2846.21 385.335  41
  10  -2   7 3990.58 1676.74  21
 -10  -2  -8 1262.88 543.231  11
 -10  -2  -8 4656.90 974.455  14
 -10  -2  -8 4314.64 920.096   8
 -10  -2  -8 4046.85 1995.28   2
 -10  -2  -8 4996.36 1041.05  10
 -10  -2  -8 4809.27 950.032   9
 -10  -2  -8 5407.00 727.317  38
  10  -2   8 4987.46 2315.20  21
  10  -2   8 6090.59 2469.03  24
 -10  -2  -9 5209.67 986.683   8
 -10  -2  -9 8150.82 2673.11   2
 -10  -2  -9 9194.84 1398.15  10
 -10  -2  -9 8833.07 1292.80   9
 -10  -2  -9 10186.6 1455.15  14
 -10  -2  -9 4243.76 794.503  11
  10  -2   9 6896.24 2386.13  21
  10  -2   9 6076.11 2619.06  24
 -10  -2 -10 6636.88 831.881  11
 -10  -2 -10 8802.45 1348.60  14
 -10  -2 -10 5180.78 1061.80   8
 -10  -2 -10 7527.97 1360.97  10
 -10  -2 -10 7522.37 1260.20   9
 -10  -2 -11 7339.64 1216.16  14
 -10  -2 -11 4267.64 912.573   8
 -10  -2 -11 3679.29 899.157  10
 -10  -2 -11 6787.78 1269.25   9
 -10  -2 -12 1625.01 678.240  14
  10  -2  12 1225.74 397.594  43
 -10  -2 -12 891.187 502.493   8
 -10  -2 -12 847.297 497.846  10
 -10  -2 -12 2412.18 809.874   9
 -10  -2 -13 1669.56 540.600   8
 -10  -2 -13 2162.31 632.780  10
 -10  -2 -13 2232.06 702.456   9
 -10  -2 -13 2253.41 681.920  14
 -10  -2 -14 574.963 360.188   8
 -10  -2 -14 269.336 368.185  14
  10   0 -16 298.841 383.222  17
  10   0 -16 389.039 373.346  18
  10   0 -15-261.986 457.899  17
  10   0 -15-145.331 495.045  18
  10   0 -14-112.886 363.279   8
  10   0 -14 57.7644 583.188  17
  10   0 -14 420.672 598.006  18
  10   0 -13 336.967 470.377   8
  10   0 -13-75.7776 464.405  13
  10   0 -13 330.167 702.952  17
  10   0 -13 1539.06 693.134  18
  10   0 -12 1937.69 711.997   8
  10   0 -12 650.605 518.887  13
  10   0 -12 2401.21 947.391  17
  10   0 -12 1317.67 664.852  18
  10   0 -11 104.137 551.176   8
  10   0 -11-359.138 481.013  17
  10   0 -11-67.2059 426.803  13
 -10   0  11-649.576 938.756  25
  10   0 -11-23.8387 569.164  18
  10   0 -10 722.516 513.752   8
  10   0 -10 750.298 883.592   1
  10   0 -10 699.647 603.481  17
  10   0 -10 442.194 493.950  13
 -10   0  10 346.019 780.965  25
  10   0 -10 278.737 475.697  18
  10   0  -9 3295.33 1527.25   1
  10   0  -9 3729.75 923.962  13
  10   0  -9 2012.65 558.860  17
 -10   0   9 2992.46 1261.68  25
  10   0  -9 3045.08 712.801  18
  10   0  -8-338.640 1019.77   1
 -10   0   8-547.058 812.171   3
 -10   0   8 787.906 801.654  25
  10   0  -7 685.123 1081.85   1
 -10   0   7-184.488 533.623   3
  10   0  -7 746.773 672.277   5
 -10   0   7-18.3085 590.443  25
 -10   0   6 11813.5 1907.98   3
  10   0  -6 13860.2 2742.06   1
  10   0  -6 8987.48 1710.85   5
 -10   0   6 14083.7 1663.69  25
 -10   0   5 8819.51 1629.38   3
  10   0  -5 11029.6 2327.44   1
  10   0  -5 8478.76 1658.43   5
 -10   0   5 9663.78 2194.44  22
 -10   0   5 8541.31 1312.95  25
 -10   0   4 13580.9 1834.46   3
  10   0  -4 13072.4 2353.33   1
 -10   0   4 14036.6 2373.13  22
  10   0  -4 13311.5 947.381  26
 -10   0   4 12622.0 1435.82  25
 -10   0   3 44854.1 3056.84   3
  10   0  -3 39961.5 3898.97   1
  10   0  -3 38385.0 2144.22  27
 -10   0   3 47855.8 4025.80  22
  10   0  -3 42320.4 1921.55  26
 -10   0   3 44732.5 2880.63  20
 -10   0   2 147104. 5188.97   3
 -10   0   2 164602. 6989.64  22
  10   0  -2 152779. 6229.86  21
 -10   0   2 149430. 5245.45  20
  10   0  -2 143385. 3841.93  26
  10   0  -2 157728. 3102.98  23
 -10   0   1 98564.5 4137.50   3
  10   0  -1 98309.0 4894.17  21
 -10   0   1 94964.6 4213.98  20
  10   0  -1 95734.5 3305.92  26
 -10   0   0 40790.2 2599.64   3
  10   0   0 38933.7 3120.67  21
 -10   0   0 37485.6 2693.75  20
 -10   0  -1 7939.48 1139.39   3
 -10   0  -1 7751.79 1328.00  20
  10   0   1 7672.37 1460.88  21
 -10   0  -1 7452.62 631.672  25
 -10   0  -2 49682.8 2666.17   3
 -10   0  -2 55400.1 3985.02   2
  10   0   2 50569.9 3696.34  21
 -10   0  -3 14492.9 1351.18   3
 -10   0  -3 17966.0 2440.40   2
  10   0   3 17068.6 2333.25  21
  10   0   3 19988.9 2687.95  23
 -10   0  -4 12092.9 2114.77   2
 -10   0  -4 10898.2 1376.02  28
  10   0   4 12308.6 2195.86  21
  10   0   4 13956.9 2406.27  23
 -10   0  -5 1193.88 716.305   2
 -10   0  -5 1841.39 850.687  28
  10   0   5 2935.92 1292.88  21
  10   0   5 2189.17 1339.07  23
 -10   0  -6 552.394 709.707   2
 -10   0  -6 1294.60 713.966  28
  10   0   6 1654.16 1205.92  21
  10   0   6 1842.07 1422.08  23
 -10   0  -7 7708.18 2055.80   2
  10   0   7 9090.95 2265.43  21
  10   0   7 10361.7 2708.09  23
 -10   0  -8 820.802 447.008  14
 -10   0  -8 914.663 518.105   8
 -10   0  -8 1222.99 920.601   2
 -10   0  -8 1193.87 623.215  10
 -10   0  -8 1367.33 723.014   9
 -10   0  -8 1469.44 385.933  31
  10   0   8 1143.82 1343.76  21
  10   0   8 864.822 1293.23  23
 -10   0  -9 5169.02 1095.67   8
 -10   0  -9 6734.07 2242.51   2
 -10   0  -9 3233.23 946.671  10
 -10   0  -9 4942.39 1098.55   9
 -10   0  -9 3449.66 820.011  14
  10   0   9 3657.91 1975.88  23
  10   0   9 2389.09 1344.05  21
 -10   0 -10-17.2727 457.297   8
 -10   0 -10 21.2564 428.416  10
 -10   0 -10-397.301 642.164   9
 -10   0 -10 413.168 540.613  14
 -10   0 -11 3316.15 994.250   8
 -10   0 -11 1691.05 734.938  10
 -10   0 -11 2732.48 953.609   9
 -10   0 -11 3404.77 818.827  14
 -10   0 -12 335.627 533.424   8
 -10   0 -12 343.552 376.723  10
 -10   0 -12 587.486 716.330   9
 -10   0 -12 109.863 479.583  14
 -10   0 -13 975.616 469.788   8
 -10   0 -13 2911.25 918.933   9
 -10   0 -14 620.786 453.531   8
 -10   0 -14-168.573 467.388   9
 -10   0 -15 337.172 280.395   8
 -10   0 -15 69.6282 321.891   9
  10   2 -16 495.007 332.492  17
  10   2 -16 23.5512 293.588  18
  10   2 -15 3389.07 826.628  17
  10   2 -15 4375.70 851.721  18
  10   2 -14 981.636 633.648  17
  10   2 -14 217.957 598.304  18
  10   2 -13 921.287 553.542  17
  10   2 -13 1406.61 774.633  18
  10   2 -12 1587.53 719.654  17
  10   2 -12 2863.15 921.487  18
  10   2 -11 4794.62 1149.43  17
  10   2 -11 4811.28 1091.97  18
  10   2 -10 1437.01 1262.51   1
  10   2 -10-1.93168 485.160  17
 -10   2  10 1125.85 1939.50  22
  10   2 -10 949.055 696.184  18
 -10   2  10 65.9477 755.390  25
  10   2  -9 1504.08 942.700   1
  10   2  -9 1751.04 746.677  17
 -10   2   9 2170.85 1725.44  22
  10   2  -9 1260.47 658.061  18
 -10   2   9 1248.87 830.878  25
 -10   2   8 4749.27 1430.13   3
  10   2  -8 5813.52 2082.64   1
  10   2  -8 5884.28 1064.61  18
 -10   2   8 6583.11 2782.52  22
  10   2  -7 1857.21 1303.62   1
 -10   2   7 3874.88 1322.70   3
 -10   2   7 2750.59 1499.72  22
  10   2  -6 6219.80 1821.75   1
 -10   2   6 8792.66 1768.61   3
 -10   2   6 7835.69 2475.23  22
 -10   2   6 8977.77 1560.16  20
 -10   2   5 18462.5 2429.48   3
  10   2  -5 19337.6 3098.49   1
 -10   2   5 19784.8 3434.57  22
 -10   2   5 18500.5 2204.29  20
 -10   2   4 2030.57 932.016   3
  10   2  -4 835.360 1026.75   1
 -10   2   4 499.109 1031.07  22
 -10   2   4 1553.15 795.382  20
  10   2  -4 1167.39 688.234  26
 -10   2   3 35162.2 3028.82   3
  10   2  -3 35604.6 3863.17   1
 -10   2   3 32088.9 2630.45  29
 -10   2   3 35057.7 3071.81  20
  10   2  -3 34235.1 2725.62  26
 -10   2   2 32392.9 2814.61   3
  10   2  -2 21386.3 2085.21   7
  10   2  -2 30048.7 3451.47   1
 -10   2   2 30777.4 2493.73  29
 -10   2   2 32805.6 2867.03  20
  10   2  -2 33982.0 2665.98  26
  10   2  -1 9789.84 1540.33   7
  10   2  -1 7880.02 1648.33   1
 -10   2   1 7061.66 1206.73  29
  10   2  -1 7564.27 1351.87  26
 -10   2   1 7894.02 1442.43  20
  10   2   0 46073.0 3458.95   7
  10   2   0 39082.0 3533.99   1
  10   2   0 46589.1 3698.97   4
 -10   2   0 46032.9 2754.11  29
  10   2   0 45250.4 3052.02  26
 -10   2   0 45247.1 3370.43  20
  10   2   1 7138.81 1586.19   4
  10   2   1 6348.52 1405.48   1
  10   2   1 7267.68 1603.92   7
 -10   2  -1 5457.27 952.141  29
 -10   2  -1 6851.07 1372.20  20
  10   2   1 6424.77 1248.17  21
  10   2   1 6359.90 1253.94  26
  10   2   2 1907.67 991.356   4
  10   2   2 2220.54 1154.80   7
 -10   2  -2 1702.10 687.072   2
 -10   2  -2 559.706 335.329  29
  10   2   2 1291.02 612.224  21
  10   2   2 1615.81 918.673  26
 -10   2  -2 2341.37 1025.18  20
 -10   2  -3 26957.1 2367.53   3
  10   2   3 40122.2 3781.34   7
  10   2   3 41368.8 3880.96   4
  10   2   3 32051.0 2703.89  21
  10   2   3 38078.2 3094.65  26
 -10   2  -3 38077.4 3315.53  20
  10   2   4 13183.0 2501.77   4
  10   2   4 12122.6 2290.42   7
 -10   2  -4 9697.11 1757.92  20
  10   2   4 10030.3 1729.75  26
  10   2   5 9351.13 2170.22   4
  10   2   5 8688.95 2135.12   7
 -10   2  -5 6469.99 1590.30  20
  10   2   5 6219.00 1458.60  26
  10   2   6 1320.26 1087.44   4
  10   2   6 1549.63 1390.18   7
 -10   2  -6 2018.29 1056.09  28
  10   2   6 1292.42 884.283  26
  10   2   7 4659.88 1905.62   4
 -10   2  -7 2770.46 846.140   9
  10   2   7 3914.84 1852.79   7
 -10   2  -7 2717.48 823.856  10
 -10   2  -7 3228.05 1369.72  28
 -10   2  -7 2866.67 496.979  31
  10   2   7 2698.43 1124.98  26
 -10   2  -8 6195.12 1179.11   9
 -10   2  -8 4577.63 1081.74   8
  10   2   8 2586.86 1462.10   7
 -10   2  -8 3004.11 818.098  10
  10   2   8 6586.47 2341.01   4
 -10   2  -8 3681.18 1494.72  28
  10   2   8 3893.09 1312.60  26
  10   2   8 3891.43 2380.07  23
 -10   2  -9 9494.03 1450.08   9
 -10   2  -9 9842.61 1529.64   8
  10   2   9 8563.57 2728.87   7
 -10   2  -9 6423.09 1282.22  10
 -10   2  -9 8050.46 2145.77  28
  10   2   9 6816.61 1934.45  26
  10   2   9 11269.8 3209.70  23
 -10   2 -10 6076.05 1223.87   8
 -10   2 -10 3451.39 867.097  10
 -10   2 -10 7771.53 1413.86   9
 -10   2 -11 5028.53 1157.25   8
 -10   2 -11 1682.25 638.006  10
 -10   2 -11 5396.58 1244.48   9
 -10   2 -12 2040.03 799.322   8
 -10   2 -12 1716.32 838.968   9
 -10   2 -13 1472.30 690.257   8
 -10   2 -13 2067.10 727.179   9
 -10   2 -14 805.704 410.362   8
 -10   2 -14 671.958 487.918   9
  10   4 -14 302.617 413.567  17
  10   4 -14-95.0369 360.929  18
  10   4 -13-130.206 489.794  17
  10   4 -13 1689.33 664.721  18
  10   4 -12 702.482 631.678  17
  10   4 -12 1996.27 836.724  18
  10   4 -11 8336.62 1347.12  17
  10   4 -11 5578.40 1149.70  18
  10   4 -10 5776.83 1209.50  18
  10   4 -10 5150.80 1065.20  19
  10   4  -9 3063.10 940.205  18
  10   4  -9 1575.47 674.958  19
  10   4  -8 459.586 404.367  16
  10   4  -8 590.075 793.453   1
  10   4  -8 1312.46 822.560  18
  10   4  -8 1300.67 564.109  19
  10   4  -7 11417.0 1321.97  16
  10   4  -7 10607.6 2852.81   1
 -10   4   7 10870.3 2411.26   3
 -10   4   7 9933.52 2219.12  29
  10   4  -7 13135.3 1612.04  19
  10   4  -6 684.005 423.474  16
  10   4  -6 1508.96 1291.77   1
 -10   4   6 1174.45 1047.00   3
 -10   4   6 794.768 818.936  29
 -10   4   6 982.830 893.613  20
  10   4  -6 1032.94 594.293  19
  10   4  -5 7577.69 1055.72  16
 -10   4   5 8065.04 1995.90   3
  10   4  -5 7451.52 2228.25   1
 -10   4   5 7093.60 1868.88  29
 -10   4   5 6149.26 1694.14  20
  10   4  -5 6013.70 999.013  19
  10   4  -4 5236.25 903.074  16
  10   4  -4 6308.33 2004.60   1
 -10   4   4 5085.92 1384.99  29
 -10   4   4 4300.74 1286.19  20
  10   4  -4 7099.58 1789.18  26
  10   4  -4 6141.84 1022.94  19
  10   4  -3 26.5411 582.332   1
 -10   4   3 38.0093 761.275  29
 -10   4   3-157.544 649.377  20
  10   4  -3-550.329 887.436  26
  10   4  -2 11138.3 2168.20   1
 -10   4   2 13733.7 2185.43  29
 -10   4   2 13417.1 2514.90  20
  10   4  -2 12154.1 2206.05  26
  10   4  -1 3991.05 1320.02   7
  10   4  -1 2174.44 1104.46   4
 -10   4   1 3132.98 1049.40  29
 -10   4   1 3418.02 1459.47  20
  10   4  -1 2916.19 1216.47  26
  10   4   0 4689.23 1510.01   4
  10   4   0 4796.64 1411.38   7
 -10   4   0 3800.64 1243.58  29
 -10   4   0 5307.74 1609.78  20
  10   4   0 3095.84 1102.47  26
  10   4   1 11076.1 2366.19   4
  10   4   1 10959.9 2384.90   7
 -10   4  -1 12286.7 1987.21  29
 -10   4  -1 12320.1 2494.76  20
  10   4   1 11092.8 2042.51  26
  10   4   2 11821.5 2607.99   4
  10   4   2 10545.6 2307.35   7
 -10   4  -2 10646.0 840.743  46
 -10   4  -2 10828.9 1920.75  29
 -10   4  -2 8918.88 1322.81  19
 -10   4  -2 10731.4 2397.42  20
  10   4   2 8407.25 1864.55  26
  10   4   3 3844.34 1749.48   4
  10   4   3 2537.42 1412.52   7
 -10   4  -3 2745.81 462.800  46
 -10   4  -3 2769.75 474.695  37
 -10   4  -3 1915.96 644.374  19
 -10   4  -3 4204.44 1705.38  20
  10   4   3 1869.08 922.725  26
  10   4   4 5566.54 1945.40   4
  10   4   4 2855.33 1553.58   7
 -10   4  -4 3815.84 573.445  46
 -10   4  -4 4547.80 605.022  37
 -10   4  -4 3020.51 872.954  19
 -10   4  -4 2675.95 1262.47  20
  10   4   4 2352.80 1049.97  26
  10   4   5 5304.71 1736.43   4
  10   4   5 2785.63 1211.10   7
 -10   4  -5 2812.26 512.846  46
 -10   4  -5 2859.95 777.893  19
  10   4   5 2780.01 1117.81  26
  10   4   6 2461.26 1298.69   4
  10   4   6 1148.92 1494.60   7
 -10   4  -6 743.873 648.714  19
  10   4   6 1094.79 940.698  26
  10   4   7 5227.91 2485.47   4
 -10   4  -7 4915.98 1131.73   9
  10   4   7 3528.00 2148.06   7
 -10   4  -7 5652.99 1936.88  28
 -10   4  -7 3188.07 864.461  19
  10   4   7 3676.09 1505.11  26
 -10   4  -8 518.081 560.847   9
 -10   4  -8 817.830 573.886  19
 -10   4  -9 1922.85 866.361   9
 -10   4  -9 2416.39 997.642   8
 -10   4 -10 849.764 725.638   8
 -10   4 -10 687.597 738.745   9
 -10   4 -11 964.247 667.618   8
 -10   4 -11 1507.85 656.714   9
 -10   4 -12 495.835 415.013   8
 -10   4 -12 664.445 493.912   9
 -10   4 -13 1034.71 415.347   8
 -10   4 -13 1664.63 459.158   9
  10   6 -12 274.326 234.446  18
  10   6 -11 4792.58 813.554  17
  10   6 -11 5472.41 849.079  18
  10   6 -10 3077.61 769.256  17
  10   6 -10 2803.81 725.361  18
  10   6 -10 2041.58 569.943  19
 -10   6   9-210.184 232.658  37
  10   6  -9 980.919 494.519  19
  10   6  -9 995.959 670.089  18
  10   6  -8 4469.02 769.913  16
  10   6  -8 7548.60 1224.55  19
  10   6  -8 8609.37 1342.90  18
  10   6  -7 1444.18 537.796  16
  10   6  -7 1845.95 752.371  19
  10   6  -6 1715.87 736.079  16
  10   6  -6 847.706 726.629  19
  10   6  -5 1249.53 588.610  16
 -10   6   5 1389.65 381.552  46
  10   6  -5 2647.90 880.684  19
  10   6  -4 7130.83 1117.40  16
 -10   6   4 5927.13 666.306  46
  10   6  -4 7297.29 1279.90  19
  10   6  -3 21173.1 1806.71  16
 -10   6   3 21943.9 1313.46  37
 -10   6   3 20760.1 1236.01  46
  10   6  -3 24377.0 2145.19  19
  10   6  -2 999.044 641.212  16
 -10   6   2 363.215 336.511  46
 -10   6   2 1049.81 418.254  37
 -10   6   2 1063.65 611.546  19
  10   6  -2 283.680 432.382  19
  10   6  -1 1990.58 747.020  16
  10   6  -1 2085.45 474.862  36
 -10   6   1 2207.68 514.210  46
 -10   6   1 1602.75 451.819  37
 -10   6   1 2053.61 692.871  19
  10   6  -1 1653.22 663.849  19
  10   6   0 1699.25 653.231  16
  10   6   0 2187.93 460.887  36
 -10   6   0 1855.87 492.480  37
 -10   6   0 2277.47 543.363  46
 -10   6   0 1797.21 679.745  19
  10   6   0 1886.25 607.005  19
  10   6   1 3666.50 778.852  16
 -10   6  -1 3519.86 657.027  46
 -10   6  -1 2712.38 549.481  37
  10   6   1 3270.13 498.961  36
 -10   6  -1 1912.58 803.713  19
  10   6   2 7533.24 1083.16  16
 -10   6  -2 8153.96 877.880  46
 -10   6  -2 8754.02 920.240  37
  10   6   2 6183.48 641.651  36
 -10   6  -2 4990.08 620.899  36
 -10   6  -2 5892.45 1203.45  19
  10   6   3 3554.96 802.779  16
 -10   6  -3 2542.78 471.795  36
 -10   6  -3 4448.68 697.919  46
 -10   6  -3 4014.09 925.646  19
 -10   6  -4 10877.0 1500.92  19
 -10   6  -5 208.142 501.323  19
 -10   6  -6 1425.53 689.643   9
 -10   6  -6 1177.60 709.477  19
 -10   6  -7-83.5026 464.234   9
 -10   6  -7 1291.12 668.734  19
 -10   6  -8 758.333 460.466   9
 -10   6  -8 2067.40 647.762  19
 -10   6  -9 2673.85 701.889   8
 -10   6  -9 2414.74 590.527   9
 -10   6  -9 3500.29 675.553  19
 -10   6 -10 664.003 414.809   8
  10   8  -6 139.969 217.248  16
 -10   8   6-255.332 203.956  36
  10   8  -5 846.060 316.592  16
 -10   8   5 1203.96 270.130  36
  10   8  -5 1410.22 472.753  18
  10   8  -5 933.170 381.308  19
  10   8  -4 878.276 351.300  16
 -10   8   4 660.742 246.426  36
  10   8  -4 231.788 302.538  19
  10   8  -3 1315.95 460.645  16
 -10   8   3 161.655 215.777  36
  10   8  -3 882.201 413.642  19
  10   8  -2 580.292 345.299  16
 -10   8   2-37.4581 262.421  36
  10   8  -1 667.484 398.464  16
 -10   8   1 683.145 274.872  36
  10   8   0 1393.45 439.941  16
 -10   8   0 1612.27 332.010  36
 -10   8   0 1329.57 407.052  19
  10   8   1 393.645 358.633  16
 -10   8  -1 349.936 222.853  36
 -10   8  -1 289.265 337.540  19
  10   8   2 2458.59 506.219  16
 -10   8  -2 1866.73 433.604  16
 -10   8  -2 1997.09 485.123  19
  10   8   3 2727.21 453.560  16
 -10   8  -3 3962.42 671.021  19
 -10   8  -4 3850.70 618.043  19
 -10   8  -5 1854.14 439.740  19
 -11  -7   9 1863.42 466.006  15
  11  -7  -9 2429.84 303.327  38
 -11  -7   8 1437.99 446.821  15
  11  -7  -8 1285.12 271.118  38
 -11  -7   7 166.395 347.643  15
  11  -7  -7 761.830 267.744  38
 -11  -7   6 2456.89 643.007  15
  11  -7  -6 1737.11 334.582  38
  11  -7  -6 2141.72 351.730  40
 -11  -7   5-380.628 445.838  15
  11  -7  -5 689.696 447.349  12
  11  -7  -5 5.87827 219.108  40
  11  -7  -5 87.3432 215.006  38
  11  -7  -5 938.993 496.354  10
 -11  -7   4 1276.06 483.231  15
  11  -7  -4 2634.30 719.385  12
  11  -7  -4 1786.65 377.019  40
  11  -7  -4 1758.17 358.816  38
 -11  -7   3 1470.26 551.911  15
  11  -7  -3 2729.55 763.800  12
  11  -7  -3 2011.11 364.486  38
  11  -7  -3 2153.61 424.569  40
  11  -7  -2 4938.53 514.609  38
  11  -7  -2 4213.74 567.460  40
  11  -7  -1 360.325 471.927  12
  11  -7  -1 733.454 258.286  38
 -11  -7   1-151.873 378.011  11
 -11  -7   1 522.762 438.336  10
  11  -7   0 58.1802 477.521  12
 -11  -7   0 375.135 407.986  11
 -11  -7   0 1409.74 565.990  10
  11  -7   1 3025.75 884.041  12
 -11  -7  -1 1060.18 588.480  11
 -11  -7  -1 2725.96 731.122  10
 -11  -7  -2 263.468 424.690  11
  11  -7   2 1812.85 758.475  12
 -11  -7  -2 767.987 562.954  10
 -11  -7  -3 2455.50 606.321  11
  11  -7   3 2799.22 705.248  12
 -11  -7  -3 3820.61 882.059  10
  11  -7   4 1718.73 560.845  12
 -11  -7  -4 650.046 459.715  11
 -11  -7  -4 1985.76 588.423  10
 -11  -7  -5 449.533 378.195  11
  11  -7   5 360.520 337.206  12
 -11  -7  -5 1291.49 539.111  10
  11  -7   6 547.730 370.134  12
 -11  -7  -6 504.286 386.323  11
 -11  -7  -6 875.874 466.990  10
 -11  -7  -7 645.791 342.581  11
 -11  -7  -7 1553.79 508.297  10
 -11  -7  -8-786.655 252.695  11
 -11  -7  -8 537.903 330.169  10
  11  -5 -13 429.170 339.977  13
 -11  -5  13-171.047 298.552  15
 -11  -5  13 310.333 165.923  33
 -11  -5  13 229.001 192.764  35
  11  -5 -13-206.749 173.161  38
 -11  -5  12 1124.72 471.200  15
  11  -5 -12 2758.80 721.215  13
  11  -5 -12 2251.65 361.738  38
 -11  -5  11 2832.09 768.219  15
  11  -5 -11 2888.52 819.289  13
  11  -5 -11 2340.89 459.665  38
 -11  -5  10 1434.89 661.740  15
  11  -5 -10 2245.06 719.977  13
  11  -5 -10 2607.10 462.282  38
 -11  -5   9 2550.04 889.719  15
  11  -5  -9 2962.56 866.857  13
  11  -5  -9 3337.07 534.653  38
 -11  -5   8 3847.84 994.169  15
  11  -5  -8 3805.27 943.377  13
  11  -5  -8 4483.52 621.448  38
 -11  -5   7 1277.55 635.143  15
  11  -5  -7 2084.05 698.766  13
  11  -5  -7 1929.87 499.051  38
 -11  -5   6 1920.28 770.462  15
  11  -5  -6 2613.66 786.480  13
  11  -5  -6 2351.37 458.034  38
 -11  -5   5 13748.5 1676.98  15
  11  -5  -5 13021.5 1541.78  13
  11  -5  -5 14576.4 3616.45   5
  11  -5  -5 14637.2 1010.70  38
  11  -5  -5 12994.6 2691.05  27
 -11  -5   5 14494.0 2658.21  25
 -11  -5   4 2866.20 875.602  15
  11  -5  -4 2501.32 724.508  12
  11  -5  -4 2995.19 1680.02   5
 -11  -5   4 1783.08 401.391  35
  11  -5  -4 3160.74 484.460  38
  11  -5  -4 1579.47 1048.78  27
 -11  -5   4 2896.03 1164.75  25
 -11  -5   3 3272.46 853.349  15
  11  -5  -3 4203.10 970.891  12
  11  -5  -3 4229.76 2164.21   5
  11  -5  -3 4146.80 1753.03  27
 -11  -5   3 3795.93 1334.36  25
 -11  -5   2 896.074 579.874  15
  11  -5  -2 1940.30 762.287  12
  11  -5  -2 1049.12 750.525   5
  11  -5  -2 2517.69 1403.06  27
 -11  -5   2 1116.85 895.428  25
  11  -5  -1 1684.11 655.353  12
 -11  -5   1 2136.20 819.763  15
  11  -5  -1 533.891 902.435  27
 -11  -5   1 1683.36 475.415  10
  11  -5  -1 1089.84 928.808   5
  11  -5   0 519.743 516.943  12
 -11  -5   0 431.018 430.291  15
 -11  -5   0 744.175 499.813  10
  11  -5   0 277.440 934.660   5
  11  -5   1 918.639 521.825  12
 -11  -5  -1 2050.10 668.897  10
  11  -5   2 4690.29 986.760  12
  11  -5   2 6966.16 796.788  43
 -11  -5  -2 4656.62 724.477  11
 -11  -5  -2 6360.45 1087.74  10
 -11  -5  -3 955.125 469.457  14
  11  -5   3 733.194 498.424  12
 -11  -5  -3 414.513 466.098  11
  11  -5   3 1875.50 533.499  43
 -11  -5  -3 1850.08 738.054  10
 -11  -5  -4 1709.09 590.310  11
 -11  -5  -4 1437.10 608.833  14
  11  -5   4 1321.58 626.986  12
  11  -5   4 3536.54 638.938  43
 -11  -5  -4 730.188 1032.29   2
 -11  -5  -4 3702.98 1002.82  10
 -11  -5  -5 12816.2 1511.56  14
  11  -5   5 12791.9 1569.28  12
 -11  -5  -5 12803.7 1172.64  11
  11  -5   5 15632.2 1223.26  43
 -11  -5  -5 17365.2 1847.14  10
 -11  -5  -6 2131.37 681.698  14
 -11  -5  -6 1633.74 607.049  11
  11  -5   6 1541.82 616.200  12
  11  -5   6 2196.06 539.122  43
 -11  -5  -6 1980.90 674.122  10
 -11  -5  -7 12049.2 1443.98  14
  11  -5   7 11849.5 1419.68  12
 -11  -5  -7 10371.1 1076.77  11
  11  -5   7 13302.5 1137.01  43
 -11  -5  -7 14672.8 1659.66  10
 -11  -5  -8 4126.18 922.207  14
 -11  -5  -8 1910.56 684.255  11
  11  -5   8 3343.76 647.527  43
 -11  -5  -8 3564.96 925.879  10
 -11  -5  -9 130.815 354.362  11
 -11  -5  -9 1017.22 611.057  10
 -11  -5 -10 2.41157 291.504  11
 -11  -5 -10 878.688 495.283  14
  11  -5  10 126.398 254.640  39
 -11  -5 -10 709.683 494.723  10
 -11  -5 -11 12.2324 281.878  14
 -11  -5 -11 38.3215 230.195  11
  11  -5  11-163.815 210.815  39
 -11  -5 -11 490.403 403.050  10
  11  -3 -15 1287.07 481.382  13
 -11  -3  15 1347.73 285.462  35
  11  -3 -14 936.484 552.788  13
  11  -3 -14 1317.26 295.734  38
  11  -3 -14 2291.98 685.646  17
 -11  -3  13 1509.18 588.382  15
  11  -3 -13 2439.28 764.592  13
  11  -3 -13 2100.06 389.515  38
  11  -3 -13 2333.62 724.077  17
 -11  -3  12 1526.53 572.321  15
  11  -3 -12 1888.91 841.417  13
  11  -3 -12 3541.40 551.302  38
 -11  -3  12 1238.60 403.329  39
  11  -3 -12 1678.25 780.955  17
 -11  -3  11 9335.73 1334.50  15
  11  -3 -11 12620.0 1711.58  13
 -11  -3  11 11189.1 976.294  39
  11  -3 -11 14425.2 980.283  38
  11  -3 -11 12944.8 1673.08  17
  11  -3 -10 1012.27 680.865  13
 -11  -3  10 1576.98 791.406  15
  11  -3 -10 2370.55 499.477  38
 -11  -3  10 2059.19 499.638  39
  11  -3 -10 2639.83 849.367  17
  11  -3  -9 4631.82 1077.26  13
 -11  -3   9 3879.37 921.013  15
  11  -3  -9 7617.64 2817.02   5
 -11  -3   9 4141.57 644.650  39
  11  -3  -9 4324.73 563.036  38
  11  -3  -9 4273.78 917.117  18
 -11  -3   9 3151.97 1274.19  25
  11  -3  -9 4050.42 963.265  17
  11  -3  -8 7823.27 1251.67  13
 -11  -3   8 6872.79 1160.03  15
  11  -3  -8 9016.76 2786.32   5
 -11  -3   8 6256.11 726.969  39
  11  -3  -8 8615.01 797.958  38
  11  -3  -8 6926.61 685.692  32
  11  -3  -8 5407.96 947.060  18
  11  -3  -8 7136.33 1186.85  17
 -11  -3   8 5216.70 1558.29  25
  11  -3  -7 1598.91 630.667  13
 -11  -3   7 1771.33 664.471  15
  11  -3  -7 1389.40 1101.23   5
  11  -3  -7 2178.31 424.771  38
  11  -3  -7 2057.43 404.470  32
 -11  -3   7 1892.86 419.613  39
  11  -3  -7 2258.08 584.808  17
 -11  -3   7 2066.12 955.298  25
 -11  -3   6 2297.12 719.036  15
 -11  -3   6 2775.70 1305.72   3
  11  -3  -6 1929.21 1452.51   5
  11  -3  -6 2497.26 450.705  32
  11  -3  -6 2397.69 414.808  38
 -11  -3   6 2567.72 1155.50  25
 -11  -3   5 1189.40 850.494   3
  11  -3  -5 1262.24 1103.78   5
  11  -3  -5 2081.85 1002.15  27
 -11  -3   5 1722.24 856.930  25
 -11  -3   4 6329.41 1751.76   3
  11  -3  -4 8195.54 2252.00   5
  11  -3  -4 6270.85 1663.90  27
 -11  -3   4 5987.17 1413.13  25
 -11  -3   3 1607.86 730.058   3
  11  -3  -3 3253.73 1443.04   5
  11  -3  -3 3136.81 1102.34  27
 -11  -3   3 5032.34 1215.82  25
 -11  -3   2 25551.6 3155.27   3
 -11  -3   2 24236.0 3019.10   2
  11  -3  -2 17733.0 2563.64  21
 -11  -3   2 24894.6 2435.47  25
 -11  -3   1 15635.6 2480.75   3
 -11  -3   1 16648.2 2574.46   2
  11  -3  -1 16194.0 2519.78  21
 -11  -3   1 14186.8 1748.13  25
 -11  -3   0 11476.9 2192.59   2
  11  -3   0 8077.78 1874.80  21
 -11  -3   0 8153.41 1273.62  25
 -11  -3  -1 2596.85 1373.55   2
  11  -3   1 2783.69 1198.48  21
 -11  -3  -1 3043.98 804.856  25
 -11  -3  -2-202.868 838.867   2
  11  -3   2 145.891 691.020  21
 -11  -3  -3 12452.2 2509.84   2
  11  -3   3 12245.9 2722.68  21
 -11  -3  -4 10451.7 2450.31   2
  11  -3   4 8535.16 2299.81  21
  11  -3   5-467.546 527.646  12
 -11  -3  -5-34.1964 427.951  14
 -11  -3  -5 75.0386 244.847  11
 -11  -3  -5-596.732 930.554   2
 -11  -3  -5-198.063 455.444  10
  11  -3   5 385.994 241.734  41
  11  -3   5-402.728 755.940  21
  11  -3   6 2129.71 643.739  12
 -11  -3  -6 1040.56 490.062  11
 -11  -3  -6 2201.96 736.095  14
 -11  -3  -6-111.772 941.521   2
 -11  -3  -6 2588.41 701.497  10
 -11  -3  -6 2036.57 422.583  38
  11  -3   6 1757.93 376.862  41
  11  -3   6 3387.47 1949.49  21
 -11  -3  -7 12503.8 1535.45  14
 -11  -3  -7 7901.91 886.185  11
 -11  -3  -7 11653.3 3029.49   2
 -11  -3  -7 12032.3 1527.17  10
 -11  -3  -7 10063.5 834.652  38
  11  -3   7 9332.43 714.426  41
  11  -3   7 10336.5 2991.99  21
 -11  -3  -8 9172.38 1017.15  11
 -11  -3  -8 10818.5 1449.19  14
 -11  -3  -8 7780.68 2711.44   2
 -11  -3  -8 10857.9 1499.16  10
 -11  -3  -8 7240.57 1071.84   9
 -11  -3  -8 14287.6 1157.91  38
  11  -3   8 8675.52 684.210  41
  11  -3   8 8925.44 2818.15  21
 -11  -3  -9 2831.94 825.338  14
 -11  -3  -9 1258.62 560.795  11
  11  -3   9 3128.26 636.386  43
 -11  -3  -9 3299.43 954.931  10
 -11  -3  -9 1707.83 577.327   9
 -11  -3 -10 3455.29 734.082  11
 -11  -3 -10 7388.46 1218.03  14
  11  -3  10 6619.83 846.408  43
 -11  -3 -10 6407.45 1036.83   8
 -11  -3 -10 6058.55 1205.34  10
 -11  -3 -10 4276.77 883.859   9
 -11  -3 -11-380.587 568.754  14
 -11  -3 -11 581.600 445.480  11
  11  -3  11-392.809 408.507  43
 -11  -3 -11 30.6864 577.053  10
 -11  -3 -11-341.142 390.724   8
 -11  -3 -12 1099.69 592.079  14
  11  -3  12 1048.03 354.688  43
 -11  -3 -12 604.897 372.333   8
 -11  -3 -12 2006.40 656.798  10
 -11  -3 -13 600.632 360.932  10
 -11  -3 -13 564.885 388.031  14
 -11  -3 -14 1022.86 378.103  14
 -11  -1  16 406.040 173.134  33
  11  -1 -16 674.474 396.223  17
  11  -1 -15 603.146 474.268  17
  11  -1 -15 456.710 327.276  13
  11  -1 -15 386.062 518.186  18
  11  -1 -14 905.026 492.841   8
  11  -1 -14 2669.24 882.880  17
  11  -1 -14 1422.39 598.990  13
  11  -1 -14 1795.37 675.963  18
  11  -1 -13 1327.47 591.204   8
  11  -1 -13 651.952 572.787  13
  11  -1 -13 1139.14 628.183  17
  11  -1 -13 991.064 649.868  18
  11  -1 -12 1693.79 681.911   8
  11  -1 -12 1275.69 731.782  13
  11  -1 -12 1432.50 814.905  17
  11  -1 -12 1449.49 617.973  18
  11  -1 -11 1638.07 614.344   8
  11  -1 -11 917.388 543.861  13
  11  -1 -11 1704.69 788.432  17
  11  -1 -11 904.197 579.538  18
 -11  -1  11 1016.94 1020.36  25
  11  -1 -10 729.572 468.037   8
  11  -1 -10 190.286 472.999  13
  11  -1 -10 459.246 463.830  17
  11  -1 -10 1275.32 692.910  18
 -11  -1  10 1021.35 933.543  25
  11  -1  -9 4287.57 814.825   8
  11  -1  -9 5714.37 1078.88  17
  11  -1  -9 5838.81 1127.96  13
 -11  -1   9 5294.56 1445.09  25
  11  -1  -9 4803.25 856.228  18
  11  -1  -8 18660.7 3141.80   5
  11  -1  -8 11495.7 2590.09   1
 -11  -1   8 14858.2 2488.36   3
  11  -1  -8 15044.2 1643.28  13
 -11  -1   8 16347.7 2230.42  25
  11  -1  -7 3216.96 1456.16   1
  11  -1  -7 2637.27 1255.83   5
 -11  -1   7 4263.37 1383.68   3
 -11  -1   7 5148.62 1279.21  25
 -11  -1   6 8585.18 1785.95   3
  11  -1  -6 5697.52 1858.24   1
  11  -1  -6 8686.82 2077.27   5
 -11  -1   6 7864.58 1533.59  25
  11  -1  -5 7861.02 1915.77   1
 -11  -1   5 8333.27 1642.46   3
  11  -1  -5 9038.81 1938.22   5
 -11  -1   5 7559.11 1300.67  25
 -11  -1   4 16986.1 2217.33   3
  11  -1  -4 18818.6 2863.49   1
  11  -1  -4 17874.9 1932.44  27
 -11  -1   4 16843.0 2547.57  22
 -11  -1   4 16969.7 1774.98  25
 -11  -1   3 139194. 5990.34   3
  11  -1  -3 143574. 5175.54  27
 -11  -1   3 124870. 6175.95  22
 -11  -1   3 144259. 4610.67  25
 -11  -1   2 31093.5 2743.41   3
 -11  -1   2 23832.5 2455.74  22
  11  -1  -2 31752.3 3138.08  21
 -11  -1   2 30417.4 2016.38  25
 -11  -1   1 58722.6 3706.03   3
  11  -1  -1 66229.0 4416.83  21
 -11  -1   1 62948.5 2644.85  25
 -11  -1   0 17702.2 2068.14   3
  11  -1   0 18387.0 2480.65  21
 -11  -1   0 18285.8 1309.39  25
 -11  -1  -1 9185.34 1404.84   3
 -11  -1  -1 5542.14 551.790  28
  11  -1   1 8262.90 1588.03  23
  11  -1   1 9866.16 1828.93  21
 -11  -1  -1 8939.96 776.170  25
 -11  -1  -2 36474.9 2674.65   3
 -11  -1  -2 42089.7 3884.60   2
  11  -1   2 35921.3 3495.39  21
  11  -1   2 40489.1 3598.87  23
 -11  -1  -3 24537.6 2085.87   3
 -11  -1  -3 26258.6 3273.10   2
 -11  -1  -3 16461.8 1380.32  28
  11  -1   3 25325.7 3148.54  21
  11  -1   3 28070.6 3259.05  23
 -11  -1  -4 6956.16 1770.48   2
  11  -1   4 9135.00 2149.62  21
  11  -1   4 6787.66 1792.36  23
 -11  -1  -5 10597.0 2362.57   2
  11  -1   5 9924.99 2339.45  21
  11  -1   5 9293.80 2208.73  23
 -11  -1  -6 22100.7 3562.11   2
  11  -1   6 20136.3 3264.91  21
  11  -1   6 17992.0 3279.01  23
 -11  -1  -7 7386.09 1088.91  14
 -11  -1  -7 7165.59 2095.60   2
 -11  -1  -7 7120.26 1164.12  10
 -11  -1  -7 7004.09 1013.61   9
 -11  -1  -7 7319.13 672.552  31
  11  -1   7 5274.46 1871.67  21
  11  -1   7 6845.40 2106.22  23
 -11  -1  -8-82.6157 287.819  11
 -11  -1  -8 880.199 470.692  14
 -11  -1  -8 1099.44 504.217   8
 -11  -1  -8 2270.37 1532.37   2
 -11  -1  -8 371.375 439.806  10
 -11  -1  -8 866.830 559.390   9
 -11  -1  -8 706.380 316.137  31
  11  -1   8 868.558 1334.37  21
  11  -1   8-359.731 1071.09  23
 -11  -1  -9 2199.21 734.254   8
 -11  -1  -9 3324.84 2057.07   2
 -11  -1  -9 1570.29 762.681  10
 -11  -1  -9 2450.14 749.126   9
 -11  -1  -9 3207.57 844.146  14
 -11  -1  -9 2879.07 597.743  11
  11  -1   9 560.430 1238.59  21
 -11  -1 -10 1405.07 567.629   8
 -11  -1 -10 911.313 543.467  10
 -11  -1 -10 1958.37 809.711   9
 -11  -1 -10 2623.86 802.347  14
 -11  -1 -11 2656.85 770.805   8
 -11  -1 -11 2315.41 703.555  10
 -11  -1 -11 3673.70 985.106   9
 -11  -1 -11 4234.61 919.234  14
 -11  -1 -12 2256.03 715.026   8
 -11  -1 -12 1678.24 646.787  10
 -11  -1 -12 1744.80 740.178   9
 -11  -1 -12 3360.05 866.210  14
 -11  -1 -13 150.773 414.523   8
 -11  -1 -13 283.039 425.906  10
 -11  -1 -13-382.059 568.820   9
 -11  -1 -13 412.942 372.452  14
 -11  -1 -14 1083.92 398.977   8
 -11  -1 -14 1674.80 548.555   9
  11   1 -16 499.464 375.733  17
  11   1 -16 1430.03 486.323  18
  11   1 -15 659.914 530.258  17
  11   1 -15 1554.72 690.261  18
  11   1 -14 1577.44 804.925  17
  11   1 -14 2200.51 853.198  18
  11   1 -13 569.410 732.381  17
  11   1 -13 311.298 629.128  18
  11   1 -12 659.402 541.824  13
  11   1 -12 1394.98 784.247  17
  11   1 -12 1662.37 883.567  18
  11   1 -11 1725.34 1328.24   1
  11   1 -11 386.196 483.463  13
  11   1 -11 1431.95 597.895  17
 -11   1  11 3017.06 1958.25  22
 -11   1  11 155.223 783.057  25
  11   1 -11 1047.93 667.359  18
  11   1 -10-132.934 1110.73   1
  11   1 -10 1003.00 559.978  13
  11   1 -10 294.476 459.074  17
  11   1 -10 1010.39 609.846  18
 -11   1  10 1424.57 1822.49  22
 -11   1  10 30.2911 602.083  25
  11   1  -9 6345.50 2232.84   1
  11   1  -9 5884.94 1067.93  17
 -11   1   9 8152.12 2806.06  22
  11   1  -9 5067.75 986.169  18
 -11   1   9 5965.10 1481.47  25
 -11   1   8 15444.6 2499.25   3
  11   1  -8 16129.7 3296.47   1
 -11   1   8 17611.8 3855.20  22
 -11   1   8 16636.4 2204.99  25
  11   1  -7 5522.95 1743.29   1
 -11   1   7 4504.13 1361.64   3
 -11   1   7 4992.63 2018.71  22
 -11   1   7 4977.06 1218.94  25
 -11   1   6 7362.58 1723.60   3
  11   1  -6 9346.55 2320.91   1
 -11   1   6 9923.93 2657.58  22
 -11   1   6 7122.89 1349.91  20
 -11   1   5 8914.33 1703.45   3
  11   1  -5 6649.13 1794.46   1
 -11   1   5 10483.8 2434.39  22
 -11   1   5 7856.02 1417.35  20
 -11   1   4 19166.5 2257.54   3
  11   1  -4 18901.8 3052.64   1
 -11   1   4 18928.2 3104.71  22
 -11   1   4 18425.0 2064.51  20
  11   1  -4 16406.7 1601.05  26
 -11   1   3 160122. 6120.43   3
  11   1  -3 149809. 7808.82   1
 -11   1   3 157389. 8205.19  22
 -11   1   3 152508. 5726.08  20
  11   1  -3 153352. 4941.53  26
 -11   1   2 32657.4 2695.62   3
  11   1  -2 34554.3 3622.10   1
 -11   1   2 34021.7 2779.28  20
  11   1  -2 33396.5 2376.03  26
 -11   1   1 68817.2 3741.31   3
  11   1  -1 67512.4 4336.17  21
 -11   1   1 74532.3 4030.78  20
  11   1  -1 64356.7 3309.27  26
 -11   1   0 18768.2 1948.41   3
 -11   1   0 13037.8 1230.31  29
  11   1   0 19121.7 2266.49  21
  11   1   0 19667.6 1899.49  26
 -11   1   0 19734.3 2112.18  20
 -11   1  -1 9391.46 1387.36   3
  11   1   1 8413.97 1499.77   7
 -11   1  -1 6231.71 743.473  29
  11   1   1 9525.38 1397.86  26
  11   1   1 8045.71 1566.51  21
 -11   1  -1 7524.52 1433.36  20
 -11   1  -2 37608.1 2600.96   3
  11   1   2 34354.5 3239.37   7
 -11   1  -2 37061.1 3287.45   2
  11   1   2 36083.2 3161.13  21
 -11   1  -2 35136.8 2997.60  20
 -11   1  -3 23474.5 1984.92   3
  11   1   3 25624.6 2965.41   7
 -11   1  -3 23162.4 2710.42   2
  11   1   3 23676.7 2716.95  21
 -11   1  -3 24840.5 2662.06  20
 -11   1  -4 5116.69 1360.43   2
  11   1   4 8715.20 1964.23   7
 -11   1  -4 5147.75 1326.14  20
  11   1   4 5520.52 1410.63  21
 -11   1  -5 5615.51 1507.00   2
  11   1   5 9338.23 2064.41   7
 -11   1  -5 9476.92 1560.90  28
  11   1   5 8498.21 1847.87  21
  11   1   6 21466.6 3358.57   7
 -11   1  -6 19268.0 2847.72   2
 -11   1  -6 19846.7 2431.91  28
  11   1   6 18323.3 2776.61  21
 -11   1  -7 8073.26 1167.32   9
 -11   1  -7 7799.40 1189.23   8
 -11   1  -7 6377.11 1095.29  10
 -11   1  -7 8215.78 1772.57  28
 -11   1  -7 7660.81 700.663  31
  11   1   7 5430.49 1785.25  21
 -11   1  -8 450.308 483.636   9
 -11   1  -8 1464.99 629.872   8
 -11   1  -8 730.761 558.791  10
 -11   1  -8 2147.28 1159.80  28
 -11   1  -8 882.704 362.197  31
  11   1   8-272.014 1017.27  23
 -11   1  -9 3733.54 1000.95   8
 -11   1  -9 3178.18 999.411  10
 -11   1  -9 3235.06 1017.20   9
  11   1   9 3382.61 2265.80  23
 -11   1 -10 2146.88 824.251   8
 -11   1 -10 1709.69 817.539  10
 -11   1 -10 3293.95 979.374   9
 -11   1 -11 4874.46 1138.38   8
 -11   1 -11 1770.98 705.953  10
 -11   1 -11 3745.59 1113.60   9
 -11   1 -12 3388.50 1004.46   8
 -11   1 -12 1263.30 661.921  10
 -11   1 -12 1952.74 697.221   9
 -11   1 -13 491.543 514.878   8
 -11   1 -13 467.513 590.530   9
 -11   1 -14-160.146 381.073   8
 -11   1 -14 383.764 388.388   9
  11   3 -15 1114.88 403.181  17
  11   3 -15 1980.42 528.317  18
  11   3 -14 1444.69 624.961  17
  11   3 -14 972.960 590.931  18
  11   3 -13 2080.03 722.530  17
  11   3 -13 2071.54 814.924  18
  11   3 -12 1240.95 850.626  17
  11   3 -12 730.001 632.619  18
  11   3 -11 15751.9 1846.66  18
  11   3 -11 11811.3 1680.47  17
  11   3 -10 3241.02 948.955  17
  11   3 -10 2920.68 935.765  18
  11   3  -9 4877.30 2032.92   1
 -11   3   9 3370.84 1414.63  29
 -11   3   9 4418.42 2660.44  22
  11   3  -9 5253.29 1190.79  18
  11   3  -9 3282.01 818.019  19
  11   3  -8 7804.55 1064.70  16
 -11   3   8 7339.94 2014.54   3
  11   3  -8 6124.21 2214.70   1
 -11   3   8 5282.00 1641.92  29
  11   3  -8 8163.69 1375.15  18
 -11   3   8 7090.72 2795.68  22
  11   3  -8 8072.08 1177.64  19
  11   3  -7 2235.82 624.728  16
 -11   3   7 2130.61 1117.10   3
  11   3  -7 3349.32 1819.94   1
 -11   3   7 926.984 648.263  29
 -11   3   7 1395.73 1062.84  22
  11   3  -7 2207.78 656.864  19
 -11   3   6 3299.39 1296.81   3
  11   3  -6 3586.64 1585.90   1
 -11   3   6 3103.01 1199.59  29
 -11   3   6 2679.58 1159.93  20
  11   3  -6 2465.31 704.575  19
  11   3  -5 803.758 878.744   1
 -11   3   5 69.7916 595.660   3
 -11   3   5 1234.56 881.731  29
 -11   3   5 1979.48 1016.63  20
  11   3  -4 6645.21 1917.34   1
 -11   3   4 6634.85 1687.11   3
 -11   3   4 5613.32 1400.22  29
 -11   3   4 7759.84 1789.31  20
  11   3  -4 6609.60 1579.34  26
  11   3  -3 4938.86 1699.52   1
 -11   3   3 3812.53 1292.50   3
 -11   3   3 4321.99 1276.67  29
 -11   3   3 4347.67 1416.14  20
  11   3  -3 4337.48 1310.61  26
  11   3  -2 27067.3 2691.79   7
  11   3  -2 22513.9 3089.11   1
 -11   3   2 28172.9 2757.54  29
 -11   3   2 25741.7 2980.10  20
  11   3  -2 26457.1 2818.46  26
  11   3  -1 13231.9 1982.80   7
  11   3  -1 17202.8 2603.86   1
 -11   3   1 17424.1 2119.60  29
 -11   3   1 19130.2 2603.10  20
  11   3  -1 17856.8 2318.48  26
  11   3   0 10752.5 2031.29   7
  11   3   0 10368.2 1861.28   1
  11   3   0 13407.8 2327.93   4
 -11   3   0 11895.7 1727.04  29
 -11   3   0 9828.92 1977.36  20
  11   3   0 10189.7 1747.27  26
  11   3   1 3396.95 1361.77   4
  11   3   1 3202.34 1454.94   7
 -11   3  -1 1484.13 656.039  29
  11   3   1 2535.42 1005.46  26
 -11   3  -1 2209.39 937.864  20
  11   3   2-143.668 908.005   4
  11   3   2 303.773 833.719   7
 -11   3  -2 389.414 518.578  29
 -11   3  -2-300.179 599.401  20
  11   3   2 235.255 648.912  26
  11   3   3 14342.3 2691.23   4
  11   3   3 15978.5 2769.22   7
  11   3   3 11043.4 1953.27  26
 -11   3  -3 12468.4 2345.08  20
  11   3   4 8626.46 2210.42   4
  11   3   4 10039.7 2356.62   7
 -11   3  -4 7251.68 1948.84  20
  11   3   4 8771.93 1820.20  26
  11   3   5 820.796 857.649   4
 -11   3  -5 348.476 466.890  10
  11   3   5-130.306 790.160   7
 -11   3  -5-786.715 390.585  46
 -11   3  -5-41.8537 274.028  31
 -11   3  -5 113.324 369.705  19
 -11   3  -5 185.837 611.372  20
  11   3   5-132.454 677.901  26
  11   3   6 2342.47 1631.21   4
 -11   3  -6 2116.34 698.658  10
 -11   3  -6 2874.99 950.524   9
  11   3   6 5339.97 2011.84   7
 -11   3  -6 1758.10 676.119  19
  11   3   6 894.582 897.700  26
  11   3   7 13086.0 3250.88   4
  11   3   7 11030.4 2821.80   7
 -11   3  -7 8725.41 1313.97  10
 -11   3  -7 11298.0 1559.94   9
 -11   3  -7 11248.3 2279.19  28
 -11   3  -7 7870.82 1240.24  19
  11   3   7 9475.73 2077.21  26
  11   3   8 9835.77 3017.02   7
 -11   3  -8 7674.65 1306.04  10
 -11   3  -8 11626.8 1601.68   9
  11   3   8 10236.1 2854.17   4
 -11   3  -8 7836.73 2055.16  28
  11   3   8 5489.18 1717.25  26
 -11   3  -9 3313.51 1017.81   9
 -11   3  -9 3969.48 1078.91   8
 -11   3 -10 6160.00 1210.86   8
 -11   3 -10 6975.64 1315.65   9
 -11   3 -11-290.736 537.065   8
 -11   3 -11 466.313 580.962   9
 -11   3 -12 222.360 496.600   8
 -11   3 -12 2640.57 760.513   9
 -11   3 -13 566.081 451.202   8
 -11   3 -13 1003.28 505.228   9
 -11   3 -14 442.038 287.683   8
  11   5 -13 109.801 350.310  17
  11   5 -13 722.111 381.554  18
  11   5 -12 2673.89 688.350  17
  11   5 -12 2323.21 712.674  18
  11   5 -11 2729.68 836.835  17
  11   5 -11 2904.61 853.780  18
[truncated: 387,556 more chars]
